# Supplementary material for: A revision of the shore-fly genus Lamproclasiopa Hendel (Diptera, Ephydridae)
Source: Zookeys. 2016 Nov 14;(631):1–99. doi: 10.3897/zookeys.631.10718 (PMC5126506; doi:10.3897/zookeys.631.10718)
Supplement: XML Treatment for Discocerinini [file zookeys.631.10718-treatment1.xml]

<!DOCTYPE tp:taxon-treatment
  PUBLIC "-//TaxonX//DTD Taxonomic Treatment Publishing DTD v0 20100105//EN" "tax-treatment-NSO.dtd">
<tp:taxon-treatment xmlns:tp="http://www.plazi.org/taxpub"><tp:treatment-meta><kwd-group><label>Taxon classification</label><kwd><named-content content-type="kingdom">Animalia</named-content></kwd><kwd><named-content content-type="order">Diptera</named-content></kwd><kwd><named-content content-type="family">Ephydridae</named-content></kwd></kwd-group><mixed-citation publication-type="journal"><person-group><name><surname>Costa</surname><given-names>Daniel N. R.</given-names></name><name><surname>Mathis</surname><given-names>Wayne N.</given-names></name><name><surname>Marinoni</surname><given-names>Luciane</given-names></name></person-group><article-title>A revision of the shore-fly genus <italic><tp:taxon-name><tp:taxon-name-part taxon-name-part-type="genus">Lamproclasiopa</tp:taxon-name-part></tp:taxon-name></italic> Hendel (<tp:taxon-name><tp:taxon-name-part taxon-name-part-type="order">Diptera</tp:taxon-name-part></tp:taxon-name>, <tp:taxon-name><tp:taxon-name-part taxon-name-part-type="family">Ephydridae</tp:taxon-name-part></tp:taxon-name>)</article-title><source>Zookeys</source><day>14</day><month>11</month><year>2016</year><volume>2016</volume><issue>631</issue><fpage>1</fpage><lpage>99</lpage><pub-id pub-id-type="doi">10.3897/zookeys.631.10718</pub-id></mixed-citation></tp:treatment-meta><tp:nomenclature><label>Tribe</label><tp:taxon-name>
            <tp:taxon-name-part taxon-name-part-type="tribe">Discocerinini</tp:taxon-name-part>
          </tp:taxon-name><tp:taxon-authority>Cresson</tp:taxon-authority><tp:nomenclature-citation-list><tp:nomenclature-citation><tp:taxon-name>
                <tp:taxon-name-part taxon-name-part-type="tribe">Discocerinini</tp:taxon-name-part>
              </tp:taxon-name><comment><xref ref-type="bibr" rid="B3">Cresson 1925a</xref>: 228 [as Discocerini]. Type genus: <tp:taxon-name><tp:taxon-name-part taxon-name-part-type="genus">Discocerina</tp:taxon-name-part></tp:taxon-name><xref ref-type="bibr" rid="B18">Macquart 1835</xref>. <xref ref-type="bibr" rid="B10">Cresson 1942</xref>: 104 [correct spelling, as a “new tribe” in key]. <xref ref-type="bibr" rid="B27">Mathis and Zuyin 1989</xref>: 435 [diagnosis, monophyly]. <xref ref-type="bibr" rid="B24">Mathis and Zatwarnicki 1995</xref>: 163-186 [world catalog]. <xref ref-type="bibr" rid="B36">Zatwarnicki and Mathis 2001</xref>: 5-51 [tribal revision]. <xref ref-type="bibr" rid="B37">Zatwarnicki et al. 2016</xref>: 1-34 [phylogenetic review of tribe]. </comment></tp:nomenclature-citation></tp:nomenclature-citation-list></tp:nomenclature><tp:treatment-sec sec-type="diagnosis" id="SECID0EPRAE"><title>Diagnosis.</title><p>A tribe of <tp:taxon-name><tp:taxon-name-part taxon-name-part-type="subfamily">Gymnomyzinae</tp:taxon-name-part></tp:taxon-name> that is distinguished from other tribes of the subfamily by the following combination of characters:</p><p>
            <italic>Head</italic>: Frontal vitta (or ocellar triangle) mostly bare of setulae, not conspicuously setulose; ocellar setae well developed, inserted anterolaterad of anterior ocellus; reclinate fronto-orbital seta inserted anteromediad of proclinate fronto-orbital (if 2 proclinate fronto-orbital setae, reclinate seta inserted anteromediad of larger, posterior, proclinate seta); pseudopostocellar setae well developed, proclinate, slightly divergent, usually at least half length of ocellar setae. Pedicel bearing a large seta anterodorsally; arista bearing 4-6 dorsal rays, inserted along length of arista; conical process of basal flagellomere in lateral view finger-like. Face generally shallowly arched, frequently more prominent at level of dorsal facial setae, not conspicuously pitted, rugose, tuberculate, or carinate. Gena generally short (secondarily high in some species), bearing setulae (including midportion) and 1 large seta, its posterior (postgenal) margin rounded, not sharp. Oral opening and clypeus narrow; mouthparts generally dark colored; proboscis with number of pseudotracheae quite variable; lacinia Y-shaped with narrow posteromedial arm, dorsal arm spatulate; 2 different kinds of cibarium: (1) primitive type with dispersed medial sensillae arranged sparsely in a horizontal line; (2) advanced type with medial sensillae arranged densely in a sinuous line.</p><p>
            <italic>Thorax</italic>: Mesonotum generally microtomentose, frequently densely so, although variable; mesonotal setae weakly developed, only posteriormost pair of dorsocentral and acrostichal conspicuous; postsutural supra-alar seta usually evident although sometimes reduced or absent; prescutellar acrostichal setae inserted approximate and posterior of alignment of posteriormost dorsocentral setae; scutellar disc usually densely setulose; scutellum bearing 2 large, marginal setae: notopleural setae 2, inserted at same level near ventral margin, in some genera notopleuron bears setulae in addition to the two large notopleural setae (Figs <xref ref-type="fig" rid="F1">2</xref>, <xref ref-type="fig" rid="F4">9</xref>); anepisternum with 2 subequal setae in<!--PageBreak-->serted along posterior margin. Wing with vein R<sub>2+3</sub> moderately long. Foreleg normally developed, not raptorial with greatly enlarged femur.</p><fig id="F1" position="float" orientation="portrait"><label>Figures 1–2.</label><caption><p>
          <italic><tp:taxon-name><tp:taxon-name-part taxon-name-part-type="genus">Lamproclasiopa</tp:taxon-name-part> <tp:taxon-name-part taxon-name-part-type="species">laevior</tp:taxon-name-part></tp:taxon-name></italic> (Cresson). (Sri Lanka. N. E. District: Horton Plains) <bold>1</bold> head, anterior view <bold>2</bold> habitus, lateral view. Scale bar = 0.5 mm.</p></caption><graphic xmlns:xlink="http://www.w3.org/1999/xlink" xlink:href="zookeys-631-001-g001.jpg" position="float" orientation="portrait" xlink:type="simple" id="oo_110826.jpg"/></fig><fig id="F2" position="float" orientation="portrait"><label>Figures 3–6.</label><caption><p>
          <italic><tp:taxon-name><tp:taxon-name-part taxon-name-part-type="genus">Lamproclasiopa</tp:taxon-name-part> <tp:taxon-name-part taxon-name-part-type="species">laevior</tp:taxon-name-part></tp:taxon-name></italic> (Cresson). (Sri Lanka. N. E. District: Horton Plains) <bold>3</bold> epandrium and cerci, posterior view <bold>4</bold> same, lateral view <bold>5</bold> internal structures of male terminalia (aedeagus [shaded], phallapodeme, gonite, hypandrium), ventral view <bold>6</bold> same, lateral view. Scale bar = 0.1 mm.</p></caption><graphic xmlns:xlink="http://www.w3.org/1999/xlink" xlink:href="zookeys-631-001-g002.jpg" position="float" orientation="portrait" xlink:type="simple" id="oo_110827.jpg"/></fig><p>
            <italic>Abdomen</italic>: Five tergites visible, usually not densely covered with microtomentum. Male terminalia: Epandrium as inverted U, encircling cerci, anterior margin rounded, in lateral view with setae mainly on dorsum and along anteroventral margin; cerci paired, hemispherical, setose; presurstylus lacking or fused indistinguishably with ventral margin of epandrium; anterolateral arms of epandrium attached with ventral apex of gonites, middle of posterior margin a base for phallapodeme; phallapodeme situated under aedeagus, associated with hypandrium and with ventral part of base of aedeagus, ventral margin with lobate appendix providing attachment for genital muscles that move aedeagus; gonite paired, connecting sides of base of aedeagus and laterodorsal margin of epandrium, bearing 1 or some setulae; aedeagus tubular, tapered anteriorly; ejaculatory apodeme usually lacking, if present as a spatula (<xref ref-type="bibr" rid="B37">Zatwarnicki et al. 2016</xref>, Figs <xref ref-type="fig" rid="F34">99</xref>–<xref ref-type="fig" rid="F35">100</xref>).</p></tp:treatment-sec><tp:treatment-sec sec-type="discussion" id="SECID0EYUAE"><title>Discussion.</title><p>Several of the characters noted in the diagnosis are synapomorphies and establish the tribe’s monophyly (<xref ref-type="bibr" rid="B37">Zatwarnicki et al. 2016</xref>). These are as follows: (1) ocellar setae inserted slightly in front of alignment of anterior ocellus; (2) reclinate fronto-orbital seta inserted in front of proclinate fronto-orbital seta; (3) conical process of basal flagellomere in lateral view finger-like; (4) prescutellar acrostichal setae small and inserted close together and behind the transverse alignment of the posteriormost dorsocentral setae (secondarily lacking in some species); and (5) presurstylus of the male terminalia either lacking or fused indistinguishably with the ventral margin of the epandrium. Larvae are microphagous and in other aspects are similar to those of <tp:taxon-name><tp:taxon-name-part taxon-name-part-type="tribe">Hyadinini</tp:taxon-name-part></tp:taxon-name> (<tp:taxon-name><tp:taxon-name-part taxon-name-part-type="subfamily">Ilytheinae</tp:taxon-name-part></tp:taxon-name>).</p><p>As currently characterized, the tribe <tp:taxon-name><tp:taxon-name-part taxon-name-part-type="tribe">Discocerinini</tp:taxon-name-part></tp:taxon-name> is one of the richest tribes within the family <tp:taxon-name><tp:taxon-name-part taxon-name-part-type="family">Ephydridae</tp:taxon-name-part></tp:taxon-name> (225 species), and numerous additional species, especially from tropical zones, remain to be described. Many of the undescribed species are already in collections, and undoubtedly numerous others await collection. With the recent phylogenetic review of the tribe (<xref ref-type="bibr" rid="B37">Zatwarnicki et al. 2016</xref>) and description of additional genera and subgenera, there are now 13 genera and two subgenera. Two genera are monotypic and have relatively localized distributions: <italic><tp:taxon-name><tp:taxon-name-part taxon-name-part-type="genus">Galaterina</tp:taxon-name-part></tp:taxon-name></italic> in the Solomon and Andaman Islands and <italic><tp:taxon-name><tp:taxon-name-part taxon-name-part-type="genus">Pectinifer</tp:taxon-name-part></tp:taxon-name></italic> limited to the Neotropics (<xref ref-type="bibr" rid="B20">Mathis et al. 2016</xref>). Other genera are more speciose and widespread. <italic><tp:taxon-name><tp:taxon-name-part taxon-name-part-type="genus">Aquachasma</tp:taxon-name-part></tp:taxon-name></italic> (24 species), <italic><tp:taxon-name><tp:taxon-name-part taxon-name-part-type="genus">Facitrichophora</tp:taxon-name-part></tp:taxon-name></italic> (4 species), <italic><tp:taxon-name><tp:taxon-name-part taxon-name-part-type="genus">Hydrochasma</tp:taxon-name-part></tp:taxon-name></italic> (10 species), and <italic><tp:taxon-name><tp:taxon-name-part taxon-name-part-type="genus">Polytrichophora</tp:taxon-name-part></tp:taxon-name></italic> (nominate subgenus) (22 species) are found in the New World. The distributions of <italic><tp:taxon-name><tp:taxon-name-part taxon-name-part-type="genus">Lamproclasiopa</tp:taxon-name-part></tp:taxon-name></italic> (24 species) and <italic><tp:taxon-name><tp:taxon-name-part taxon-name-part-type="genus">Orasiopa</tp:taxon-name-part></tp:taxon-name></italic> (15 species) extend from the New World into the Australasian and Oriental Regions. <italic><tp:taxon-name><tp:taxon-name-part taxon-name-part-type="genus">Diclasiopa</tp:taxon-name-part></tp:taxon-name></italic> (4 species), <italic><tp:taxon-name><tp:taxon-name-part taxon-name-part-type="genus">Gymnoclasiopa</tp:taxon-name-part></tp:taxon-name></italic> (25 species), <italic><tp:taxon-name><tp:taxon-name-part taxon-name-part-type="genus">Hecamedoides</tp:taxon-name-part></tp:taxon-name></italic> (26 species) and <italic><tp:taxon-name><tp:taxon-name-part taxon-name-part-type="genus">Ditrichophora</tp:taxon-name-part></tp:taxon-name></italic> (39 species) have been recorded from all Regions except the Neotropics. Two genera, <italic><tp:taxon-name><tp:taxon-name-part taxon-name-part-type="genus">Discocerina</tp:taxon-name-part></tp:taxon-name></italic> (20 species) and <italic><tp:taxon-name><tp:taxon-name-part taxon-name-part-type="genus">Polytrichophora</tp:taxon-name-part></tp:taxon-name></italic> (subgenus <italic><tp:taxon-name><tp:taxon-name-part taxon-name-part-type="genus">Sklodowskopa</tp:taxon-name-part></tp:taxon-name></italic>) (10 species), are essentially cosmopolitan.</p></tp:treatment-sec><tp:treatment-sec sec-type="Phylogenetic considerations" id="SECID0EJZAE"><title>Phylogenetic considerations.</title><p>
            <xref ref-type="bibr" rid="B37">Zatwarnicki et al. (2016)</xref> proposed division of <tp:taxon-name><tp:taxon-name-part taxon-name-part-type="tribe">Discocerinini</tp:taxon-name-part></tp:taxon-name> into four groups of genera (their proposed synapomorphies are provided in parentheses):</p><!--PageBreak--><list list-type="order"><list-item><p>The <italic><tp:taxon-name><tp:taxon-name-part taxon-name-part-type="genus">Gymnoclasiopa</tp:taxon-name-part></tp:taxon-name></italic> group with <italic><tp:taxon-name><tp:taxon-name-part taxon-name-part-type="genus">Gymnoclasiopa</tp:taxon-name-part></tp:taxon-name></italic> (aedeagus with lateromedial appendices and facial setae arranged close to eye margin);</p></list-item><list-item><p>The <italic><tp:taxon-name><tp:taxon-name-part taxon-name-part-type="genus">Diclasiopa</tp:taxon-name-part></tp:taxon-name></italic> group with <italic><tp:taxon-name><tp:taxon-name-part taxon-name-part-type="genus">Diclasiopa</tp:taxon-name-part></tp:taxon-name></italic>, <italic><tp:taxon-name><tp:taxon-name-part taxon-name-part-type="genus">Ditrichophora</tp:taxon-name-part></tp:taxon-name></italic>, <italic><tp:taxon-name><tp:taxon-name-part taxon-name-part-type="genus">Hecamedoides</tp:taxon-name-part></tp:taxon-name></italic> and <italic><tp:taxon-name><tp:taxon-name-part taxon-name-part-type="genus">Pectinifer</tp:taxon-name-part></tp:taxon-name></italic> (gonite elongated, that is tapered apically);</p></list-item><list-item><p>The <italic><tp:taxon-name><tp:taxon-name-part taxon-name-part-type="genus">Lamproclasiopa</tp:taxon-name-part></tp:taxon-name></italic> group with <italic><tp:taxon-name><tp:taxon-name-part taxon-name-part-type="genus">Galaterina</tp:taxon-name-part></tp:taxon-name></italic>, <italic><tp:taxon-name><tp:taxon-name-part taxon-name-part-type="genus">Lamproclasiopa</tp:taxon-name-part></tp:taxon-name></italic>, and <italic><tp:taxon-name><tp:taxon-name-part taxon-name-part-type="genus">Orasiopa</tp:taxon-name-part></tp:taxon-name></italic> (subgenera <italic><tp:taxon-name><tp:taxon-name-part taxon-name-part-type="genus">Orasiopa</tp:taxon-name-part></tp:taxon-name></italic> and <italic><tp:taxon-name><tp:taxon-name-part taxon-name-part-type="genus">Reymontopa</tp:taxon-name-part></tp:taxon-name></italic>) (palpal setae with papilla-like bases); and</p></list-item><list-item><p>The <italic><tp:taxon-name><tp:taxon-name-part taxon-name-part-type="genus">Discocerina</tp:taxon-name-part></tp:taxon-name></italic> group with <italic><tp:taxon-name><tp:taxon-name-part taxon-name-part-type="genus">Aquachasma</tp:taxon-name-part></tp:taxon-name></italic>, <italic><tp:taxon-name><tp:taxon-name-part taxon-name-part-type="genus">Discocerina</tp:taxon-name-part></tp:taxon-name></italic>, <italic><tp:taxon-name><tp:taxon-name-part taxon-name-part-type="genus">Facitrichophora</tp:taxon-name-part></tp:taxon-name></italic>, <italic><tp:taxon-name><tp:taxon-name-part taxon-name-part-type="genus">Hydrochasma</tp:taxon-name-part></tp:taxon-name></italic> and <italic><tp:taxon-name><tp:taxon-name-part taxon-name-part-type="genus">Polytrichophora</tp:taxon-name-part></tp:taxon-name></italic> (nominate subgenus and subgenus <italic><tp:taxon-name><tp:taxon-name-part taxon-name-part-type="genus">Sklodowskopa</tp:taxon-name-part></tp:taxon-name></italic>) (reduced number of pseudotracheae, modified cibarium and the ventral receptacle bearing anterodorsal projection).</p></list-item></list><p>
            <xref ref-type="bibr" rid="B37">Zatwarnicki et al. (2016)</xref> acknowledged that groups three and four together (<italic><tp:taxon-name><tp:taxon-name-part taxon-name-part-type="genus">Aquachasma</tp:taxon-name-part></tp:taxon-name></italic>, <italic><tp:taxon-name><tp:taxon-name-part taxon-name-part-type="genus">Discocerina</tp:taxon-name-part></tp:taxon-name></italic>, <italic><tp:taxon-name><tp:taxon-name-part taxon-name-part-type="genus">Galaterina</tp:taxon-name-part></tp:taxon-name></italic>, <italic><tp:taxon-name><tp:taxon-name-part taxon-name-part-type="genus">Hydrochasma</tp:taxon-name-part></tp:taxon-name></italic>, <italic><tp:taxon-name><tp:taxon-name-part taxon-name-part-type="genus">Lamproclasiopa</tp:taxon-name-part></tp:taxon-name></italic>, <italic><tp:taxon-name><tp:taxon-name-part taxon-name-part-type="genus">Orasiopa</tp:taxon-name-part></tp:taxon-name></italic>, and <italic><tp:taxon-name><tp:taxon-name-part taxon-name-part-type="genus">Polytrichophora</tp:taxon-name-part></tp:taxon-name></italic>) form a clade that is the best supported lineage within the tribe, being based on (1) notopleuron setulose and (2) gonites elongated and bar-like without an anterior projection or the gonite is fused with the hypandrium (character 32.1-2). As such, we prefer the continued recognition of these seven genera as a single group, the <italic><tp:taxon-name><tp:taxon-name-part taxon-name-part-type="genus">Discocerina</tp:taxon-name-part></tp:taxon-name></italic> group, and use subgroups for further division of this group (the <italic><tp:taxon-name><tp:taxon-name-part taxon-name-part-type="genus">Lamproclasiopa</tp:taxon-name-part></tp:taxon-name></italic> and the <italic><tp:taxon-name><tp:taxon-name-part taxon-name-part-type="genus">Discocerina</tp:taxon-name-part></tp:taxon-name></italic> groups of <xref ref-type="bibr" rid="B37">Zatwarnicki et al. 2016</xref>).</p><p>In the classification that <xref ref-type="bibr" rid="B37">Zatwarnicki et al. (2016)</xref> proposed (their character numbers are in parentheses), the <italic><tp:taxon-name><tp:taxon-name-part taxon-name-part-type="genus">Lamproclasiopa</tp:taxon-name-part></tp:taxon-name></italic>-subgroup has palpal setae with papilla-like bases (character 13). Within the <italic><tp:taxon-name><tp:taxon-name-part taxon-name-part-type="genus">Lamproclasiopa</tp:taxon-name-part></tp:taxon-name></italic> subgroup, the monophyly of the genus <italic><tp:taxon-name><tp:taxon-name-part taxon-name-part-type="genus">Lamproclasiopa</tp:taxon-name-part></tp:taxon-name></italic> is established by two characters (autapomorphies): (1) postsutural supra-alar (character 11 in <xref ref-type="bibr" rid="B37">Zatwarnicki et al. 2016</xref>) and (2) prescutellar acrostichal setae greatly reduced or lacking (character 22 in <xref ref-type="bibr" rid="B37">Zatwarnicki et al. 2016</xref>). The monophyly of its sister group, the combined <italic><tp:taxon-name><tp:taxon-name-part taxon-name-part-type="genus">Galaterina</tp:taxon-name-part></tp:taxon-name></italic> + <italic><tp:taxon-name><tp:taxon-name-part taxon-name-part-type="genus">Orasiopa</tp:taxon-name-part></tp:taxon-name></italic>, is confirmed by an increased number of pseudotracheae (convergent with <italic><tp:taxon-name><tp:taxon-name-part taxon-name-part-type="genus">Pectinifer</tp:taxon-name-part></tp:taxon-name></italic>). Thus, in the most recent classification, <italic><tp:taxon-name><tp:taxon-name-part taxon-name-part-type="genus">Lamproclasiopa</tp:taxon-name-part></tp:taxon-name></italic> is the sister-group of the combined lineage of <italic><tp:taxon-name><tp:taxon-name-part taxon-name-part-type="genus">Galaterina</tp:taxon-name-part></tp:taxon-name></italic> + <italic><tp:taxon-name><tp:taxon-name-part taxon-name-part-type="genus">Orasiopa</tp:taxon-name-part></tp:taxon-name></italic>, and these three genera together form an assemblage that is now the <italic><tp:taxon-name><tp:taxon-name-part taxon-name-part-type="genus">Lamproclasiopa</tp:taxon-name-part></tp:taxon-name></italic> subgroup.</p></tp:treatment-sec><tp:treatment-sec sec-type="key" id="SECID0EYDAG"><title>Key to genera of <tp:taxon-name><tp:taxon-name-part taxon-name-part-type="tribe">Discocerinini</tp:taxon-name-part></tp:taxon-name></title><table-wrap content-type="key" position="anchor" orientation="portrait"><table id="TID0EIAAE" rules="all"><tbody><tr><td rowspan="1" colspan="1">1</td><td rowspan="1" colspan="1">Notopleuron bare of setulae</td><td rowspan="1" colspan="1">
                    <bold>2</bold>
                  </td></tr><tr><td rowspan="1" colspan="1">–</td><td rowspan="1" colspan="1">Notopleuron setulose in addition to 2 large setae</td><td rowspan="1" colspan="1">
                    <bold>6</bold>
                  </td></tr><tr><td rowspan="1" colspan="1">2</td><td rowspan="1" colspan="1">Forefemur bearing distinct row of stout, short setae along apical half of posteroventral surface</td><td rowspan="1" colspan="1">
                    <bold>3</bold>
                  </td></tr><tr><td rowspan="1" colspan="1">–</td><td rowspan="1" colspan="1">Forefemur lacking row of short, stout setae along posteroventral surface</td><td rowspan="1" colspan="1">
                    <bold>4</bold>
                  </td></tr><tr><td rowspan="1" colspan="1">3</td><td rowspan="1" colspan="1">Face metallic shiny bearing white microtomentose spots laterally; forefemur slightly enlarged</td><td rowspan="1" colspan="1">
                    <bold><italic><tp:taxon-name><tp:taxon-name-part taxon-name-part-type="genus">Pectinifer</tp:taxon-name-part></tp:taxon-name></italic> Cresson</bold>
                  </td></tr><tr><td rowspan="1" colspan="1">–</td><td rowspan="1" colspan="1">Whole face shiny or completely covered with microtomentum; forefemur normally developed</td><td rowspan="1" colspan="1">
                    <bold><italic><tp:taxon-name><tp:taxon-name-part taxon-name-part-type="genus">Ditrichophora</tp:taxon-name-part></tp:taxon-name></italic> Cresson</bold>
                  </td></tr><!--PageBreak--><tr><td rowspan="1" colspan="1">4</td><td rowspan="1" colspan="1">Postsutural supra-alar seta strong, distinct, longer than posterior notopleural seta. Face with dorsoclinate seta at lower lateral extremity</td><td rowspan="1" colspan="1">
                    <bold><italic><tp:taxon-name><tp:taxon-name-part taxon-name-part-type="genus">Diclasiopa</tp:taxon-name-part></tp:taxon-name></italic> Hendel</bold>
                  </td></tr><tr><td rowspan="1" colspan="1">–</td><td rowspan="1" colspan="1">Postsutural supra-alar seta very short or absent, if distinguishable distinctly shorter than posterior notopleural seta. Face without dorsoclinate seta at lower lateral extremity</td><td rowspan="1" colspan="1">
                    <bold>5</bold>
                  </td></tr><tr><td rowspan="1" colspan="1">5</td><td rowspan="1" colspan="1">Hindtibia with a preapical, ventral, spur-like seta; face rather prominent at level of dorsal facial setae, sometimes transversely carinate; facial series of setae inserted in some distance to parafacial, comprising 2-3 large setae; dorsal seta inserted slightly medially from other setae and arising from distinct, shiny papilla, with a small, slightly dorsoclinate seta laterad of dorsal seta</td><td rowspan="1" colspan="1">
                    <bold><italic><tp:taxon-name><tp:taxon-name-part taxon-name-part-type="genus">Hecamedoides</tp:taxon-name-part></tp:taxon-name></italic> Hendel</bold>
                  </td></tr><tr><td rowspan="1" colspan="1">–</td><td rowspan="1" colspan="1">Hindtibia lacking a preapical, ventral spur-like seta; face rather flattened, antennal grooves not always sharply defined ventrally; facial series of setae inserted very close to parafacial, comprised of 2 large setae; dorsal seta not arising from a shiny papilla and lacking a smaller seta laterad of dorsal seta</td><td rowspan="1" colspan="1">
                    <bold><italic><tp:taxon-name><tp:taxon-name-part taxon-name-part-type="genus">Gymnoclasiopa</tp:taxon-name-part></tp:taxon-name></italic> Hendel</bold>
                  </td></tr><tr><td rowspan="1" colspan="1">6</td><td rowspan="1" colspan="1">Mesonotum bearing numerous, long setulae</td><td rowspan="1" colspan="1">
                    <bold><italic><tp:taxon-name><tp:taxon-name-part taxon-name-part-type="genus">Galaterina</tp:taxon-name-part></tp:taxon-name></italic> Zatwarnicki &amp; Mathis</bold>
                  </td></tr><tr><td rowspan="1" colspan="1">–</td><td rowspan="1" colspan="1">Mesonotum lacking numerous, long setulae</td><td rowspan="1" colspan="1">7</td></tr><tr><td rowspan="1" colspan="1">7</td><td rowspan="1" colspan="1">Face with 2 or more conspicuous rows of setae/setulae on each side, parallel to facial suture setal row medial, with a row(s) of setulae between setal row and parafacial</td><td rowspan="1" colspan="1">
                    <bold>8</bold>
                  </td></tr><tr><td rowspan="1" colspan="1">–</td><td rowspan="1" colspan="1">Face with a single row of setae laterally</td><td rowspan="1" colspan="1">
                    <bold>10</bold>
                  </td></tr><tr><td rowspan="1" colspan="1">8</td><td rowspan="1" colspan="1">Face with setae and setulae of rows inclinate or ventroinclinate</td><td rowspan="1" colspan="1">
                    <bold><italic><tp:taxon-name><tp:taxon-name-part taxon-name-part-type="genus">Facitrichophora</tp:taxon-name-part></tp:taxon-name></italic> Mathis &amp; Zatwarnicki</bold>
                  </td></tr><tr><td rowspan="1" colspan="1">–</td><td rowspan="1" colspan="1">Face with secondary series of dorsolaterally inclined setae laterad to primary series (<italic><tp:taxon-name><tp:taxon-name-part taxon-name-part-type="genus">Polytrichophora</tp:taxon-name-part></tp:taxon-name></italic> Cresson)</td><td rowspan="1" colspan="1">
                    <bold>9</bold>
                  </td></tr><tr><td rowspan="1" colspan="1">9</td><td rowspan="1" colspan="1">Parafacials becoming 3-4 times wider ventrally; gena high, at least 1/4 eye height</td><td rowspan="1" colspan="1">subgenus <bold><italic><tp:taxon-name><tp:taxon-name-part taxon-name-part-type="genus">Polytrichophora</tp:taxon-name-part></tp:taxon-name></italic> Cresson</bold></td></tr><tr><td rowspan="1" colspan="1">–</td><td rowspan="1" colspan="1">Parafacials 2-3 times wider ventrally; gena narrow, less than 1/4 eye height</td><td rowspan="1" colspan="1">subgenus <bold><italic><tp:taxon-name><tp:taxon-name-part taxon-name-part-type="genus">Sklodowskopa</tp:taxon-name-part></tp:taxon-name></italic> Zatwarnicki</bold></td></tr><tr><td rowspan="1" colspan="1">10</td><td rowspan="1" colspan="1">Gena and lower part of parafacial broad; lateral margin of abdomen usually with gray to whitish microtomentose areas, these usually wedge shaped</td><td rowspan="1" colspan="1">
                    <bold>11</bold>
                  </td></tr><tr><td rowspan="1" colspan="1">–</td><td rowspan="1" colspan="1">Gena and parafacial rather narrow; abdomen lacking wedge-shaped, light-colored areas laterally</td><td rowspan="1" colspan="1">
                    <bold>12</bold>
                  </td></tr><tr><td rowspan="1" colspan="1">11</td><td rowspan="1" colspan="1">Head subglobose, oral opening comparatively large; dorsum of tergites darker dorsomedially than on lateral margins, but without contrasting areas</td><td rowspan="1" colspan="1">
                    <bold><italic><tp:taxon-name><tp:taxon-name-part taxon-name-part-type="genus">Hydrochasma</tp:taxon-name-part></tp:taxon-name></italic> Hendel</bold>
                  </td></tr><tr><td rowspan="1" colspan="1">–</td><td rowspan="1" colspan="1">Head not subglobose, oral opening comparatively small; dorsum of tergites 2-4 extensively dark gray to black with sharply contrasted gray lateral margin or with wedge-shaped silvery-gray areas</td><td rowspan="1" colspan="1">
                    <bold><italic><tp:taxon-name><tp:taxon-name-part taxon-name-part-type="genus">Aquachasma</tp:taxon-name-part></tp:taxon-name></italic> Zatwarnicki</bold>
                  </td></tr><tr><td rowspan="1" colspan="1">12</td><td rowspan="1" colspan="1">Parafacial bearing setulae</td><td rowspan="1" colspan="1">
                    <bold><italic><tp:taxon-name><tp:taxon-name-part taxon-name-part-type="genus">Discocerina</tp:taxon-name-part></tp:taxon-name></italic> Macquart</bold>
                  </td></tr><tr><td rowspan="1" colspan="1">–</td><td rowspan="1" colspan="1">Parafacial lacking setulae</td><td rowspan="1" colspan="1">
                    <bold>13</bold>
                  </td></tr><!--PageBreak--><tr><td rowspan="1" colspan="1">13</td><td rowspan="1" colspan="1">Facial series of setae 2, these well separated, distance between subequal to length of basal flagellomere; parafacial very narrow at anteroventral margin of eye; postsutural supra-alar and prescutellar acrostichal setae greatly reduced or lacking</td><td rowspan="1" colspan="1">
                    <bold><italic><tp:taxon-name><tp:taxon-name-part taxon-name-part-type="genus">Lamproclasiopa</tp:taxon-name-part></tp:taxon-name></italic> Hendel</bold>
                  </td></tr><tr><td rowspan="1" colspan="1">–</td><td rowspan="1" colspan="1">Facial series of setae 3-4, distance between setae conspicuously less than length of basal flagellomere; parafacial evenly wide throughout length; postsutural supra-alar and prescutellar acrostichal setae present (<italic><tp:taxon-name><tp:taxon-name-part taxon-name-part-type="genus">Orasiopa</tp:taxon-name-part></tp:taxon-name></italic> Zatwarnicki &amp; Mathis)</td><td rowspan="1" colspan="1">
                    <bold>14</bold>
                  </td></tr><tr><td rowspan="1" colspan="1">14</td><td rowspan="1" colspan="1">Species slender; antenna largely yellow; arista bearing 5 dorsal rays; palpus yellow; knob of halter dark; thorax and abdomen gray microtomentose; legs mostly yellow (sometimes midfemur dark)</td><td rowspan="1" colspan="1">subgenus <bold><italic><tp:taxon-name><tp:taxon-name-part taxon-name-part-type="genus">Orasiopa</tp:taxon-name-part></tp:taxon-name></italic> Zatwarnicki &amp; Mathis</bold></td></tr><tr><td rowspan="1" colspan="1">–</td><td rowspan="1" colspan="1">Species compact; antenna dark brown or black; arista bearing usually 7–11 dorsal rays; palpus brownish or black; knob of halter white; coloration of thorax and abdomen dark brown or black; legs mostly dark brown to black</td><td rowspan="1" colspan="1">subgenus <bold><italic><tp:taxon-name><tp:taxon-name-part taxon-name-part-type="genus">Reymontopa</tp:taxon-name-part></tp:taxon-name></italic> Zatwarnicki</bold></td></tr></tbody></table></table-wrap></tp:treatment-sec><tp:treatment-sec><!--Section generated to contain objects referenced in tp:taxon-treatment.--><fig id="F4" position="float" orientation="portrait"><label>Figures 8–9.</label><caption><p>
          <italic><tp:taxon-name><tp:taxon-name-part taxon-name-part-type="genus">Lamproclasiopa</tp:taxon-name-part> <tp:taxon-name-part taxon-name-part-type="species">brunnea</tp:taxon-name-part></tp:taxon-name></italic> sp. n., male paratype (Costa Rica. San José. Moravia) <bold>8</bold> head, anterior view <bold>9</bold> habitus, lateral view. Scale bar = 0.5 mm.</p></caption><graphic xmlns:xlink="http://www.w3.org/1999/xlink" xlink:href="zookeys-631-001-g004.jpg" position="float" orientation="portrait" xlink:type="simple" id="oo_110829.jpg"/></fig><fig id="F34" position="float" orientation="portrait"><label>Figures 98–99.</label><caption><p>
          <italic><tp:taxon-name><tp:taxon-name-part taxon-name-part-type="genus">Lamproclasiopa</tp:taxon-name-part> <tp:taxon-name-part taxon-name-part-type="species">argentipicta</tp:taxon-name-part></tp:taxon-name></italic> sp. n., male paratype (Costa Rica. San José: Moravia) <bold>98</bold> head, anterior view. <bold>99</bold> habitus, lateral view. Scale bar = 0.5 mm.</p></caption><graphic xmlns:xlink="http://www.w3.org/1999/xlink" xlink:href="zookeys-631-001-g034.jpg" position="float" orientation="portrait" xlink:type="simple" id="oo_110859.jpg"/></fig><fig id="F35" position="float" orientation="portrait"><label>Figures 100–103.</label><caption><p>
          <italic><tp:taxon-name><tp:taxon-name-part taxon-name-part-type="genus">Lamproclasiopa</tp:taxon-name-part> <tp:taxon-name-part taxon-name-part-type="species">argentipicta</tp:taxon-name-part></tp:taxon-name></italic> sp. n., male paratype (Costa Rica. San José: Moravia) <bold>100</bold> epandrium and cerci, posterior view <bold>101</bold> same, lateral view <bold>102</bold> internal structures of male terminalia (aedeagus [shaded], phallapodeme, gonite, hypandrium), ventral view <bold>103</bold> same, lateral view. Scale bar = 0.1 mm.</p></caption><graphic xmlns:xlink="http://www.w3.org/1999/xlink" xlink:href="zookeys-631-001-g035.jpg" position="float" orientation="portrait" xlink:type="simple" id="oo_110860.jpg"/></fig></tp:treatment-sec><ref-list><ref id="B3"><mixed-citation xmlns:xlink="http://www.w3.org/1999/xlink" xlink:type="simple">
          <person-group><name name-style="western"><surname>Cresson</surname><given-names>ET Jr</given-names></name></person-group> (<year>1925a</year>) <article-title>Descriptions of new genera and species of the dipterous family <tp:taxon-name><tp:taxon-name-part taxon-name-part-type="family">Ephydridae</tp:taxon-name-part></tp:taxon-name>. VII.</article-title> <source>Entomological News</source> <volume>36</volume>(<issue>6</issue>): <fpage>165</fpage>–<lpage>167</lpage>.</mixed-citation></ref><ref id="B18"><mixed-citation xmlns:xlink="http://www.w3.org/1999/xlink" xlink:type="simple">
          <person-group><name name-style="western"><surname>Macquart</surname><given-names>MJ</given-names></name></person-group> (<year>1835</year>) <article-title>Diptères – Histoire Naturelle des Insectes.</article-title> In: <person-group><name name-style="western"><surname>Roret</surname><given-names>NE</given-names></name></person-group> (<role>Ed.</role>) <source>Collection des suites à Buffon, Formant avec les oeuvres de cet auteur un cours complet d’histoire naturelle</source>. <year>Tome deuxième</year> (<volume>Vol. 2</volume>), <publisher-name>Pourrat Frères</publisher-name>, <publisher-loc>Paris</publisher-loc>, <size units="page">703 pp</size>.</mixed-citation></ref><ref id="B10"><mixed-citation xmlns:xlink="http://www.w3.org/1999/xlink" xlink:type="simple">
          <person-group><name name-style="western"><surname>Cresson</surname><given-names>ET Jr</given-names></name></person-group> (<year>1942</year>) <article-title>Synopses of North American <tp:taxon-name><tp:taxon-name-part taxon-name-part-type="family">Ephydridae</tp:taxon-name-part></tp:taxon-name> (<tp:taxon-name><tp:taxon-name-part taxon-name-part-type="order">Diptera</tp:taxon-name-part></tp:taxon-name>) I. The subfamily <tp:taxon-name><tp:taxon-name-part taxon-name-part-type="subfamily">Psilopinae</tp:taxon-name-part></tp:taxon-name>, with descriptions of new species.</article-title> <source>Transactions of the American Entomological Society</source> <volume>68</volume>: <fpage>101</fpage>–<lpage>128</lpage>.</mixed-citation></ref><ref id="B27"><mixed-citation xmlns:xlink="http://www.w3.org/1999/xlink" xlink:type="simple">
          <person-group><name name-style="western"><surname>Mathis</surname><given-names>WN</given-names></name><name name-style="western"><surname>Zuyin</surname><given-names>J</given-names></name></person-group> (<year>1989</year>) <article-title>A review of the shore-fly genus <italic><tp:taxon-name><tp:taxon-name-part taxon-name-part-type="genus">Polytrichophora</tp:taxon-name-part></tp:taxon-name></italic> Cresson from Asia (<tp:taxon-name><tp:taxon-name-part taxon-name-part-type="order">Diptera</tp:taxon-name-part></tp:taxon-name>: <tp:taxon-name><tp:taxon-name-part taxon-name-part-type="family">Ephydridae</tp:taxon-name-part></tp:taxon-name>).</article-title> <source>Proceedings of the Biological Society of Washington</source> <volume>102</volume>(<issue>2</issue>): <fpage>434</fpage>–<lpage>446</lpage>.</mixed-citation></ref><ref id="B24"><mixed-citation xmlns:xlink="http://www.w3.org/1999/xlink" xlink:type="simple">
          <person-group><name name-style="western"><surname>Mathis</surname><given-names>WN</given-names></name><name name-style="western"><surname>Zatwarnicki</surname><given-names>T</given-names></name></person-group> (<year>1995</year>) <article-title>A world catalog of the shore flies (<tp:taxon-name><tp:taxon-name-part taxon-name-part-type="order">Diptera</tp:taxon-name-part></tp:taxon-name>: <tp:taxon-name><tp:taxon-name-part taxon-name-part-type="family">Ephydridae</tp:taxon-name-part></tp:taxon-name>).</article-title> <source>Memoirs on Entomology, International</source> <volume>4</volume>: <fpage>1</fpage>–<lpage>423</lpage>.</mixed-citation></ref><ref id="B36"><mixed-citation xmlns:xlink="http://www.w3.org/1999/xlink" xlink:type="simple">
          <person-group><name name-style="western"><surname>Zatwarnicki</surname><given-names>T</given-names></name><name name-style="western"><surname>Mathis</surname><given-names>WN</given-names></name></person-group> (<year>2001</year>) <article-title>A generic classification of the tribe <tp:taxon-name><tp:taxon-name-part taxon-name-part-type="tribe">Discocerinini</tp:taxon-name-part></tp:taxon-name> (<tp:taxon-name><tp:taxon-name-part taxon-name-part-type="order">Diptera</tp:taxon-name-part></tp:taxon-name>: <tp:taxon-name><tp:taxon-name-part taxon-name-part-type="family">Ephydridae</tp:taxon-name-part></tp:taxon-name>).</article-title> <source>Annales Zoologici (Warsaw)</source> <volume>51</volume>(<issue>1</issue>): <fpage>5</fpage>–<lpage>51</lpage>.</mixed-citation></ref><ref id="B37"><mixed-citation xmlns:xlink="http://www.w3.org/1999/xlink" xlink:type="simple">
          <person-group><name name-style="western"><surname>Zatwarnicki</surname><given-names>T</given-names></name><name name-style="western"><surname>Cielniak</surname><given-names>M</given-names></name><name name-style="western"><surname>Pochrząst</surname><given-names>K</given-names></name></person-group> (<year>2016</year>) <article-title>A revised phylogeny of <tp:taxon-name><tp:taxon-name-part taxon-name-part-type="tribe">Discocerinini</tp:taxon-name-part></tp:taxon-name> (<tp:taxon-name><tp:taxon-name-part taxon-name-part-type="order">Diptera</tp:taxon-name-part></tp:taxon-name>: <tp:taxon-name><tp:taxon-name-part taxon-name-part-type="family">Ephydridae</tp:taxon-name-part></tp:taxon-name>) with an emphasis on structures of the proboscis.</article-title> <source>Annales Zoologici (Warsaw)</source> <volume>66</volume>(<issue>1</issue>): <fpage>1</fpage>–<lpage>34</lpage>. doi: <ext-link xlink:type="simple" ext-link-type="doi" xlink:href="10.3161/00034541ANZ2016.66.1.001">10.3161/00034541ANZ2016.66.1.001</ext-link></mixed-citation></ref><ref id="B20"><mixed-citation xmlns:xlink="http://www.w3.org/1999/xlink" xlink:type="simple">
          <person-group><name name-style="western"><surname>Mathis</surname><given-names>WN</given-names></name><name name-style="western"><surname>Costa</surname><given-names>DNR</given-names></name><name name-style="western"><surname>Marinoni</surname><given-names>L</given-names></name></person-group> (<year>2016</year>) <article-title>A review of the Neotropical species of the shore-fly genera <italic><tp:taxon-name><tp:taxon-name-part taxon-name-part-type="genus">Orasiopa</tp:taxon-name-part></tp:taxon-name></italic> and <italic><tp:taxon-name><tp:taxon-name-part taxon-name-part-type="genus">Pectinifer</tp:taxon-name-part></tp:taxon-name></italic> (<tp:taxon-name><tp:taxon-name-part taxon-name-part-type="order">Diptera</tp:taxon-name-part></tp:taxon-name>: <tp:taxon-name><tp:taxon-name-part taxon-name-part-type="family">Ephydridae</tp:taxon-name-part></tp:taxon-name>). Zoologia.</article-title> <source>An International Journal of Zoology</source> <volume>33</volume>(<issue>3</issue>): <fpage>1</fpage>–<lpage>15</lpage>. doi: <ext-link xlink:type="simple" ext-link-type="doi" xlink:href="10.1590/S1984–4689zool-20150169">10.1590/S1984–4689zool-20150169</ext-link></mixed-citation></ref></ref-list></tp:taxon-treatment>
