# Supplementary material for: A revision of the shore-fly genus Lamproclasiopa Hendel (Diptera, Ephydridae)
Source: Zookeys. 2016 Nov 14;(631):1–99. doi: 10.3897/zookeys.631.10718 (PMC5126506; doi:10.3897/zookeys.631.10718)
Supplement: XML Treatment for Lamproclasiopa [file zookeys.631.10718-treatment2.xml]

<!DOCTYPE tp:taxon-treatment
  PUBLIC "-//TaxonX//DTD Taxonomic Treatment Publishing DTD v0 20100105//EN" "tax-treatment-NSO.dtd">
<tp:taxon-treatment xmlns:tp="http://www.plazi.org/taxpub"><tp:treatment-meta><kwd-group><label>Taxon classification</label><kwd><named-content content-type="kingdom">Animalia</named-content></kwd><kwd><named-content content-type="order">Diptera</named-content></kwd><kwd><named-content content-type="family">Ephydridae</named-content></kwd></kwd-group><mixed-citation publication-type="journal"><person-group><name><surname>Costa</surname><given-names>Daniel N. R.</given-names></name><name><surname>Mathis</surname><given-names>Wayne N.</given-names></name><name><surname>Marinoni</surname><given-names>Luciane</given-names></name></person-group><article-title>A revision of the shore-fly genus <italic><tp:taxon-name><tp:taxon-name-part taxon-name-part-type="genus">Lamproclasiopa</tp:taxon-name-part></tp:taxon-name></italic> Hendel (<tp:taxon-name><tp:taxon-name-part taxon-name-part-type="order">Diptera</tp:taxon-name-part></tp:taxon-name>, <tp:taxon-name><tp:taxon-name-part taxon-name-part-type="family">Ephydridae</tp:taxon-name-part></tp:taxon-name>)</article-title><source>Zookeys</source><day>14</day><month>11</month><year>2016</year><volume>2016</volume><issue>631</issue><fpage>1</fpage><lpage>99</lpage><pub-id pub-id-type="doi">10.3897/zookeys.631.10718</pub-id></mixed-citation></tp:treatment-meta><tp:nomenclature><label>Genus</label><tp:taxon-name>
            <tp:taxon-name-part taxon-name-part-type="genus">Lamproclasiopa</tp:taxon-name-part>
          </tp:taxon-name><tp:taxon-authority>Hendel</tp:taxon-authority><tp:nomenclature-citation-list><tp:nomenclature-citation><tp:taxon-name>
                <tp:taxon-name-part taxon-name-part-type="genus">Lamproclasiopa</tp:taxon-name-part>
              </tp:taxon-name><comment><xref ref-type="bibr" rid="B15">Hendel 1933</xref>: 79 [as a subgenus of <tp:taxon-name><tp:taxon-name-part taxon-name-part-type="genus">Discocerina</tp:taxon-name-part></tp:taxon-name>]. Type species: <tp:taxon-name><tp:taxon-name-part taxon-name-part-type="genus">Lamproclasiopa</tp:taxon-name-part> <tp:taxon-name-part taxon-name-part-type="species">facialis</tp:taxon-name-part></tp:taxon-name><xref ref-type="bibr" rid="B15">Hendel 1933</xref>, original designation. <xref ref-type="bibr" rid="B36">Zatwarnicki and Mathis 2001</xref>: 36 [status as a genus; generic diagnosis]. <xref ref-type="bibr" rid="B34">Wirth 1968</xref>: 7 [Neotropical catalog]. <xref ref-type="bibr" rid="B24">Mathis and Zatwarnicki 1995</xref>: 168-169 [world catalog]. <xref ref-type="bibr" rid="B37">Zatwarnicki et al. 2016</xref>: 16-19 [recharacterization in phylogenetic review of tribe].</comment></tp:nomenclature-citation><tp:nomenclature-citation><tp:taxon-name>
                <tp:taxon-name-part taxon-name-part-type="genus">Basila</tp:taxon-name-part>
              </tp:taxon-name><comment><xref ref-type="bibr" rid="B10">Cresson 1942</xref>: 116. Type species: <tp:taxon-name><tp:taxon-name-part taxon-name-part-type="genus">Ditrichophora</tp:taxon-name-part> <tp:taxon-name-part taxon-name-part-type="species">nadinae</tp:taxon-name-part></tp:taxon-name><xref ref-type="bibr" rid="B3">Cresson 1925a</xref>, original designation. <xref ref-type="bibr" rid="B36">Zatwarnicki and Mathis 2001</xref>: 36 [synonymy].</comment></tp:nomenclature-citation></tp:nomenclature-citation-list></tp:nomenclature><tp:treatment-sec sec-type="diagnosis" id="SECID0E2WAG"><title>Diagnosis.</title><p>
            <italic><tp:taxon-name><tp:taxon-name-part taxon-name-part-type="genus">Lamproclasiopa</tp:taxon-name-part></tp:taxon-name></italic> is distinguished from other genera of <tp:taxon-name><tp:taxon-name-part taxon-name-part-type="tribe">Discocerinini</tp:taxon-name-part></tp:taxon-name> by the following combination of characters: Small to medium-sized shore flies, body length 1.7–3.0 mm; generally sparsely to densely microtomentose, subshiny to dull species (Figs <xref ref-type="fig" rid="F1">2</xref>, <xref ref-type="fig" rid="F4">9</xref>, <xref ref-type="fig" rid="F10">25</xref>, <xref ref-type="fig" rid="F20">57</xref>, <xref ref-type="fig" rid="F24">69</xref>). <italic>Head</italic>: One proclinate and one reclinate pair of fronto-orbital setae. Arista usually bearing 5 dorsal rays, rarely 6. Face moderately prominent at level of dorsal facial seta; antennal grooves generally distinctly defined ventrally; face lacking secondary series of setae; facial setae 2, dorsal setae not arising from shiny papilla, lacking a dorsoclinate seta at lower lateral extremity; parafacial narrow to moderately wide throughout length, lacking ventroclinate setulae; gena generally short but very high in the <italic><tp:taxon-name><tp:taxon-name-part taxon-name-part-type="species">polita</tp:taxon-name-part></tp:taxon-name></italic> group. Eye generally oval, moderately microsetulose, bearing interfacetal setulae (sometimes not discernible by light stereomicroscope). Proboscis with 7 pseudotracheae; cibarium of primitive type with 4 medial sensillae arranged in a horizontal row and 4 moderate posterior sensillae. <italic>Thorax</italic>: Anterior notopleural seta inserted near middle toward ventral margin, distance between anterior and posterior setae slightly less than half distance between postpronotal seta and anterior notopleural seta; noto<!--PageBreak-->pleuron bearing several setulae in addition to 2 larger setae; presutural supra-alar seta usually present, well developed; postsutural supra-alar seta lacking; acrostichal setae, including prescutellar pair, lacking, only tiny setulae present. Wing variable, mostly to completely hyaline in most species but some with maculation pattern; costa bearing 5–6 long, dorsal setae between humeral and subcostal breaks; costal vein ratio varying between 0.40–0.90. Forefemur normally developed, lacking row of short, stout setae along posteroventral surface; hindtibia lacking a preapical, ventral, spur-like seta. Stem of halter blackish brown, knob white to whitish yellow. <italic>Abdomen</italic>: Tergites usually unicolorous, lacking pale-colored areas laterally; male tergite 4 longer than tergite 3. Male terminalia: Epandrium as inverted U in posterior view, dorsal arch complete; arms separate ventrally beyond cerci, surface covered with setae; cercus not fused with epandrium, in posterior view semicircular or crescent-shaped; gonites variously shaped, usually symmetrical, separate from hypandrium, in lateral view generally lunate without setulae; aedeagus longer than wide, mostly tubular, in ventral view navicular, without projections, in lateral view cigar-shaped or tapered toward apex; phallapodeme separate from aedeagus, in ventral view variously shaped; in lateral view irregularly triangular with distinct ventral projection; hypandrium in ventral view U- or Y-shaped with long posterolateral arms (incision reachs to 1/3–1/2 hypandrial length, in lateral view flat, sometimes slightly arched; ejaculatory apodeme absent. Female terminalia: Ventral receptacle without operculum, C-shaped stalk with broader head.</p></tp:treatment-sec><tp:treatment-sec sec-type="distribution" id="SECID0ETYAG"><title>Distribution</title><p>(Figs <xref ref-type="fig" rid="F3">7</xref>, <xref ref-type="fig" rid="F6">14</xref>, <xref ref-type="fig" rid="F13">36</xref>, <xref ref-type="fig" rid="F21">59</xref>, <xref ref-type="fig" rid="F28">81</xref>, <xref ref-type="fig" rid="F36">104</xref>, <xref ref-type="fig" rid="F39">111</xref>, <xref ref-type="fig" rid="F49">139</xref>). Oriental, Nearctic and Neotropical Regions.</p></tp:treatment-sec><tp:treatment-sec sec-type="discussion" id="SECID0EZZAG"><title>Discussion.</title><p>With the exception of <italic><tp:taxon-name><tp:taxon-name-part taxon-name-part-type="genus">Lamproclasiopa</tp:taxon-name-part> <tp:taxon-name-part taxon-name-part-type="species">laevior</tp:taxon-name-part></tp:taxon-name></italic> (Cresson), which is a very disjunct species, occurring only on the Indian Subcontinent, the other congeners are found thus far only in the New World and there primarily in the Neotropics. In the older literature, including catalogs, this genus was frequently treated as a subgenus of <italic><tp:taxon-name><tp:taxon-name-part taxon-name-part-type="genus">Discocerina</tp:taxon-name-part></tp:taxon-name></italic> (see generic and species’ synonymies).</p><p>We have arranged all recognized species into species groups based primarily on similarity, both external features and structures of the male terminalia. These groups are not necessarily monophyletic, although some are. Within a species group, the species are treated in alphabetical order.</p></tp:treatment-sec><tp:treatment-sec sec-type="key" id="SECID0ER1AG"><title>Key to species of <italic><tp:taxon-name><tp:taxon-name-part taxon-name-part-type="genus">Lamproclasiopa</tp:taxon-name-part></tp:taxon-name></italic></title><table-wrap content-type="key" position="anchor" orientation="portrait"><table id="TID0EBWAE" rules="all"><tbody><tr><td rowspan="1" colspan="1">1</td><td rowspan="1" colspan="1">Gena high to very high (gena-to-eye ratio between 0.30–0.64) and with an acutely sharp genal/postgenal margin (Figs <xref ref-type="fig" rid="F10">26</xref>, <xref ref-type="fig" rid="F14">38</xref>)</td><td rowspan="1" colspan="1">
                    <bold>2</bold>
                  </td></tr><tr><td rowspan="1" colspan="1">–</td><td rowspan="1" colspan="1">Gena relatively short (gena-to-eye ratio less than 0.20) and with genal/postgenal margin rounded</td><td rowspan="1" colspan="1">
                    <bold>4</bold>
                  </td></tr><tr><td rowspan="1" colspan="1">2</td><td rowspan="1" colspan="1">Frons nearly bare, shiny (Figs <xref ref-type="fig" rid="F14">37</xref>, <xref ref-type="fig" rid="F14">38</xref>). Distal 3 tarsomeres black; male tergite 5 narrowly rounded posteriorly</td><td rowspan="1" colspan="1">
                    <bold><italic><tp:taxon-name><tp:taxon-name-part taxon-name-part-type="genus">Lamproclasiopa</tp:taxon-name-part> <tp:taxon-name-part taxon-name-part-type="species">polita</tp:taxon-name-part></tp:taxon-name></italic> (Edwards)</bold>
                  </td></tr><tr><td rowspan="1" colspan="1">–</td><td rowspan="1" colspan="1">Frons with anterior half densely microtomentose (Fig. <xref ref-type="fig" rid="F10">24</xref>). Distal 2–3 tarsomeres yellow; male tergite 5 truncate posteriorly</td><td rowspan="1" colspan="1">
                    <bold>3</bold>
                  </td></tr><!--PageBreak--><tr><td rowspan="1" colspan="1">3</td><td rowspan="1" colspan="1">Female frons with broad, transverse stripe on anterior half; male mesonotum with microtomentum on anterior third</td><td rowspan="1" colspan="1">
                    <bold><italic><tp:taxon-name><tp:taxon-name-part taxon-name-part-type="genus">Lamproclasiopa</tp:taxon-name-part> <tp:taxon-name-part taxon-name-part-type="species">lapaz</tp:taxon-name-part></tp:taxon-name></italic> sp. n.</bold>
                  </td></tr><tr><td rowspan="1" colspan="1">–</td><td rowspan="1" colspan="1">Female frons mostly bare, shiny, at most with an anteromedial spot and at base of ocellar setae and on some parts of ocellar triangle (Fig. <xref ref-type="fig" rid="F10">25</xref>); male mesonotum with broad stripe of microtomentum, stronger anteriorly, becoming weaker posterior (Fig. <xref ref-type="fig" rid="F10">24</xref>)</td><td rowspan="1" colspan="1">
                    <bold><italic><tp:taxon-name><tp:taxon-name-part taxon-name-part-type="genus">Lamproclasiopa</tp:taxon-name-part> <tp:taxon-name-part taxon-name-part-type="species">auritunica</tp:taxon-name-part></tp:taxon-name></italic> sp. n.</bold>
                  </td></tr><tr><td rowspan="1" colspan="1">4</td><td rowspan="1" colspan="1">Wing maculate, at least over crossveins or generally conspicuously infuscation (Figs <xref ref-type="fig" rid="F20">58</xref>, <xref ref-type="fig" rid="F22">62</xref>, <xref ref-type="fig" rid="F24">70</xref>)</td><td rowspan="1" colspan="1">
                    <bold>5</bold>
                  </td></tr><tr><td rowspan="1" colspan="1">–</td><td rowspan="1" colspan="1">Wing generally hyaline, lacking a maculation pattern or general infuscate</td><td rowspan="1" colspan="1">
                    <bold>8</bold>
                  </td></tr><tr><td rowspan="1" colspan="1">5</td><td rowspan="1" colspan="1">Wing generally infuscate with blackish veins and crossveins (Fig. <xref ref-type="fig" rid="F46">132</xref>)</td><td rowspan="1" colspan="1">
                    <bold><italic><tp:taxon-name><tp:taxon-name-part taxon-name-part-type="genus">Lamproclasiopa</tp:taxon-name-part> <tp:taxon-name-part taxon-name-part-type="species">fumipennis</tp:taxon-name-part></tp:taxon-name></italic> (Wirth)</bold>
                  </td></tr><tr><td rowspan="1" colspan="1">–</td><td rowspan="1" colspan="1">Wing with pattern of spots or with a spot over crossveins but not generally infuscate</td><td rowspan="1" colspan="1">
                    <bold>6</bold>
                  </td></tr><tr><td rowspan="1" colspan="1">6</td><td rowspan="1" colspan="1">Only crossveins r-m and dm-cu with darkened cloud; vein R<sub>2+3</sub> curved gently apically, not angulate subapically nor bearing a subapical stump vein (Fig. <xref ref-type="fig" rid="F22">62</xref>)</td><td rowspan="1" colspan="1">
                    <bold><italic><tp:taxon-name><tp:taxon-name-part taxon-name-part-type="genus">Lamproclasiopa</tp:taxon-name-part> <tp:taxon-name-part taxon-name-part-type="species">mancha</tp:taxon-name-part></tp:taxon-name></italic> sp. n.</bold>
                  </td></tr><tr><td rowspan="1" colspan="1">–</td><td rowspan="1" colspan="1">Wing with numerous dark spots; vein R<sub>2+3</sub> angulate subapically and bearing a stump vein with a posteroapical orientation, a second stump vein near middle (Figs <xref ref-type="fig" rid="F20">58</xref>, <xref ref-type="fig" rid="F24">70</xref>)</td><td rowspan="1" colspan="1">
                    <bold>7</bold>
                  </td></tr><tr><td rowspan="1" colspan="1">7</td><td rowspan="1" colspan="1">Mesonotum with 4 brown interrupted vittae, each with elongate, mostly separate spots, none in acrostichal row (Fig. <xref ref-type="fig" rid="F24">69</xref>)</td><td rowspan="1" colspan="1">
                    <bold><italic><tp:taxon-name><tp:taxon-name-part taxon-name-part-type="genus">Lamproclasiopa</tp:taxon-name-part> <tp:taxon-name-part taxon-name-part-type="species">painteri</tp:taxon-name-part></tp:taxon-name></italic> (Cresson)</bold>
                  </td></tr><tr><td rowspan="1" colspan="1">–</td><td rowspan="1" colspan="1">Mesonotum with 7 brown, mostly entire vittae, including a medial vitta in acrostichal area (Fig. <xref ref-type="fig" rid="F20">57</xref>)</td><td rowspan="1" colspan="1">
                    <bold><italic><tp:taxon-name><tp:taxon-name-part taxon-name-part-type="genus">Lamproclasiopa</tp:taxon-name-part> <tp:taxon-name-part taxon-name-part-type="species">balsamae</tp:taxon-name-part></tp:taxon-name></italic> (Cresson)</bold>
                  </td></tr><tr><td rowspan="1" colspan="1">8</td><td rowspan="1" colspan="1">Head, thorax, and abdomen generally shiny black, only tarsi and antennal grooves yellow or cinereous (Figs <xref ref-type="fig" rid="F1">1–2</xref>, <xref ref-type="fig" rid="F4">8–9</xref>, <xref ref-type="fig" rid="F34">98–99</xref>)</td><td rowspan="1" colspan="1">
                    <bold>9</bold>
                  </td></tr><tr><td rowspan="1" colspan="1">–</td><td rowspan="1" colspan="1">Body with extensive surfaces sparsely to densely microtomentose</td><td rowspan="1" colspan="1">
                    <bold>11</bold>
                  </td></tr><tr><td rowspan="1" colspan="1">9</td><td rowspan="1" colspan="1">Face completely shiny black (Fig. <xref ref-type="fig" rid="F4">8</xref>)</td><td rowspan="1" colspan="1">
                    <bold><italic><tp:taxon-name><tp:taxon-name-part taxon-name-part-type="genus">Lamproclasiopa</tp:taxon-name-part> <tp:taxon-name-part taxon-name-part-type="species">brunnea</tp:taxon-name-part></tp:taxon-name></italic> sp. n.</bold>
                  </td></tr><tr><td rowspan="1" colspan="1">–</td><td rowspan="1" colspan="1">Face microtomentose, silver white to golden</td><td rowspan="1" colspan="1">
                    <bold>10</bold>
                  </td></tr><tr><td rowspan="1" colspan="1">10</td><td rowspan="1" colspan="1">Frons generally shiny black; coxae blackish brown</td><td rowspan="1" colspan="1">
                    <bold><italic><tp:taxon-name><tp:taxon-name-part taxon-name-part-type="genus">Lamproclasiopa</tp:taxon-name-part> <tp:taxon-name-part taxon-name-part-type="species">hendeli</tp:taxon-name-part></tp:taxon-name></italic> (Wirth)</bold>
                  </td></tr><tr><td rowspan="1" colspan="1">–</td><td rowspan="1" colspan="1">Frons microtomentose, silvery white or golden; forecoxae light gray (Fig. <xref ref-type="fig" rid="F34">98–99</xref>)</td><td rowspan="1" colspan="1">
                    <bold><italic><tp:taxon-name><tp:taxon-name-part taxon-name-part-type="genus">Lamproclasiopa</tp:taxon-name-part> <tp:taxon-name-part taxon-name-part-type="species">argentipicta</tp:taxon-name-part></tp:taxon-name></italic> sp. n.</bold>
                  </td></tr><tr><td rowspan="1" colspan="1">11</td><td rowspan="1" colspan="1">Forebasitarsomere white, contrasted with black apical tarsomeres (Fig. <xref ref-type="fig" rid="F1">2</xref>)</td><td rowspan="1" colspan="1">
                    <bold><italic><tp:taxon-name><tp:taxon-name-part taxon-name-part-type="genus">Lamproclasiopa</tp:taxon-name-part> <tp:taxon-name-part taxon-name-part-type="species">laevior</tp:taxon-name-part></tp:taxon-name></italic> (Cresson)</bold>
                  </td></tr><tr><td rowspan="1" colspan="1">–</td><td rowspan="1" colspan="1">Forebasitarsomere yellow to slightly blackish yellow, not distinctly contrasted with coloration of apical tarsomeres</td><td rowspan="1" colspan="1">
                    <bold>12</bold>
                  </td></tr><tr><td rowspan="1" colspan="1">12</td><td rowspan="1" colspan="1">Gena relatively high, height subequal to height of basal flagellomere</td><td rowspan="1" colspan="1">
                    <bold>13</bold>
                  </td></tr><tr><td rowspan="1" colspan="1">–</td><td rowspan="1" colspan="1">Gena relatively short, height about ½ height of basal flagellomere</td><td rowspan="1" colspan="1">
                    <bold>18</bold>
                  </td></tr><tr><td rowspan="1" colspan="1">13</td><td rowspan="1" colspan="1">Presutural supra-alar seta lacking; katepisternum, especially anterior half, and anteroventral portion of anepisternum shiny black; forefemur with 4–5 stout, peg-like setae on apical third along posteroventral margin</td><td rowspan="1" colspan="1">
                    <bold>14</bold>
                  </td></tr><tr><td rowspan="1" colspan="1">–</td><td rowspan="1" colspan="1">Presutural supra-alar seta well developed; katepisternum and anepisternum thinly microtomentose, generally appearing dull, not shiny; forefemur with posteroventral setae slender, not stout and peg-like</td><td rowspan="1" colspan="1">
                    <bold>15</bold>
                  </td></tr><!--PageBreak--><tr><td rowspan="1" colspan="1">14</td><td rowspan="1" colspan="1">Pocket between epandrial arms of male uniformly U-shaped</td><td rowspan="1" colspan="1">
                    <bold><italic><tp:taxon-name><tp:taxon-name-part taxon-name-part-type="genus">Lamproclasiopa</tp:taxon-name-part> <tp:taxon-name-part taxon-name-part-type="species">nadineae</tp:taxon-name-part></tp:taxon-name></italic> (Cresson)</bold>
                  </td></tr><tr><td rowspan="1" colspan="1">–</td><td rowspan="1" colspan="1">Pocket between epandrial arms of male bottle-shaped, with basal half as a narrower neck and apical half wider (Fig. <xref ref-type="fig" rid="F33">94</xref>)</td><td rowspan="1" colspan="1">
                    <bold><italic><tp:taxon-name><tp:taxon-name-part taxon-name-part-type="genus">Lamproclasiopa</tp:taxon-name-part> <tp:taxon-name-part taxon-name-part-type="species">aliceae</tp:taxon-name-part></tp:taxon-name></italic> sp. n.</bold>
                  </td></tr><tr><td rowspan="1" colspan="1">15</td><td rowspan="1" colspan="1">Eyes covered with tiny, dense setulae; facial microtomentum gray; frons concolorous with mesonotum</td><td rowspan="1" colspan="1">
                    <bold>16</bold>
                  </td></tr><tr><td rowspan="1" colspan="1">–</td><td rowspan="1" colspan="1">Eyes covered with very sparse setulae or bare; facial microtomentum gray or dark gray; anterior portion of frons usually yellowish orange to some degree</td><td rowspan="1" colspan="1">
                    <bold>17</bold>
                  </td></tr><tr><td rowspan="1" colspan="1">16</td><td rowspan="1" colspan="1">Epandrium higher than wide; aedeagus thin, narrowly funnel-like, straight (Figs <xref ref-type="fig" rid="F48">135–138</xref>)</td><td rowspan="1" colspan="1">
                    <bold><italic><tp:taxon-name><tp:taxon-name-part taxon-name-part-type="genus">Lamproclasiopa</tp:taxon-name-part> <tp:taxon-name-part taxon-name-part-type="species">puella</tp:taxon-name-part></tp:taxon-name></italic> (Cresson)</bold>
                  </td></tr><tr><td rowspan="1" colspan="1">–</td><td rowspan="1" colspan="1">Epandrium as high as wide; aedeagus wide, with apex acutely pointed and curved (Figs <xref ref-type="fig" rid="F45">128–131</xref>)</td><td rowspan="1" colspan="1">
                    <bold><italic><tp:taxon-name><tp:taxon-name-part taxon-name-part-type="genus">Lamproclasiopa</tp:taxon-name-part> <tp:taxon-name-part taxon-name-part-type="species">caligosa</tp:taxon-name-part></tp:taxon-name></italic> sp. n.</bold>
                  </td></tr><tr><td rowspan="1" colspan="1">17</td><td rowspan="1" colspan="1">Aedeagus thin, narrowly funnel-like, straight; gonites without laterodorsal extensions (Fig. <xref ref-type="fig" rid="F41">116–117</xref>)</td><td rowspan="1" colspan="1">
                    <bold><italic><tp:taxon-name><tp:taxon-name-part taxon-name-part-type="genus">Lamproclasiopa</tp:taxon-name-part> <tp:taxon-name-part taxon-name-part-type="species">aracataca</tp:taxon-name-part></tp:taxon-name></italic> (Cresson)</bold>
                  </td></tr><tr><td rowspan="1" colspan="1">–</td><td rowspan="1" colspan="1">Aedeagus wider, curved laterally; gonites with laterodorsal extensions (Fig. <xref ref-type="fig" rid="F45">130–131</xref>)</td><td rowspan="1" colspan="1">
                    <bold><italic><tp:taxon-name><tp:taxon-name-part taxon-name-part-type="genus">Lamproclasiopa</tp:taxon-name-part> <tp:taxon-name-part taxon-name-part-type="species">curva</tp:taxon-name-part></tp:taxon-name></italic> sp. n.</bold>
                  </td></tr><tr><td rowspan="1" colspan="1">18</td><td rowspan="1" colspan="1">Antenna yellow (Figs <xref ref-type="fig" rid="F26">75</xref>, <xref ref-type="fig" rid="F30">86</xref>)</td><td rowspan="1" colspan="1">
                    <bold>19</bold>
                  </td></tr><tr><td rowspan="1" colspan="1">–</td><td rowspan="1" colspan="1">Antenna extensively darkened dorsally, only basoventral portion of basal flagellomere and pedicel partially orange to yellowish</td><td rowspan="1" colspan="1">
                    <bold>21</bold>
                  </td></tr><tr><td rowspan="1" colspan="1">19</td><td rowspan="1" colspan="1">Tibiae entirely black; presutural supra-alar seta well developed; frons and face distinctly two-toned</td><td rowspan="1" colspan="1">
                    <bold><italic><tp:taxon-name><tp:taxon-name-part taxon-name-part-type="genus">Lamproclasiopa</tp:taxon-name-part> <tp:taxon-name-part taxon-name-part-type="species">nana</tp:taxon-name-part></tp:taxon-name></italic> (Williston)</bold>
                  </td></tr><tr><td rowspan="1" colspan="1">–</td><td rowspan="1" colspan="1">Tibiae partially or entirely yellow; frons and face generally unicolorous; presutural supra-alar lacking</td><td rowspan="1" colspan="1">
                    <bold>20</bold>
                  </td></tr><tr><td rowspan="1" colspan="1">20</td><td rowspan="1" colspan="1">Tibiae black brown with the distal third yellow; frons with 2 small shiny black areas lateroanteriorly</td><td rowspan="1" colspan="1">
                    <bold><italic><tp:taxon-name><tp:taxon-name-part taxon-name-part-type="genus">Lamproclasiopa</tp:taxon-name-part> <tp:taxon-name-part taxon-name-part-type="species">furvitibia</tp:taxon-name-part></tp:taxon-name></italic> sp. n.</bold>
                  </td></tr><tr><td rowspan="1" colspan="1">–</td><td rowspan="1" colspan="1">Tibiae entirely yellow; frons without shiny black areas (Figs <xref ref-type="fig" rid="F30">86–87</xref>)</td><td rowspan="1" colspan="1">
                    <bold><italic><tp:taxon-name><tp:taxon-name-part taxon-name-part-type="genus">Lamproclasiopa</tp:taxon-name-part> <tp:taxon-name-part taxon-name-part-type="species">xanthocera</tp:taxon-name-part></tp:taxon-name></italic> sp. n.</bold>
                  </td></tr><tr><td rowspan="1" colspan="1">21</td><td rowspan="1" colspan="1">Face with a mediovertical, narrowly triangular, sparsely microtomentose spot (Fig. <xref ref-type="fig" rid="F8">18</xref>)</td><td rowspan="1" colspan="1">
                    <bold><italic><tp:taxon-name><tp:taxon-name-part taxon-name-part-type="genus">Lamproclasiopa</tp:taxon-name-part> <tp:taxon-name-part taxon-name-part-type="species">triangularis</tp:taxon-name-part></tp:taxon-name></italic> sp. n.</bold>
                  </td></tr><tr><td rowspan="1" colspan="1">–</td><td rowspan="1" colspan="1">Face mostly shiny black, especially medial portion, this area lacking a microtomentose, triangular pattern</td><td rowspan="1" colspan="1">
                    <bold>22</bold>
                  </td></tr><tr><td rowspan="1" colspan="1">22.</td><td rowspan="1" colspan="1">Foretarsus blackish yellow, apical tarsomeres becoming darker</td><td rowspan="1" colspan="1">
                    <bold><italic><tp:taxon-name><tp:taxon-name-part taxon-name-part-type="genus">Lamproclasiopa</tp:taxon-name-part> <tp:taxon-name-part taxon-name-part-type="species">zerafael</tp:taxon-name-part></tp:taxon-name></italic> sp. n.</bold>
                  </td></tr><tr><td rowspan="1" colspan="1">–</td><td rowspan="1" colspan="1">Foretarsus yellow, apical tarsomeres yellow or becoming darker</td><td rowspan="1" colspan="1">
                    <bold>23</bold>
                  </td></tr><tr><td rowspan="1" colspan="1">23</td><td rowspan="1" colspan="1">Foretarsus yellowish, apical 1-2 tarsomeres darkened</td><td rowspan="1" colspan="1">
                    <bold><italic><tp:taxon-name><tp:taxon-name-part taxon-name-part-type="genus">Lamproclasiopa</tp:taxon-name-part> <tp:taxon-name-part taxon-name-part-type="species">bisetulosa</tp:taxon-name-part></tp:taxon-name></italic> (Cresson)</bold>
                  </td></tr><tr><td rowspan="1" colspan="1">–</td><td rowspan="1" colspan="1">Foretarsus completely yellow</td><td rowspan="1" colspan="1">
                    <bold><italic><tp:taxon-name><tp:taxon-name-part taxon-name-part-type="genus">Lamproclasiopa</tp:taxon-name-part> <tp:taxon-name-part taxon-name-part-type="species">ecuadoriensis</tp:taxon-name-part></tp:taxon-name></italic> sp. n.</bold>
                  </td></tr></tbody></table></table-wrap></tp:treatment-sec><tp:treatment-sec><!--Section generated to contain objects referenced in tp:taxon-treatment.--><fig id="F1" position="float" orientation="portrait"><label>Figures 1–2.</label><caption><p>
          <italic><tp:taxon-name><tp:taxon-name-part taxon-name-part-type="genus">Lamproclasiopa</tp:taxon-name-part> <tp:taxon-name-part taxon-name-part-type="species">laevior</tp:taxon-name-part></tp:taxon-name></italic> (Cresson). (Sri Lanka. N. E. District: Horton Plains) <bold>1</bold> head, anterior view <bold>2</bold> habitus, lateral view. Scale bar = 0.5 mm.</p></caption><graphic xmlns:xlink="http://www.w3.org/1999/xlink" xlink:href="zookeys-631-001-g001.jpg" position="float" orientation="portrait" xlink:type="simple" id="oo_110826.jpg"/></fig><fig id="F4" position="float" orientation="portrait"><label>Figures 8–9.</label><caption><p>
          <italic><tp:taxon-name><tp:taxon-name-part taxon-name-part-type="genus">Lamproclasiopa</tp:taxon-name-part> <tp:taxon-name-part taxon-name-part-type="species">brunnea</tp:taxon-name-part></tp:taxon-name></italic> sp. n., male paratype (Costa Rica. San José. Moravia) <bold>8</bold> head, anterior view <bold>9</bold> habitus, lateral view. Scale bar = 0.5 mm.</p></caption><graphic xmlns:xlink="http://www.w3.org/1999/xlink" xlink:href="zookeys-631-001-g004.jpg" position="float" orientation="portrait" xlink:type="simple" id="oo_110829.jpg"/></fig><fig id="F10" position="float" orientation="portrait"><label>Figures 24–26.</label><caption><p>
          <italic><tp:taxon-name><tp:taxon-name-part taxon-name-part-type="genus">Lamproclasiopa</tp:taxon-name-part> <tp:taxon-name-part taxon-name-part-type="species">auritunica</tp:taxon-name-part></tp:taxon-name></italic> sp. n. (Bolivia. Oruro: Paznã) <bold>24</bold> male paratype head, anterior view <bold>25</bold> female paratype head, anterior view <bold>26</bold> male paratype habitus, lateral view. Scale bar = 0.5 mm.</p></caption><graphic xmlns:xlink="http://www.w3.org/1999/xlink" xlink:href="zookeys-631-001-g010.jpg" position="float" orientation="portrait" xlink:type="simple" id="oo_110835.jpg"/></fig><fig id="F20" position="float" orientation="portrait"><label>Figures 55–58.</label><caption><p>
          <italic><tp:taxon-name><tp:taxon-name-part taxon-name-part-type="genus">Lamproclasiopa</tp:taxon-name-part> <tp:taxon-name-part taxon-name-part-type="species">balsamae</tp:taxon-name-part></tp:taxon-name></italic> (Cresson). (Costa Rica. San José: Pedregoso) <bold>55</bold> head, anterior view <bold>56</bold> same, lateral view <bold>57</bold> thorax, dorsal view <bold>58</bold> Wing. Scale bar = 0.5 mm.</p></caption><graphic xmlns:xlink="http://www.w3.org/1999/xlink" xlink:href="zookeys-631-001-g020.jpg" position="float" orientation="portrait" xlink:type="simple" id="oo_110845.jpg"/></fig><fig id="F24" position="float" orientation="portrait"><label>Figures 67–70.</label><caption><p>
          <italic><tp:taxon-name><tp:taxon-name-part taxon-name-part-type="genus">Lamproclasiopa</tp:taxon-name-part> <tp:taxon-name-part taxon-name-part-type="species">painteri</tp:taxon-name-part></tp:taxon-name></italic> (Cresson). (Peru. Madre de Dios: Río Manu, Pakitza) <bold>67</bold> head, anterior view <bold>68</bold> same, lateral view <bold>69</bold> thorax, dorsal view <bold>70</bold> Wing. Scale bar = 0.5 mm.</p></caption><graphic xmlns:xlink="http://www.w3.org/1999/xlink" xlink:href="zookeys-631-001-g024.jpg" position="float" orientation="portrait" xlink:type="simple" id="oo_110849.jpg"/></fig><fig id="F3" position="float" orientation="portrait"><label>Figure 7.</label><caption><p>Distribution map of <italic><tp:taxon-name><tp:taxon-name-part taxon-name-part-type="genus">Lamproclasiopa</tp:taxon-name-part> <tp:taxon-name-part taxon-name-part-type="species">laevior</tp:taxon-name-part></tp:taxon-name></italic> (▲).</p></caption><graphic xmlns:xlink="http://www.w3.org/1999/xlink" xlink:href="zookeys-631-001-g003.jpg" position="float" orientation="portrait" xlink:type="simple" id="oo_110828.jpg"/></fig><fig id="F6" position="float" orientation="portrait"><label>Figure 14.</label><caption><p>Distribution map of <italic><tp:taxon-name><tp:taxon-name-part taxon-name-part-type="genus">Lamproclasiopa</tp:taxon-name-part> <tp:taxon-name-part taxon-name-part-type="species">brunnea</tp:taxon-name-part></tp:taxon-name></italic> sp. n. (●); <italic><tp:taxon-name><tp:taxon-name-part taxon-name-part-type="genus">Lamproclasiopa</tp:taxon-name-part> <tp:taxon-name-part taxon-name-part-type="species">furvitibia</tp:taxon-name-part></tp:taxon-name></italic> sp. n. (<styled-content style="color:darkgrey;">▲</styled-content>).</p></caption><graphic xmlns:xlink="http://www.w3.org/1999/xlink" xlink:href="zookeys-631-001-g006.jpg" position="float" orientation="portrait" xlink:type="simple" id="oo_110831.jpg"/></fig><fig id="F13" position="float" orientation="portrait"><label>Figure 36.</label><caption><p>Distribution map of <italic><tp:taxon-name><tp:taxon-name-part taxon-name-part-type="genus">Lamproclasiopa</tp:taxon-name-part> <tp:taxon-name-part taxon-name-part-type="species">auritunica</tp:taxon-name-part></tp:taxon-name></italic> sp. n. (▲); <italic><tp:taxon-name><tp:taxon-name-part taxon-name-part-type="genus">Lamproclasiopa</tp:taxon-name-part> <tp:taxon-name-part taxon-name-part-type="species">lapaz</tp:taxon-name-part></tp:taxon-name></italic> sp. n. (<styled-content style="color:darkgrey;">♦</styled-content>). <italic><tp:taxon-name><tp:taxon-name-part taxon-name-part-type="genus">Lamproclasiopa</tp:taxon-name-part> <tp:taxon-name-part taxon-name-part-type="species">hendeli</tp:taxon-name-part></tp:taxon-name></italic> (★).</p></caption><graphic xmlns:xlink="http://www.w3.org/1999/xlink" xlink:href="zookeys-631-001-g013.jpg" position="float" orientation="portrait" xlink:type="simple" id="oo_110838.jpg"/></fig><fig id="F21" position="float" orientation="portrait"><label>Figure 59.</label><caption><p>Distribution map of <italic><tp:taxon-name><tp:taxon-name-part taxon-name-part-type="genus">Lamproclasiopa</tp:taxon-name-part> <tp:taxon-name-part taxon-name-part-type="species">balsamae</tp:taxon-name-part></tp:taxon-name></italic> (<styled-content style="color:darkgrey;">▲</styled-content>); <italic><tp:taxon-name><tp:taxon-name-part taxon-name-part-type="genus">Lamproclasiopa</tp:taxon-name-part> <tp:taxon-name-part taxon-name-part-type="species">bisetulosa</tp:taxon-name-part></tp:taxon-name></italic> (<styled-content style="color:darkgrey;">♦</styled-content>); <italic><tp:taxon-name><tp:taxon-name-part taxon-name-part-type="genus">Lamproclasiopa</tp:taxon-name-part> <tp:taxon-name-part taxon-name-part-type="species">mancha</tp:taxon-name-part></tp:taxon-name></italic> sp. n. (▲); <italic><tp:taxon-name><tp:taxon-name-part taxon-name-part-type="genus">Lamproclasiopa</tp:taxon-name-part> <tp:taxon-name-part taxon-name-part-type="species">painteri</tp:taxon-name-part></tp:taxon-name></italic> (■).</p></caption><graphic xmlns:xlink="http://www.w3.org/1999/xlink" xlink:href="zookeys-631-001-g021.jpg" position="float" orientation="portrait" xlink:type="simple" id="oo_110846.jpg"/></fig><fig id="F28" position="float" orientation="portrait"><label>Figure 81.</label><caption><p>Distribution map of <italic><tp:taxon-name><tp:taxon-name-part taxon-name-part-type="genus">Lamproclasiopa</tp:taxon-name-part> <tp:taxon-name-part taxon-name-part-type="species">aracataca</tp:taxon-name-part></tp:taxon-name></italic> (<styled-content style="color:darkgrey;">●</styled-content>); <italic><tp:taxon-name><tp:taxon-name-part taxon-name-part-type="genus">Lamproclasiopa</tp:taxon-name-part> <tp:taxon-name-part taxon-name-part-type="species">nana</tp:taxon-name-part></tp:taxon-name></italic> (♦); <italic><tp:taxon-name><tp:taxon-name-part taxon-name-part-type="genus">Lamproclasiopa</tp:taxon-name-part> <tp:taxon-name-part taxon-name-part-type="species">triangularis</tp:taxon-name-part></tp:taxon-name></italic> sp. n. (▲).</p></caption><graphic xmlns:xlink="http://www.w3.org/1999/xlink" xlink:href="zookeys-631-001-g028.jpg" position="float" orientation="portrait" xlink:type="simple" id="oo_110853.jpg"/></fig><fig id="F36" position="float" orientation="portrait"><label>Figure 104.</label><caption><p>Distribution map of <italic><tp:taxon-name><tp:taxon-name-part taxon-name-part-type="genus">Lamproclasiopa</tp:taxon-name-part> <tp:taxon-name-part taxon-name-part-type="species">argentipicta</tp:taxon-name-part></tp:taxon-name></italic> sp. n. (■); <italic><tp:taxon-name><tp:taxon-name-part taxon-name-part-type="genus">Lamproclasiopa</tp:taxon-name-part> <tp:taxon-name-part taxon-name-part-type="species">zerafael</tp:taxon-name-part></tp:taxon-name></italic> sp. n. (●); <italic><tp:taxon-name><tp:taxon-name-part taxon-name-part-type="genus">Lamproclasiopa</tp:taxon-name-part> <tp:taxon-name-part taxon-name-part-type="species">ecuadoriensis</tp:taxon-name-part></tp:taxon-name></italic> sp. n. (▲); <italic><tp:taxon-name><tp:taxon-name-part taxon-name-part-type="genus">Lamproclasiopa</tp:taxon-name-part> <tp:taxon-name-part taxon-name-part-type="species">polita</tp:taxon-name-part></tp:taxon-name></italic> (<styled-content style="color:darkgrey;">●</styled-content>); <italic><tp:taxon-name><tp:taxon-name-part taxon-name-part-type="genus">Lamproclasiopa</tp:taxon-name-part> <tp:taxon-name-part taxon-name-part-type="species">xanthocera</tp:taxon-name-part></tp:taxon-name></italic> sp. n. (<styled-content style="color:darkgrey;">▲</styled-content>).</p></caption><graphic xmlns:xlink="http://www.w3.org/1999/xlink" xlink:href="zookeys-631-001-g036.jpg" position="float" orientation="portrait" xlink:type="simple" id="oo_110861.jpg"/></fig><fig id="F39" position="float" orientation="portrait"><label>Figure 111.</label><caption><p>Distribution map of <italic><tp:taxon-name><tp:taxon-name-part taxon-name-part-type="genus">Lamproclasiopa</tp:taxon-name-part> <tp:taxon-name-part taxon-name-part-type="species">aliceae</tp:taxon-name-part></tp:taxon-name></italic> sp. n. (<styled-content style="color:darkgrey;">▲</styled-content>); <italic><tp:taxon-name><tp:taxon-name-part taxon-name-part-type="genus">Lamproclasiopa</tp:taxon-name-part> <tp:taxon-name-part taxon-name-part-type="species">nadineae</tp:taxon-name-part></tp:taxon-name></italic> (●).</p></caption><graphic xmlns:xlink="http://www.w3.org/1999/xlink" xlink:href="zookeys-631-001-g039.jpg" position="float" orientation="portrait" xlink:type="simple" id="oo_110864.jpg"/></fig><fig id="F49" position="float" orientation="portrait"><label>Figure 139.</label><caption><p>Distribution map of <italic><tp:taxon-name><tp:taxon-name-part taxon-name-part-type="genus">Lamproclasiopa</tp:taxon-name-part> <tp:taxon-name-part taxon-name-part-type="species">caligosa</tp:taxon-name-part></tp:taxon-name></italic> sp. n. (●); <italic><tp:taxon-name><tp:taxon-name-part taxon-name-part-type="genus">Lamproclasiopa</tp:taxon-name-part> <tp:taxon-name-part taxon-name-part-type="species">curva</tp:taxon-name-part></tp:taxon-name></italic> sp. n. (♦); <italic><tp:taxon-name><tp:taxon-name-part taxon-name-part-type="genus">Lamproclasiopa</tp:taxon-name-part> <tp:taxon-name-part taxon-name-part-type="species">fumipennis</tp:taxon-name-part></tp:taxon-name></italic> (★); <italic><tp:taxon-name><tp:taxon-name-part taxon-name-part-type="genus">Lamproclasiopa</tp:taxon-name-part> <tp:taxon-name-part taxon-name-part-type="species">puella</tp:taxon-name-part></tp:taxon-name></italic> (<styled-content style="color:darkgrey;">▲</styled-content>).</p></caption><graphic xmlns:xlink="http://www.w3.org/1999/xlink" xlink:href="zookeys-631-001-g049.jpg" position="float" orientation="portrait" xlink:type="simple" id="oo_110874.jpg"/></fig><fig id="F14" position="float" orientation="portrait"><label>Figures 37–38.</label><caption><p>
          <italic><tp:taxon-name><tp:taxon-name-part taxon-name-part-type="genus">Lamproclasiopa</tp:taxon-name-part> <tp:taxon-name-part taxon-name-part-type="species">polita</tp:taxon-name-part></tp:taxon-name></italic> (Edwards). (Chile. Osorno: Anticura) <bold>37</bold> head, anterior view <bold>38</bold> same, lateral view. Scale bar = 0.5 mm.</p></caption><graphic xmlns:xlink="http://www.w3.org/1999/xlink" xlink:href="zookeys-631-001-g014.jpg" position="float" orientation="portrait" xlink:type="simple" id="oo_110839.jpg"/></fig><fig id="F22" position="float" orientation="portrait"><label>Figures 60–62.</label><caption><p>
          <italic><tp:taxon-name><tp:taxon-name-part taxon-name-part-type="genus">Lamproclasiopa</tp:taxon-name-part> <tp:taxon-name-part taxon-name-part-type="species">mancha</tp:taxon-name-part></tp:taxon-name></italic> sp. n. (Brazil. Paraná: Curitiba) <bold>60</bold> head, anterior view <bold>61</bold> same, lateral view <bold>62</bold> Wing. Scale bar = 0.5 mm</p></caption><graphic xmlns:xlink="http://www.w3.org/1999/xlink" xlink:href="zookeys-631-001-g022.jpg" position="float" orientation="portrait" xlink:type="simple" id="oo_110847.jpg"/></fig><fig id="F46" position="float" orientation="portrait"><label>Figure 132.</label><caption><p>
          <italic><tp:taxon-name><tp:taxon-name-part taxon-name-part-type="genus">Lamproclasiopa</tp:taxon-name-part> <tp:taxon-name-part taxon-name-part-type="species">fumipennis</tp:taxon-name-part></tp:taxon-name></italic> (Wirth). (Chile. Valparaíso: Juan Fernández Islands) Wing. Scale bar = 0.5 mm.</p></caption><graphic xmlns:xlink="http://www.w3.org/1999/xlink" xlink:href="zookeys-631-001-g046.jpg" position="float" orientation="portrait" xlink:type="simple" id="oo_110871.jpg"/></fig><fig id="F34" position="float" orientation="portrait"><label>Figures 98–99.</label><caption><p>
          <italic><tp:taxon-name><tp:taxon-name-part taxon-name-part-type="genus">Lamproclasiopa</tp:taxon-name-part> <tp:taxon-name-part taxon-name-part-type="species">argentipicta</tp:taxon-name-part></tp:taxon-name></italic> sp. n., male paratype (Costa Rica. San José: Moravia) <bold>98</bold> head, anterior view. <bold>99</bold> habitus, lateral view. Scale bar = 0.5 mm.</p></caption><graphic xmlns:xlink="http://www.w3.org/1999/xlink" xlink:href="zookeys-631-001-g034.jpg" position="float" orientation="portrait" xlink:type="simple" id="oo_110859.jpg"/></fig><fig id="F33" position="float" orientation="portrait"><label>Figures 94–97.</label><caption><p>
          <italic><tp:taxon-name><tp:taxon-name-part taxon-name-part-type="genus">Lamproclasiopa</tp:taxon-name-part> <tp:taxon-name-part taxon-name-part-type="species">aliceae</tp:taxon-name-part></tp:taxon-name></italic> sp. n. (USA. New Mexico: Silver City) <bold>94</bold> epandrium and cerci, posterior view <bold>95</bold> same, lateral view <bold>96</bold> internal structures of male terminalia (aedeagus [shaded], phallapodeme, gonite, hypandrium), ventral view <bold>97</bold> same, lateral view. Scale bar = 0.1 mm.</p></caption><graphic xmlns:xlink="http://www.w3.org/1999/xlink" xlink:href="zookeys-631-001-g033.jpg" position="float" orientation="portrait" xlink:type="simple" id="oo_110858.jpg"/></fig><fig id="F48" position="float" orientation="portrait"><label>Figures 135–138.</label><caption><p>
          <italic><tp:taxon-name><tp:taxon-name-part taxon-name-part-type="genus">Lamproclasiopa</tp:taxon-name-part> <tp:taxon-name-part taxon-name-part-type="species">puella</tp:taxon-name-part></tp:taxon-name></italic> (Cresson). (Chile. Osorno: Anticura) <bold>135</bold> epandrium and cerci, posterior view <bold>136</bold> same, lateral view <bold>137</bold> internal structures of male terminalia (aedeagus [shaded], phallapodeme, gonite, hypandrium), ventral view <bold>138</bold> same, lateral view. Scale bar = 0.1 mm.</p></caption><graphic xmlns:xlink="http://www.w3.org/1999/xlink" xlink:href="zookeys-631-001-g048.jpg" position="float" orientation="portrait" xlink:type="simple" id="oo_110873.jpg"/></fig><fig id="F45" position="float" orientation="portrait"><label>Figures 128–131.</label><caption><p>
          <italic><tp:taxon-name><tp:taxon-name-part taxon-name-part-type="genus">Lamproclasiopa</tp:taxon-name-part> <tp:taxon-name-part taxon-name-part-type="species">curva</tp:taxon-name-part></tp:taxon-name></italic> sp. n. (Chile. Lanquihue: Casa Pangue) <bold>128</bold> epandrium and cerci, posterior view <bold>129</bold> same, lateral view <bold>130</bold> internal structures of male terminalia (aedeagus [shaded], phallapodeme, gonite, hypandrium), ventral view <bold>131</bold> same, lateral view. Scale bar = 0.1 mm.</p></caption><graphic xmlns:xlink="http://www.w3.org/1999/xlink" xlink:href="zookeys-631-001-g045.jpg" position="float" orientation="portrait" xlink:type="simple" id="oo_110870.jpg"/></fig><fig id="F41" position="float" orientation="portrait"><label>Figures 114–117.</label><caption><p>
          <italic><tp:taxon-name><tp:taxon-name-part taxon-name-part-type="genus">Lamproclasiopa</tp:taxon-name-part> <tp:taxon-name-part taxon-name-part-type="species">aracataca</tp:taxon-name-part></tp:taxon-name></italic> (Cresson). (Chile. Bío Bío: Santa Barbara) <bold>114</bold> epandrium and cerci, posterior view <bold>115</bold> same, lateral view <bold>116</bold> internal structures of male terminalia (aedeagus [shaded], phallapodeme, gonite, hypandrium), ventral view <bold>117</bold> same, lateral view. Scale bar = 0.1 mm.</p></caption><graphic xmlns:xlink="http://www.w3.org/1999/xlink" xlink:href="zookeys-631-001-g041.jpg" position="float" orientation="portrait" xlink:type="simple" id="oo_110866.jpg"/></fig><fig id="F26" position="float" orientation="portrait"><label>Figures 75–76.</label><caption><p>
          <italic><tp:taxon-name><tp:taxon-name-part taxon-name-part-type="genus">Lamproclasiopa</tp:taxon-name-part> <tp:taxon-name-part taxon-name-part-type="species">nana</tp:taxon-name-part></tp:taxon-name></italic> (Williston). (Brazil. Paraná: Curitiba) <bold>75</bold> head, anterior view <bold>76</bold> same, lateral view. Scale bar = 0.5 mm.</p></caption><graphic xmlns:xlink="http://www.w3.org/1999/xlink" xlink:href="zookeys-631-001-g026.jpg" position="float" orientation="portrait" xlink:type="simple" id="oo_110851.jpg"/></fig><fig id="F30" position="float" orientation="portrait"><label>Figures 86–87.</label><caption><p>
          <italic><tp:taxon-name><tp:taxon-name-part taxon-name-part-type="genus">Lamproclasiopa</tp:taxon-name-part> <tp:taxon-name-part taxon-name-part-type="species">xanthocera</tp:taxon-name-part></tp:taxon-name></italic> sp. n., male holotype (Brazil. Paraná: Curitiba) <bold>86</bold> head, anterior view <bold>87</bold> habitus, lateral view. Scale bar = 0.5 mm.</p></caption><graphic xmlns:xlink="http://www.w3.org/1999/xlink" xlink:href="zookeys-631-001-g030.jpg" position="float" orientation="portrait" xlink:type="simple" id="oo_110855.jpg"/></fig><fig id="F8" position="float" orientation="portrait"><label>Figures 18–19.</label><caption><p>
          <italic><tp:taxon-name><tp:taxon-name-part taxon-name-part-type="genus">Lamproclasiopa</tp:taxon-name-part> <tp:taxon-name-part taxon-name-part-type="species">triangularis</tp:taxon-name-part></tp:taxon-name></italic> sp. n., male paratype (Peru. Madre de Dios: Manu) <bold>18</bold> head, anterior view <bold>19</bold> same, lateral view. Scale bar = 0.5 mm.</p></caption><graphic xmlns:xlink="http://www.w3.org/1999/xlink" xlink:href="zookeys-631-001-g008.jpg" position="float" orientation="portrait" xlink:type="simple" id="oo_110833.jpg"/></fig></tp:treatment-sec><ref-list><ref id="B15"><mixed-citation xmlns:xlink="http://www.w3.org/1999/xlink" xlink:type="simple">
          <person-group><name name-style="western"><surname>Hendel</surname><given-names>F</given-names></name></person-group> (<year>1933</year>) <article-title>Ueber einige Typen Wiedemann’s und Schiner’s von acalyptraten Musciden aus Südamerika, nebst einigen verwandten Arten (Dipt.).</article-title> <source>Revista de Entomologia</source> <volume>3</volume>(<issue>1</issue>): <fpage>58</fpage>–<lpage>83</lpage>.</mixed-citation></ref><ref id="B36"><mixed-citation xmlns:xlink="http://www.w3.org/1999/xlink" xlink:type="simple">
          <person-group><name name-style="western"><surname>Zatwarnicki</surname><given-names>T</given-names></name><name name-style="western"><surname>Mathis</surname><given-names>WN</given-names></name></person-group> (<year>2001</year>) <article-title>A generic classification of the tribe <tp:taxon-name><tp:taxon-name-part taxon-name-part-type="tribe">Discocerinini</tp:taxon-name-part></tp:taxon-name> (<tp:taxon-name><tp:taxon-name-part taxon-name-part-type="order">Diptera</tp:taxon-name-part></tp:taxon-name>: <tp:taxon-name><tp:taxon-name-part taxon-name-part-type="family">Ephydridae</tp:taxon-name-part></tp:taxon-name>).</article-title> <source>Annales Zoologici (Warsaw)</source> <volume>51</volume>(<issue>1</issue>): <fpage>5</fpage>–<lpage>51</lpage>.</mixed-citation></ref><ref id="B34"><mixed-citation xmlns:xlink="http://www.w3.org/1999/xlink" xlink:type="simple">
          <person-group><name name-style="western"><surname>Wirth</surname><given-names>WW</given-names></name></person-group> (<year>1968</year>) <article-title>77. Family <tp:taxon-name><tp:taxon-name-part taxon-name-part-type="family">Ephydridae</tp:taxon-name-part></tp:taxon-name>.</article-title> In: <person-group><name name-style="western"><surname>Papavero</surname><given-names>N</given-names></name></person-group> (<role>Ed.</role>) <source>A Catalogue of the <tp:taxon-name><tp:taxon-name-part taxon-name-part-type="order">Diptera</tp:taxon-name-part></tp:taxon-name> of the Americas South of the United States</source>. <publisher-name>Departamento de Zoologia, Secretaria da Agricultura</publisher-name>. <publisher-loc>São Paulo</publisher-loc>, <fpage>1</fpage>–<lpage>43</lpage>.</mixed-citation></ref><ref id="B24"><mixed-citation xmlns:xlink="http://www.w3.org/1999/xlink" xlink:type="simple">
          <person-group><name name-style="western"><surname>Mathis</surname><given-names>WN</given-names></name><name name-style="western"><surname>Zatwarnicki</surname><given-names>T</given-names></name></person-group> (<year>1995</year>) <article-title>A world catalog of the shore flies (<tp:taxon-name><tp:taxon-name-part taxon-name-part-type="order">Diptera</tp:taxon-name-part></tp:taxon-name>: <tp:taxon-name><tp:taxon-name-part taxon-name-part-type="family">Ephydridae</tp:taxon-name-part></tp:taxon-name>).</article-title> <source>Memoirs on Entomology, International</source> <volume>4</volume>: <fpage>1</fpage>–<lpage>423</lpage>.</mixed-citation></ref><ref id="B37"><mixed-citation xmlns:xlink="http://www.w3.org/1999/xlink" xlink:type="simple">
          <person-group><name name-style="western"><surname>Zatwarnicki</surname><given-names>T</given-names></name><name name-style="western"><surname>Cielniak</surname><given-names>M</given-names></name><name name-style="western"><surname>Pochrząst</surname><given-names>K</given-names></name></person-group> (<year>2016</year>) <article-title>A revised phylogeny of <tp:taxon-name><tp:taxon-name-part taxon-name-part-type="tribe">Discocerinini</tp:taxon-name-part></tp:taxon-name> (<tp:taxon-name><tp:taxon-name-part taxon-name-part-type="order">Diptera</tp:taxon-name-part></tp:taxon-name>: <tp:taxon-name><tp:taxon-name-part taxon-name-part-type="family">Ephydridae</tp:taxon-name-part></tp:taxon-name>) with an emphasis on structures of the proboscis.</article-title> <source>Annales Zoologici (Warsaw)</source> <volume>66</volume>(<issue>1</issue>): <fpage>1</fpage>–<lpage>34</lpage>. doi: <ext-link xlink:type="simple" ext-link-type="doi" xlink:href="10.3161/00034541ANZ2016.66.1.001">10.3161/00034541ANZ2016.66.1.001</ext-link></mixed-citation></ref><ref id="B10"><mixed-citation xmlns:xlink="http://www.w3.org/1999/xlink" xlink:type="simple">
          <person-group><name name-style="western"><surname>Cresson</surname><given-names>ET Jr</given-names></name></person-group> (<year>1942</year>) <article-title>Synopses of North American <tp:taxon-name><tp:taxon-name-part taxon-name-part-type="family">Ephydridae</tp:taxon-name-part></tp:taxon-name> (<tp:taxon-name><tp:taxon-name-part taxon-name-part-type="order">Diptera</tp:taxon-name-part></tp:taxon-name>) I. The subfamily <tp:taxon-name><tp:taxon-name-part taxon-name-part-type="subfamily">Psilopinae</tp:taxon-name-part></tp:taxon-name>, with descriptions of new species.</article-title> <source>Transactions of the American Entomological Society</source> <volume>68</volume>: <fpage>101</fpage>–<lpage>128</lpage>.</mixed-citation></ref><ref id="B3"><mixed-citation xmlns:xlink="http://www.w3.org/1999/xlink" xlink:type="simple">
          <person-group><name name-style="western"><surname>Cresson</surname><given-names>ET Jr</given-names></name></person-group> (<year>1925a</year>) <article-title>Descriptions of new genera and species of the dipterous family <tp:taxon-name><tp:taxon-name-part taxon-name-part-type="family">Ephydridae</tp:taxon-name-part></tp:taxon-name>. VII.</article-title> <source>Entomological News</source> <volume>36</volume>(<issue>6</issue>): <fpage>165</fpage>–<lpage>167</lpage>.</mixed-citation></ref></ref-list></tp:taxon-treatment>
