# Supplementary material for: A revision of the shore-fly genus Lamproclasiopa Hendel (Diptera, Ephydridae)
Source: Zookeys. 2016 Nov 14;(631):1–99. doi: 10.3897/zookeys.631.10718 (PMC5126506; doi:10.3897/zookeys.631.10718)
Supplement: XML Treatment for Lamproclasiopa laevior [file zookeys.631.10718-treatment3.xml]

<!DOCTYPE tp:taxon-treatment
  PUBLIC "-//TaxonX//DTD Taxonomic Treatment Publishing DTD v0 20100105//EN" "tax-treatment-NSO.dtd">
<tp:taxon-treatment xmlns:tp="http://www.plazi.org/taxpub"><tp:treatment-meta><kwd-group><label>Taxon classification</label><kwd><named-content content-type="kingdom">Animalia</named-content></kwd><kwd><named-content content-type="order">Diptera</named-content></kwd><kwd><named-content content-type="family">Ephydridae</named-content></kwd></kwd-group><mixed-citation publication-type="journal"><person-group><name><surname>Costa</surname><given-names>Daniel N. R.</given-names></name><name><surname>Mathis</surname><given-names>Wayne N.</given-names></name><name><surname>Marinoni</surname><given-names>Luciane</given-names></name></person-group><article-title>A revision of the shore-fly genus <italic><tp:taxon-name><tp:taxon-name-part taxon-name-part-type="genus">Lamproclasiopa</tp:taxon-name-part></tp:taxon-name></italic> Hendel (<tp:taxon-name><tp:taxon-name-part taxon-name-part-type="order">Diptera</tp:taxon-name-part></tp:taxon-name>, <tp:taxon-name><tp:taxon-name-part taxon-name-part-type="family">Ephydridae</tp:taxon-name-part></tp:taxon-name>)</article-title><source>Zookeys</source><day>14</day><month>11</month><year>2016</year><volume>2016</volume><issue>631</issue><fpage>1</fpage><lpage>99</lpage><pub-id pub-id-type="doi">10.3897/zookeys.631.10718</pub-id></mixed-citation></tp:treatment-meta><tp:nomenclature><tp:taxon-name>
              <tp:taxon-name-part taxon-name-part-type="genus">Lamproclasiopa</tp:taxon-name-part>
              <tp:taxon-name-part taxon-name-part-type="species">laevior</tp:taxon-name-part>
            </tp:taxon-name><tp:taxon-authority>(Cresson)</tp:taxon-authority><xref ref-type="fig" rid="F1">Figs 1–2</xref><xref ref-type="fig" rid="F2">, 3–6</xref><xref ref-type="fig" rid="F3">, 7</xref><tp:nomenclature-citation-list><tp:nomenclature-citation><tp:taxon-name>
                  <tp:taxon-name-part taxon-name-part-type="genus">Ditrichophora</tp:taxon-name-part> <tp:taxon-name-part taxon-name-part-type="species">laevior</tp:taxon-name-part></tp:taxon-name><comment><xref ref-type="bibr" rid="B7">Cresson 1934</xref>: 200 [India. Darjeeling, Behar; HT ♂, <named-content xmlns:xlink="http://www.w3.org/1999/xlink" content-type="dwc:institutional_code" xlink:type="simple">ANSP</named-content> (6509)].</comment></tp:nomenclature-citation><tp:nomenclature-citation><tp:taxon-name>
                  <tp:taxon-name-part taxon-name-part-type="genus">Discocerina</tp:taxon-name-part> (<tp:taxon-name-part taxon-name-part-type="subgenus">Lamproclasiopa</tp:taxon-name-part>) <tp:taxon-name-part taxon-name-part-type="species">laevior</tp:taxon-name-part></tp:taxon-name><comment>. <xref ref-type="bibr" rid="B11">Cresson 1945</xref>: 59 [generic combination]. <xref ref-type="bibr" rid="B24">Mathis and Zatwarnicki 1995</xref>: 168 [world catalog].</comment></tp:nomenclature-citation><tp:nomenclature-citation><tp:taxon-name>
                  <tp:taxon-name-part taxon-name-part-type="genus">Lamproclasiopa</tp:taxon-name-part> <tp:taxon-name-part taxon-name-part-type="species">laevior</tp:taxon-name-part></tp:taxon-name><comment>. <xref ref-type="bibr" rid="B36">Zatwarnicki and Mathis 2001</xref>: 39 [generic combination].</comment></tp:nomenclature-citation></tp:nomenclature-citation-list></tp:nomenclature><tp:treatment-sec sec-type="diagnosis" id="SECID0EZBAI"><title>Diagnosis.</title><p>This species is distinguished from other congeners by the following combination of characters: Small to moderately small shore-flies, body length 1.85–2.65 mm, generally black, subshiny to shiny species. <italic>Head</italic>: Frons black, very sparsely microtomentose, anterior half shiny, posterior subshiny, transition from shiny to subshiny gradual. Antenna black, densely microtomentose, appearing velvety black. Face black, sparsely microtomentose, antennal grooves and lateral areas shiny, otherwise subshiny, lacking prominent, vertical stripes; face bearing 2–3 larger facial setae, dorsal seta at about midfacial height, dorsomesoclinate; ventral seta just dorsad of epistomal margin, slightly dorsoclinate; parafacial blackish yellow; gena moderately high, gena-to-eye ratio 0.16–0.22. <italic>Thorax</italic>: Mesonotum uniformly sparsely microtomentose, black, subshiny; presutural supra-alar seta well developed; pleural area concolorous with mesonotum, subshiny black. Wing hyaline to very faintly infuscate, lacking pattern of spots; vein R<sub>4+5</sub> extended at gradual to costa, not angulate subapically or bearing a stump vein; costal vein ratio 0.47–0.55; M vein ratio 0.60–0.62. Femora and tibiae black; Forefemur with posteroventral setae slender, not stout and peg-like; foretarsus with basal 2 tarsomeres white, tarsomere 3 darkened, apical 2 black; mid- and hindtarsus with basal 2 tarsomeres yellow, apical 3 tarsomeres blackish. <italic>Abdomen</italic>: Generally black, mostly subshiny to shiny, dorsum of tergites very sparsely and finely microtomentose. Male terminalia (Figs <xref ref-type="fig" rid="F2">3–6</xref>): Epandrium in posterior view (Fig. <xref ref-type="fig" rid="F2">3</xref>) generally vertically oval, each lateral arm narrow, almost parallel sided, acutely pointed ventrally, in lateral view (Fig. <xref ref-type="fig" rid="F2">4</xref>) with dorsal 2/3 rectangular, basal 1/3 almost twice width as dorsal portion, widest subventrally, apex broadly rounded, posteroventral portion bearing several larger setulae; cerci in posterior view (Fig. <xref ref-type="fig" rid="F2">3</xref>) elongate, narrowly semicircular, medial margin nearly straight, gradually tapered toward ventral apex, this apex acutely pointed, dorsal apex with medial short, digitiform extension, in lateral view (Fig. <xref ref-type="fig" rid="F2">4</xref>) semicircular; gonite in lateral view (Fig. <xref ref-type="fig" rid="F2">6</xref>) narrowly elongate, somewhat rod-like, ventral 1/3 narrower than dorsal 2/3, in ventral view (Fig. <xref ref-type="fig" rid="F2">5</xref>) very robustly C-shaped with medial concavity, wider than high; aedeagus in lateral view (Fig. <xref ref-type="fig" rid="F2">6</xref>) tubular, gradually tapered to apex, apex generally broadly rounded with very apex narrowed, curved anteriorly at nearly right angle; phallapodeme in lateral view (Fig. <xref ref-type="fig" rid="F2">6</xref>) very narrow, L-shaped, apex toward base of aedeagus acutely pointed, apex toward hypandrium slightly flared and truncate, in ventral view (Fig. <xref ref-type="fig" rid="F2">5</xref>) as an elongate hourglass, expanded at each apex and truncate; hypandrium in lateral view (Fig. <xref ref-type="fig" rid="F2">6</xref>) narrowed posteriorly, then abruptly expanded to <!--PageBreak-->widest point subanteriorly, anterior margin abruptly narrowed, digitiform, in ventral view (Fig. <xref ref-type="fig" rid="F2">5</xref>) generally U-shaped, lateral arms widest at midlength, anterior margin broadly rounded, deep, posterior emargination narrowed on anterior 1/3, thereafter posterior more than twice anterior width.</p></tp:treatment-sec><tp:treatment-sec sec-type="type material" id="SECID0EZDAI"><title>Type material.</title><p>The holotype male of <italic><tp:taxon-name><tp:taxon-name-part taxon-name-part-type="genus">Ditrichophora</tp:taxon-name-part> <tp:taxon-name-part taxon-name-part-type="species">laevior</tp:taxon-name-part></tp:taxon-name></italic> Cresson is labeled “Darjeeling Fruhstorfer/9233/TYPE <tp:taxon-name><tp:taxon-name-part taxon-name-part-type="genus">Ditrichophora</tp:taxon-name-part></tp:taxon-name> LAEVIOR E. T. Cresson, Jr. [maroon-red; “<tp:taxon-name><tp:taxon-name-part taxon-name-part-type="genus">Ditrichophora</tp:taxon-name-part></tp:taxon-name> LAEVIOR” handwritten].” The holotype is double mounted (minuten pin in a rectangular block of foam), is in good condition (abdomen removed, <!--PageBreak-->dissected, and in an attached microvial), and is deposited in the <named-content xmlns:xlink="http://www.w3.org/1999/xlink" content-type="dwc:institutional_code" xlink:type="simple">ANSP</named-content> (6509). A female paratype (<named-content xmlns:xlink="http://www.w3.org/1999/xlink" content-type="dwc:institutional_code" xlink:type="simple">ANSP</named-content>) bears the same locality label as the holotype.</p></tp:treatment-sec><tp:treatment-sec sec-type="type locality" id="SECID0ENFAI"><title>Type locality.</title><p>India. West Bengal: Darjeeling, Cooch Behar (<named-content xmlns:xlink="http://www.w3.org/1999/xlink" content-type="dwc:verbatimCoordinates" xlink:type="simple"><named-content content-type="geo-json" specific-use="{&#34;type&#34;:&#34;Point&#34;,&#34;coordinates&#34;:[89.385000,26.411667]}" id="NCID0EWFAI" xlink:type="simple">26°24.7'N, 89°23.1'E</named-content></named-content>). The holotype was apparently collected in the foothills of the Himalayas in the state of West Bengal between Darjeeling and Cooch Behar.</p></tp:treatment-sec><tp:treatment-sec sec-type="material" id="SECID0E2FAI"><title>Other specimens examined.</title><p>INDIA. Meghalaya: Shillong (Botanical Gardens; <named-content xmlns:xlink="http://www.w3.org/1999/xlink" content-type="dwc:verbatimCoordinates" xlink:type="simple"><named-content content-type="geo-json" specific-use="{&#34;type&#34;:&#34;Point&#34;,&#34;coordinates&#34;:[91.886667,25.576667]}" id="NCID0EEGAI" xlink:type="simple">25°34.6'N, 91°53.2'E</named-content></named-content>), 20 Apr 1980, A Freidberg (9♂, 2♀; <named-content xmlns:xlink="http://www.w3.org/1999/xlink" content-type="dwc:institutional_code" xlink:type="simple">USNM</named-content>).</p><p>SRI LANKA. Central Province: Horton Plains (<named-content xmlns:xlink="http://www.w3.org/1999/xlink" content-type="dwc:verbatimCoordinates" xlink:type="simple"><named-content content-type="geo-json" specific-use="{&#34;type&#34;:&#34;Point&#34;,&#34;coordinates&#34;:[80.788333,6.811667]}" id="NCID0EVGAI" xlink:type="simple">6°48.7'N, 80°47.3'E</named-content></named-content>), 23 Apr 1980, W. Mathis, T. Wijesinhe &amp; L. Jayawickrema (9♂, 4♀; <named-content xmlns:xlink="http://www.w3.org/1999/xlink" content-type="dwc:institutional_code" xlink:type="simple">USNM</named-content>).</p></tp:treatment-sec><tp:treatment-sec sec-type="distribution" id="SECID0E5GAI"><title>Distribution</title><p>(Fig. <xref ref-type="fig" rid="F3">7</xref>). Oriental: India (Meghalaya, West Bengal), Sri Lanka.</p><fig id="F3" position="float" orientation="portrait"><label>Figure 7.</label><caption><p>Distribution map of <italic><tp:taxon-name><tp:taxon-name-part taxon-name-part-type="genus">Lamproclasiopa</tp:taxon-name-part> <tp:taxon-name-part taxon-name-part-type="species">laevior</tp:taxon-name-part></tp:taxon-name></italic> (▲).</p></caption><graphic xmlns:xlink="http://www.w3.org/1999/xlink" xlink:href="zookeys-631-001-g003.jpg" position="float" orientation="portrait" xlink:type="simple" id="oo_110828.jpg"/></fig><!--PageBreak--></tp:treatment-sec><tp:treatment-sec sec-type="remarks" id="SECID0EAIAI"><title>Remarks.</title><p>Although similar and perhaps related to <italic><tp:taxon-name><tp:taxon-name-part taxon-name-part-type="genus">Lamproclasiopa</tp:taxon-name-part> <tp:taxon-name-part taxon-name-part-type="species">ecuadoriensis</tp:taxon-name-part></tp:taxon-name></italic>, this species is distinguished from congeners by the white forebasitarsomere, which is contrasted with the black, apical tarsomeres; the short gena (gena-to-eye ratio 0.10–0.14); and the shape of structures of the male terminalia (Figs <xref ref-type="fig" rid="F2">3–6</xref>).</p><p>The distribution of this species is anomalously disjunct. Except for this species, which is found on the Indian Subcontinent, all other congeners occur in the New World, especially in tropical zones, which are many thousands of kilometers from India and Sri Lanka. This distributional anomaly prompts a number of questions. For example, is this species indeed a valid congener? If so, what is it related to? How did it come to be found on the Indian Subcontinent when other congeners occur in the New World? Although our responses to these and other questions are not wholly satisfactory, often being based on tenuous evidence, we offer some thoughts and observations.</p><p>Based on morphological evidence, both external and from structures of the male terminalia, we affirm that this is a congener within the genus <italic><tp:taxon-name><tp:taxon-name-part taxon-name-part-type="genus">Lamproclasiopa</tp:taxon-name-part></tp:taxon-name></italic>. Within <italic><tp:taxon-name><tp:taxon-name-part taxon-name-part-type="genus">Lamproclasiopa</tp:taxon-name-part></tp:taxon-name></italic>, we suggest that this species, being generally characterized by homoplasious characters, would probably be near the base of the evolutionary stem or node giving rise to all other included congeners. See also our remarks under the species group.</p><p>As we noted in the introduction, however, characterization of <italic><tp:taxon-name><tp:taxon-name-part taxon-name-part-type="genus">Lamproclasiopa</tp:taxon-name-part></tp:taxon-name></italic> has only become reasonably well resolved in recent decades, resulting in earlier recognized species, including this species, being first described in another genus. <xref ref-type="bibr" rid="B7">Cresson (1934)</xref> first described this species in <italic><tp:taxon-name><tp:taxon-name-part taxon-name-part-type="genus">Ditrichophora</tp:taxon-name-part></tp:taxon-name></italic> then transferred it to the subgenus <italic><tp:taxon-name><tp:taxon-name-part taxon-name-part-type="genus">Lamproclasiopa</tp:taxon-name-part></tp:taxon-name></italic> within <italic><tp:taxon-name><tp:taxon-name-part taxon-name-part-type="genus">Discocerina</tp:taxon-name-part></tp:taxon-name></italic> (<xref ref-type="bibr" rid="B11">Cresson 1945</xref>). Over 50 years later, <xref ref-type="bibr" rid="B36">Zatwarnicki and Mathis (2001)</xref> accorded generic status to <italic><tp:taxon-name><tp:taxon-name-part taxon-name-part-type="genus">Lamproclasiopa</tp:taxon-name-part></tp:taxon-name></italic> and included this species along with other congeners in this genus.</p></tp:treatment-sec><tp:treatment-sec><!--Section generated to contain objects referenced in tp:taxon-treatment.--><fig id="F1" position="float" orientation="portrait"><label>Figures 1–2.</label><caption><p>
          <italic><tp:taxon-name><tp:taxon-name-part taxon-name-part-type="genus">Lamproclasiopa</tp:taxon-name-part> <tp:taxon-name-part taxon-name-part-type="species">laevior</tp:taxon-name-part></tp:taxon-name></italic> (Cresson). (Sri Lanka. N. E. District: Horton Plains) <bold>1</bold> head, anterior view <bold>2</bold> habitus, lateral view. Scale bar = 0.5 mm.</p></caption><graphic xmlns:xlink="http://www.w3.org/1999/xlink" xlink:href="zookeys-631-001-g001.jpg" position="float" orientation="portrait" xlink:type="simple" id="oo_110826.jpg"/></fig><fig id="F2" position="float" orientation="portrait"><label>Figures 3–6.</label><caption><p>
          <italic><tp:taxon-name><tp:taxon-name-part taxon-name-part-type="genus">Lamproclasiopa</tp:taxon-name-part> <tp:taxon-name-part taxon-name-part-type="species">laevior</tp:taxon-name-part></tp:taxon-name></italic> (Cresson). (Sri Lanka. N. E. District: Horton Plains) <bold>3</bold> epandrium and cerci, posterior view <bold>4</bold> same, lateral view <bold>5</bold> internal structures of male terminalia (aedeagus [shaded], phallapodeme, gonite, hypandrium), ventral view <bold>6</bold> same, lateral view. Scale bar = 0.1 mm.</p></caption><graphic xmlns:xlink="http://www.w3.org/1999/xlink" xlink:href="zookeys-631-001-g002.jpg" position="float" orientation="portrait" xlink:type="simple" id="oo_110827.jpg"/></fig></tp:treatment-sec><ref-list><ref id="B7"><mixed-citation xmlns:xlink="http://www.w3.org/1999/xlink" xlink:type="simple">
          <person-group><name name-style="western"><surname>Cresson</surname><given-names>ET Jr</given-names></name></person-group> (<year>1934</year>) <article-title>Descriptions of new genera and species of the dipterous family <tp:taxon-name><tp:taxon-name-part taxon-name-part-type="family">Ephydridae</tp:taxon-name-part></tp:taxon-name>. XI.</article-title> <source>Transactions of the American Entomological Society</source> <volume>60</volume>: <fpage>199</fpage>–<lpage>222</lpage>.</mixed-citation></ref><ref id="B11"><mixed-citation xmlns:xlink="http://www.w3.org/1999/xlink" xlink:type="simple">
          <person-group><name name-style="western"><surname>Cresson</surname><given-names>ET Jr</given-names></name></person-group> (<year>1945</year>) <article-title>A systematic annotated arrangement of the genera and species of the Indo-Australian <tp:taxon-name><tp:taxon-name-part taxon-name-part-type="family">Ephydridae</tp:taxon-name-part></tp:taxon-name> (<tp:taxon-name><tp:taxon-name-part taxon-name-part-type="order">Diptera</tp:taxon-name-part></tp:taxon-name>). I. The subfamily <tp:taxon-name><tp:taxon-name-part taxon-name-part-type="subfamily">Psilopinae</tp:taxon-name-part></tp:taxon-name>.</article-title> <source>Transactions of the American Entomological Society</source> <volume>71</volume>: <fpage>47</fpage>–<lpage>75</lpage>.</mixed-citation></ref><ref id="B24"><mixed-citation xmlns:xlink="http://www.w3.org/1999/xlink" xlink:type="simple">
          <person-group><name name-style="western"><surname>Mathis</surname><given-names>WN</given-names></name><name name-style="western"><surname>Zatwarnicki</surname><given-names>T</given-names></name></person-group> (<year>1995</year>) <article-title>A world catalog of the shore flies (<tp:taxon-name><tp:taxon-name-part taxon-name-part-type="order">Diptera</tp:taxon-name-part></tp:taxon-name>: <tp:taxon-name><tp:taxon-name-part taxon-name-part-type="family">Ephydridae</tp:taxon-name-part></tp:taxon-name>).</article-title> <source>Memoirs on Entomology, International</source> <volume>4</volume>: <fpage>1</fpage>–<lpage>423</lpage>.</mixed-citation></ref><ref id="B36"><mixed-citation xmlns:xlink="http://www.w3.org/1999/xlink" xlink:type="simple">
          <person-group><name name-style="western"><surname>Zatwarnicki</surname><given-names>T</given-names></name><name name-style="western"><surname>Mathis</surname><given-names>WN</given-names></name></person-group> (<year>2001</year>) <article-title>A generic classification of the tribe <tp:taxon-name><tp:taxon-name-part taxon-name-part-type="tribe">Discocerinini</tp:taxon-name-part></tp:taxon-name> (<tp:taxon-name><tp:taxon-name-part taxon-name-part-type="order">Diptera</tp:taxon-name-part></tp:taxon-name>: <tp:taxon-name><tp:taxon-name-part taxon-name-part-type="family">Ephydridae</tp:taxon-name-part></tp:taxon-name>).</article-title> <source>Annales Zoologici (Warsaw)</source> <volume>51</volume>(<issue>1</issue>): <fpage>5</fpage>–<lpage>51</lpage>.</mixed-citation></ref></ref-list></tp:taxon-treatment>
