# Supplementary material for: A revision of the shore-fly genus Lamproclasiopa Hendel (Diptera, Ephydridae)
Source: Zookeys. 2016 Nov 14;(631):1–99. doi: 10.3897/zookeys.631.10718 (PMC5126506; doi:10.3897/zookeys.631.10718)
Supplement: XML Treatment for Lamproclasiopa brunnea [file zookeys.631.10718-treatment4.xml]

<!DOCTYPE tp:taxon-treatment
  PUBLIC "-//TaxonX//DTD Taxonomic Treatment Publishing DTD v0 20100105//EN" "tax-treatment-NSO.dtd">
<tp:taxon-treatment xmlns:tp="http://www.plazi.org/taxpub"><tp:treatment-meta><kwd-group><label>Taxon classification</label><kwd><named-content content-type="kingdom">Animalia</named-content></kwd><kwd><named-content content-type="order">Diptera</named-content></kwd><kwd><named-content content-type="family">Ephydridae</named-content></kwd></kwd-group><mixed-citation publication-type="journal"><person-group><name><surname>Costa</surname><given-names>Daniel N. R.</given-names></name><name><surname>Mathis</surname><given-names>Wayne N.</given-names></name><name><surname>Marinoni</surname><given-names>Luciane</given-names></name></person-group><article-title>A revision of the shore-fly genus <italic><tp:taxon-name><tp:taxon-name-part taxon-name-part-type="genus">Lamproclasiopa</tp:taxon-name-part></tp:taxon-name></italic> Hendel (<tp:taxon-name><tp:taxon-name-part taxon-name-part-type="order">Diptera</tp:taxon-name-part></tp:taxon-name>, <tp:taxon-name><tp:taxon-name-part taxon-name-part-type="family">Ephydridae</tp:taxon-name-part></tp:taxon-name>)</article-title><source>Zookeys</source><day>14</day><month>11</month><year>2016</year><volume>2016</volume><issue>631</issue><fpage>1</fpage><lpage>99</lpage><pub-id pub-id-type="doi">10.3897/zookeys.631.10718</pub-id></mixed-citation></tp:treatment-meta><tp:nomenclature><tp:taxon-name>
              <tp:taxon-name-part taxon-name-part-type="genus">Lamproclasiopa</tp:taxon-name-part>
              <tp:taxon-name-part taxon-name-part-type="species">brunnea</tp:taxon-name-part>
              <object-id xmlns:xlink="http://www.w3.org/1999/xlink" content-type="zoobank" xlink:type="simple">http://www.zoobank.org/2875BDA6-0054-4F85-AC3A-8B75173BBA37</object-id>
            </tp:taxon-name><tp:taxon-status xmlns:xlink="http://www.w3.org/1999/xlink" xlink:type="simple">sp. n.</tp:taxon-status><xref ref-type="fig" rid="F4">Figs 8–9</xref><xref ref-type="fig" rid="F5">, 10–13</xref><xref ref-type="fig" rid="F6">, 14</xref><!--PageBreak--></tp:nomenclature><tp:treatment-sec sec-type="diagnosis" id="SECID0E2NAI"><title>Diagnosis.</title><p>This species is distinguished from congeners by the following combination of characters: Moderately small shore flies, body length 2.60 mm. <italic>Head</italic>: Frons shiny black brown, with ocellar triangle and fronto-orbital plate densely setulose. Antenna blackish brown, slightly lighter than head, posterior margin of flagellomere light brown; face blackish brown, shiny; parafacial yellowish brown. Gena moderately high, gena-to-eye ratio 0.12–0.15. <italic>Thorax</italic>: Mesonotum shiny black, covered with microtomentum; presutural supra-alar seta lacking or indistinguishable from surrounding setae; pleural region less microtomentose, anepisternum and katepisternum almost bare, shiny black. Wing hyaline, lacking any pattern or markings; costal vein ratio 0.52–0.64; M vein ratio 0.59–0.65; Legs blackish brown except yellowish tarsi; forefemur with posteroventral setae slender, not stout and peg-like. <italic>Abdomen</italic>: Generally shiny black, bare of microtomentum; tergites 3–5 equal in length and larger than tergites 1–2. Male terminalia (Figs <xref ref-type="fig" rid="F5">10–13</xref>): Epandrium in posterior view (Fig. <xref ref-type="fig" rid="F5">10</xref>) <!--PageBreak-->generally oval, higher than wide, dorsal portion very thin, each lateral arm gradually becoming wider ventrally, widest on apical third, apex rounded, oriented medially, ventral half with slightly increased number of setulae, in lateral view (Fig. <xref ref-type="fig" rid="F5">11</xref>) as roughly rectangular, slightly wider ventrally with rounded posteroventral portion, pointed anteroventrally; cerci in posterior view (Fig. <xref ref-type="fig" rid="F5">10</xref>) elongate, thin, generally shallowly arched, ventral and dorsal apices acutely pointed, setulose evenly along length, <!--PageBreak-->in lateral view (Fig. <xref ref-type="fig" rid="F5">11</xref>) as an inverted drop; gonite in lateral view (Fig. <xref ref-type="fig" rid="F5">13</xref>) rod-like, dorsal fourth curved basally and pointed, in ventral view (Fig. <xref ref-type="fig" rid="F5">12</xref>) irregularly bar-like, curved, apex toward aedeagal base tapered, pointed apically, apex toward hypandrium bluntly rounded; aedeagus in lateral view (Fig. <xref ref-type="fig" rid="F5">13</xref>) more or less rectangular, basal third wider than apical portion, narrowest medially, apex angulate, in ventral view (Fig. <xref ref-type="fig" rid="F5">12</xref>) elongate, thin, after slightly bulbous base parallel sided, apex tapered, pointed; phallapodeme in lateral view (Fig. <xref ref-type="fig" rid="F5">13</xref>) as a dissected triangle, with an obvious keel, vertex toward hypandrium sharply tapered, acutely pointed, vertex toward aedeagal base thumb-like, keel narrow, moderately elongate, pointed, in ventral view (Fig. <xref ref-type="fig" rid="F5">12</xref>) as an asymmetrical spool, wider toward aedeagal base, apex toward hypandrium shallowly trilobed; hypandrium in lateral view (Fig. <xref ref-type="fig" rid="F5">13</xref>) elongate, thin, irregularly rod-like, <!--PageBreak-->shallowly sinuous, both apices narrowly rounded; in ventral view (Fig. <xref ref-type="fig" rid="F5">12</xref>) robustly Y-shaped, with base wide, lateral margins almost serrate, arms of Y posterior, flared posterolateral, each arm thin, digitiform, forming posterior, evenly rounded, moderately deep emargination.</p><fig id="F4" position="float" orientation="portrait"><label>Figures 8–9.</label><caption><p>
          <italic><tp:taxon-name><tp:taxon-name-part taxon-name-part-type="genus">Lamproclasiopa</tp:taxon-name-part> <tp:taxon-name-part taxon-name-part-type="species">brunnea</tp:taxon-name-part></tp:taxon-name></italic> sp. n., male paratype (Costa Rica. San José. Moravia) <bold>8</bold> head, anterior view <bold>9</bold> habitus, lateral view. Scale bar = 0.5 mm.</p></caption><graphic xmlns:xlink="http://www.w3.org/1999/xlink" xlink:href="zookeys-631-001-g004.jpg" position="float" orientation="portrait" xlink:type="simple" id="oo_110829.jpg"/></fig><fig id="F5" position="float" orientation="portrait"><label>Figures 10–13.</label><caption><p>
          <italic><tp:taxon-name><tp:taxon-name-part taxon-name-part-type="genus">Lamproclasiopa</tp:taxon-name-part> <tp:taxon-name-part taxon-name-part-type="species">brunnea</tp:taxon-name-part></tp:taxon-name></italic> sp. n., male paratype (Costa Rica. San José. Moravia) <bold>10</bold> epandrium and cerci, posterior view <bold>11</bold> same, lateral view <bold>12</bold> internal structures of male terminalia (aedeagus [shaded], phallapodeme, gonite, hypandrium), ventral view <bold>13</bold> same, lateral view. Scale bar = 0.1 mm.</p></caption><graphic xmlns:xlink="http://www.w3.org/1999/xlink" xlink:href="zookeys-631-001-g005.jpg" position="float" orientation="portrait" xlink:type="simple" id="oo_110830.jpg"/></fig></tp:treatment-sec><tp:treatment-sec sec-type="type material" id="SECID0E2RAI"><title>Type material.</title><p>The holotype male of <italic><tp:taxon-name><tp:taxon-name-part taxon-name-part-type="genus">Lamproclasiopa</tp:taxon-name-part> <tp:taxon-name-part taxon-name-part-type="species">brunnea</tp:taxon-name-part></tp:taxon-name></italic> is labeled “COSTA RICA. Prov. San José. Moravia. Zurquí de Moravia, Tower path. 1600m. 2–9 AGO 2013. Proyeto ZADBI. Mix methods, ZADBI-1076/HOLOTYPE ♂ <italic><tp:taxon-name><tp:taxon-name-part taxon-name-part-type="genus">Lamproclasiopa</tp:taxon-name-part> <tp:taxon-name-part taxon-name-part-type="species">brunnea</tp:taxon-name-part></tp:taxon-name></italic> Costa, Mathis &amp; Marinoni <named-content xmlns:xlink="http://www.w3.org/1999/xlink" content-type="dwc:institutional_code" xlink:type="simple">USNM</named-content> [red].” The holotype is double mounted (glued to a paper triangle) and is in very good condition, and is deposited in <named-content xmlns:xlink="http://www.w3.org/1999/xlink" content-type="dwc:institutional_code" xlink:type="simple">MNCR</named-content>-A. Thirty-eight paratypes (20♂, 18♀; <named-content xmlns:xlink="http://www.w3.org/1999/xlink" content-type="dwc:institutional_code" xlink:type="simple">MNCR</named-content>-A, <named-content xmlns:xlink="http://www.w3.org/1999/xlink" content-type="dwc:institutional_code" xlink:type="simple">USNM</named-content>) bear the same label data as the holotype. Other paratypes are as follows: COSTA RICA. <bold>Cartago.</bold> Paraíso, Parque Nacional Tapantí (<named-content xmlns:xlink="http://www.w3.org/1999/xlink" content-type="dwc:verbatimCoordinates" xlink:type="simple"><named-content content-type="geo-json" specific-use="{&#34;type&#34;:&#34;Point&#34;,&#34;coordinates&#34;:[-83.775000,9.721667]}" id="NCID0EUTAI" xlink:type="simple">09°43.3'N, 83°46.5'W</named-content></named-content>; 1600 m), 4–11 Ago 2013, Proyeto ZADBI (1♀; <named-content xmlns:xlink="http://www.w3.org/1999/xlink" content-type="dwc:institutional_code" xlink:type="simple">MNCR</named-content>-A). <bold>Guanacaste.</bold> Macizo Miravalles, Cabro Muco Station (<named-content xmlns:xlink="http://www.w3.org/1999/xlink" content-type="dwc:verbatimCoordinates" xlink:type="simple"><named-content content-type="geo-json" specific-use="{&#34;type&#34;:&#34;Point&#34;,&#34;coordinates&#34;:[-84.855000,10.718333]}" id="NCID0EHUAI" xlink:type="simple">10°43.1'N, 84° 51.3'W</named-content></named-content>; 1100 m), 15 Mar–2 Abr 2003, J. Azoifeifa. (1♀; <named-content xmlns:xlink="http://www.w3.org/1999/xlink" content-type="dwc:institutional_code" xlink:type="simple">MNCR</named-content>-A).</p></tp:treatment-sec><tp:treatment-sec sec-type="type locality" id="SECID0EVUAI"><title>Type locality.</title><p>Costa Rica. San José. Zurquí de Moravia (<named-content xmlns:xlink="http://www.w3.org/1999/xlink" content-type="dwc:verbatimCoordinates" xlink:type="simple"><named-content content-type="geo-json" specific-use="{&#34;type&#34;:&#34;Point&#34;,&#34;coordinates&#34;:[-84.010000,10.046667]}" id="NCID0E5UAI" xlink:type="simple">10°02.8'N, 84°0.6'W</named-content></named-content>; 1588 m).</p></tp:treatment-sec><tp:treatment-sec sec-type="distribution" id="SECID0EDVAI"><title>Distribution</title><p>(Fig. <xref ref-type="fig" rid="F6">14</xref>). Neotropical: Costa Rica (Cartago, Guanacaste, Puntarenas, San José).</p><fig id="F6" position="float" orientation="portrait"><label>Figure 14.</label><caption><p>Distribution map of <italic><tp:taxon-name><tp:taxon-name-part taxon-name-part-type="genus">Lamproclasiopa</tp:taxon-name-part> <tp:taxon-name-part taxon-name-part-type="species">brunnea</tp:taxon-name-part></tp:taxon-name></italic> sp. n. (●); <italic><tp:taxon-name><tp:taxon-name-part taxon-name-part-type="genus">Lamproclasiopa</tp:taxon-name-part> <tp:taxon-name-part taxon-name-part-type="species">furvitibia</tp:taxon-name-part></tp:taxon-name></italic> sp. n. (<styled-content style="color:darkgrey;">▲</styled-content>).</p></caption><graphic xmlns:xlink="http://www.w3.org/1999/xlink" xlink:href="zookeys-631-001-g006.jpg" position="float" orientation="portrait" xlink:type="simple" id="oo_110831.jpg"/></fig></tp:treatment-sec><tp:treatment-sec sec-type="etymology" id="SECID0ERWAI"><title>Etymology.</title><p>The species epithet, <italic><tp:taxon-name><tp:taxon-name-part taxon-name-part-type="species">brunnea</tp:taxon-name-part></tp:taxon-name></italic>, is of Latin derivation and means brown, referring to the dark brown color of this species, especially its head.</p></tp:treatment-sec><tp:treatment-sec sec-type="remarks" id="SECID0EBXAI"><title>Remarks.</title><p>This species is very similar and superficially appear to be closely related to <italic><tp:taxon-name><tp:taxon-name-part taxon-name-part-type="genus">Lamproclasiopa</tp:taxon-name-part> <tp:taxon-name-part taxon-name-part-type="species">ecuadoriensis</tp:taxon-name-part></tp:taxon-name></italic>, as evidenced by the generally dark brown body color and yellowish parafacies of both species. The thoracic pleural area of <italic><tp:taxon-name><tp:taxon-name-part taxon-name-part-type="genus">Lamproclasiopa</tp:taxon-name-part> <tp:taxon-name-part taxon-name-part-type="species">brunnea</tp:taxon-name-part></tp:taxon-name></italic>, however, is more sparsely microtomentose. Moreover, the frontal microtomentum of <italic><tp:taxon-name><tp:taxon-name-part taxon-name-part-type="genus">Lamproclasiopa</tp:taxon-name-part> <tp:taxon-name-part taxon-name-part-type="species">brunnea</tp:taxon-name-part></tp:taxon-name></italic> covers only the fronto-orbital plates and the ocellar triangle, which easily distinguishes this species from <italic><tp:taxon-name><tp:taxon-name-part taxon-name-part-type="genus">Lamproclasiopa</tp:taxon-name-part> <tp:taxon-name-part taxon-name-part-type="species">ecuadoriensis</tp:taxon-name-part></tp:taxon-name></italic>.</p></tp:treatment-sec></tp:taxon-treatment>
