# Supplementary material for: A revision of the shore-fly genus Lamproclasiopa Hendel (Diptera, Ephydridae)
Source: Zookeys. 2016 Nov 14;(631):1–99. doi: 10.3897/zookeys.631.10718 (PMC5126506; doi:10.3897/zookeys.631.10718)
Supplement: XML Treatment for Lamproclasiopa hendeli [file zookeys.631.10718-treatment5.xml]

<!DOCTYPE tp:taxon-treatment
  PUBLIC "-//TaxonX//DTD Taxonomic Treatment Publishing DTD v0 20100105//EN" "tax-treatment-NSO.dtd">
<tp:taxon-treatment xmlns:tp="http://www.plazi.org/taxpub"><tp:treatment-meta><kwd-group><label>Taxon classification</label><kwd><named-content content-type="kingdom">Animalia</named-content></kwd><kwd><named-content content-type="order">Diptera</named-content></kwd><kwd><named-content content-type="family">Ephydridae</named-content></kwd></kwd-group><mixed-citation publication-type="journal"><person-group><name><surname>Costa</surname><given-names>Daniel N. R.</given-names></name><name><surname>Mathis</surname><given-names>Wayne N.</given-names></name><name><surname>Marinoni</surname><given-names>Luciane</given-names></name></person-group><article-title>A revision of the shore-fly genus <italic><tp:taxon-name><tp:taxon-name-part taxon-name-part-type="genus">Lamproclasiopa</tp:taxon-name-part></tp:taxon-name></italic> Hendel (<tp:taxon-name><tp:taxon-name-part taxon-name-part-type="order">Diptera</tp:taxon-name-part></tp:taxon-name>, <tp:taxon-name><tp:taxon-name-part taxon-name-part-type="family">Ephydridae</tp:taxon-name-part></tp:taxon-name>)</article-title><source>Zookeys</source><day>14</day><month>11</month><year>2016</year><volume>2016</volume><issue>631</issue><fpage>1</fpage><lpage>99</lpage><pub-id pub-id-type="doi">10.3897/zookeys.631.10718</pub-id></mixed-citation></tp:treatment-meta><tp:nomenclature><tp:taxon-name>
              <tp:taxon-name-part taxon-name-part-type="genus">Lamproclasiopa</tp:taxon-name-part>
              <tp:taxon-name-part taxon-name-part-type="species">hendeli</tp:taxon-name-part>
            </tp:taxon-name><tp:taxon-authority>(Wirth)</tp:taxon-authority><xref ref-type="fig" rid="F7">Figs 15–17</xref><xref ref-type="fig" rid="F13">, 36</xref><tp:nomenclature-citation-list><tp:nomenclature-citation><tp:taxon-name>
                  <tp:taxon-name-part taxon-name-part-type="genus">Discocerina</tp:taxon-name-part> (<tp:taxon-name-part taxon-name-part-type="subgenus">Lamproclasiopa</tp:taxon-name-part>) <tp:taxon-name-part taxon-name-part-type="species">facialis</tp:taxon-name-part></tp:taxon-name><comment><xref ref-type="bibr" rid="B15">Hendel 1933</xref>: 79.</comment></tp:nomenclature-citation><tp:nomenclature-citation><tp:taxon-name>
                  <tp:taxon-name-part taxon-name-part-type="genus">Discocerina</tp:taxon-name-part> (<tp:taxon-name-part taxon-name-part-type="subgenus">Lamproclasiopa</tp:taxon-name-part>) <tp:taxon-name-part taxon-name-part-type="species">hendeli</tp:taxon-name-part></tp:taxon-name><comment><xref ref-type="bibr" rid="B34">Wirth 1968</xref>: 7 [replacement name for <tp:taxon-name><tp:taxon-name-part taxon-name-part-type="genus">Discocerina</tp:taxon-name-part> <tp:taxon-name-part taxon-name-part-type="species">facialis</tp:taxon-name-part></tp:taxon-name><xref ref-type="bibr" rid="B15">Hendel 1933</xref>, not <xref ref-type="bibr" rid="B31">Williston 1896</xref>]. <xref ref-type="bibr" rid="B24">Mathis and Zatwarnicki 1995</xref>: 168 [world catalog].</comment></tp:nomenclature-citation><tp:nomenclature-citation><tp:taxon-name>
                  <tp:taxon-name-part taxon-name-part-type="genus">Lamproclasiopa</tp:taxon-name-part> <tp:taxon-name-part taxon-name-part-type="species">hendeli</tp:taxon-name-part></tp:taxon-name><comment>. <xref ref-type="bibr" rid="B36">Zatwarnicki and Mathis 2001</xref>: 39 [generic combination].</comment></tp:nomenclature-citation></tp:nomenclature-citation-list></tp:nomenclature><tp:treatment-sec sec-type="diagnosis" id="SECID0EC3AI"><title>Diagnosis.</title><p>This species is distinguished from congeners by the following combination of characters: Moderately small shore flies, body length 2.50 mm. <italic>Head</italic>: Frons broader than long, 1.5 times as wide as an eye; glossy black with anterior margin reddish yellow, between ocelli and fronto-orbits somewhat dull by very fine reddish brown microtomentose. Pedicel black, slightly whitish dusted dorsally; basal flagellomere red yellow, darkened along outer margin; arista with 5 long rays dorsally. Face protruded in lateral view; dorsal half of face with distinct antennal grooves, these separated by a vertical ridge, just ventrad of ventral margin of antennal grooves a transverse ridge. Ventral portion of face flat, receded towards oral margin; face silvery white, microtomentose with 2 vertical stripes toward middle. Gena moderately high, ¼ height of eye; silvery white at edge of eye; with 1 strong seta. <italic>Thorax</italic>: Shiny black, smooth; <!--PageBreak-->central portion and scutellar disc covered with very short and fine reddish brown microtomentum that reduces the shine; within this microtomentum on mesonotum, shiny black dots at bases of short setae. No prescutellar pair of setae or supra-alar seta. Legs shiny black; tarsi reddish yellow. Wing grayish hyaline, with yellow veins; costal section II about 1.5 times as long as costal section I; veins R<sub>4+5</sub> and M<sub>1</sub> parallel, last section of M<sub>1</sub> twice as long as penultimate section. Halters with black stem and light yellow knob. Calypteres with dark brown margins and hairy. <italic>Abdomen</italic>: Concolorous with mesonotum, with dense, short, black setulae; tergites 3–5 almost equally long. Male terminalia (Figs <xref ref-type="fig" rid="F7">15–17</xref>): Epandrium in posterior view (Fig. <xref ref-type="fig" rid="F7">15</xref>) roundly U-shaped, except for ventral gap, oval, only slightly narrower dorsally and ventrally, widest at midheight, dorsal arch relatively narrow, each lateral arm widest ventrally, ventral margin evenly rounded, lacking medial or ventral extensions, ventral portion bearing numerous, loosely clustered, long setulae; cercus hemispherical, tapered ventrally to pointed apex, more setulose dorsally, medial margin straight; gonite in lateral view rod-like, shallowly curved, banana-like, very slightly wider toward hypandrium than toward aedeagal base, in ventral view shallowly curved, distinctly expanded on portion toward hypandrium with extension toward aedeagal base tapered to a narrow apex, lateral margin with a wide, short irregularly shaped keel; aedeagus in lateral view (Fig. <xref ref-type="fig" rid="F7">17</xref>) very elongate, narrowly triangular, almost parallel sided, tapered evenly to moderately narrow, rounded apex, in ventral view as an elongate, very narrow, parallel-sided, rod-like structure, basal end shallowly and bluntly rounded, apical 1/5 tapered toward narrow point; phallapodeme in lateral view (Fig. <xref ref-type="fig" rid="F7">17</xref>) more or less irregularly triangular, with moderately long, narrow extensions toward aedeagal base and hypandrium, keel distinct, relatively narrow, irregular, somewhat pointed apically; hypandrium in lateral view (Fig. <xref ref-type="fig" rid="F7">17</xref>) generally narrow, rod-like, very shallowly sinuous, in ventral view almost rectangular, wider than long, anterior margin shallowly emarginate, posterior margin more deeply emarginate, moderately deeply and broadly U-shaped, depth of emargination about half length of anterior portion.</p><fig id="F7" position="float" orientation="portrait"><label>Figures 15–17.</label><caption><p>
          <italic><tp:taxon-name><tp:taxon-name-part taxon-name-part-type="genus">Lamproclasiopa</tp:taxon-name-part> <tp:taxon-name-part taxon-name-part-type="species">hendeli</tp:taxon-name-part></tp:taxon-name></italic> (Wirth) (redraw from <xref ref-type="bibr" rid="B36">Zatwarnicki and Mathis 2001</xref>) <bold>15</bold> epandrium and cerci, posterior view <bold>16</bold> internal structures of male terminalia (aedeagus [shaded], phallapodeme, gonite, hypandrium), ventral view <bold>17</bold> same, lateral view. Scale bar = 0.1 mm.</p></caption><graphic xmlns:xlink="http://www.w3.org/1999/xlink" xlink:href="zookeys-631-001-g007.jpg" position="float" orientation="portrait" xlink:type="simple" id="oo_110832.jpg"/></fig></tp:treatment-sec><tp:treatment-sec sec-type="type material" id="SECID0EL5AI"><title>Type material.</title><p>The holotype male of <tp:taxon-name><tp:taxon-name-part taxon-name-part-type="genus">Discocerina</tp:taxon-name-part> (<tp:taxon-name-part taxon-name-part-type="subgenus">Lamproclasiopa</tp:taxon-name-part>) <tp:taxon-name-part taxon-name-part-type="species">facialis</tp:taxon-name-part></tp:taxon-name> Hendel was published as “1 ♂, Cuesta von Cillutiucara, Bolivien, 3200 m (Fassl) .” The holotype male is housed in the <named-content xmlns:xlink="http://www.w3.org/1999/xlink" content-type="dwc:institutional_code" xlink:type="simple">NMW</named-content>.</p></tp:treatment-sec><tp:treatment-sec sec-type="type locality" id="SECID0EK6AI"><title>Type locality.</title><p>Bolivia. La Paz: Sillutincara (= Cilluntincara) (<named-content xmlns:xlink="http://www.w3.org/1999/xlink" content-type="dwc:verbatimCoordinates" xlink:type="simple"><named-content content-type="geo-json" specific-use="{&#34;type&#34;:&#34;Point&#34;,&#34;coordinates&#34;:[-67.900000,-16.283333]}" id="NCID0ET6AI" xlink:type="simple">16°17'S, 67°54'W</named-content></named-content>; 3200 m).</p></tp:treatment-sec><tp:treatment-sec sec-type="distribution" id="SECID0EY6AI"><title>Distribution</title><p>(Fig. <xref ref-type="fig" rid="F13">36</xref>). Neotropical: Bolivia (La Paz).</p></tp:treatment-sec><tp:treatment-sec sec-type="remarks" id="SECID0ECABI"><title>Remarks.</title><p>Although similar and apparently closely related to <italic><tp:taxon-name><tp:taxon-name-part taxon-name-part-type="genus">Lamproclasiopa</tp:taxon-name-part> <tp:taxon-name-part taxon-name-part-type="species">argentipicta</tp:taxon-name-part></tp:taxon-name></italic>, this species is distinguished from this congener by the shiny black frons and blackish brown coxae.</p><p>
              <xref ref-type="bibr" rid="B12">Cresson (1946</xref>: 148) suggested that this species could be <italic><tp:taxon-name><tp:taxon-name-part taxon-name-part-type="genus">Discocerina</tp:taxon-name-part> <tp:taxon-name-part taxon-name-part-type="species">nitida</tp:taxon-name-part></tp:taxon-name></italic> Cresson. We confirm that this is an included species in <italic><tp:taxon-name><tp:taxon-name-part taxon-name-part-type="genus">Lamproclasiopa</tp:taxon-name-part></tp:taxon-name></italic>, and further, that it is not related to <italic><tp:taxon-name><tp:taxon-name-part taxon-name-part-type="genus">Discocerina</tp:taxon-name-part> <tp:taxon-name-part taxon-name-part-type="species">nitida</tp:taxon-name-part></tp:taxon-name></italic>. The illustrations of this species in <xref ref-type="bibr" rid="B36">Zatwarnicki and Mathis (2001)</xref> are of the holotype and are further evidence that it is a congener within <italic><tp:taxon-name><tp:taxon-name-part taxon-name-part-type="genus">Lamproclasiopa</tp:taxon-name-part></tp:taxon-name></italic>.</p><p>Our description of external features was extracted and interpreted from M. Kotrba’s English translation of Hendel’s original description, as we did not have access to the holotype. Although we have repeatedly inquired about and asked to examine <!--PageBreak-->the holotype male of this species, our requests were ignored. Fortunately, however, we have the illustrations of structures of the male terminalia that Zatwarnicki (<xref ref-type="bibr" rid="B36">Zatwarnicki and Mathis 2001</xref>) produced of the holotype male, and these are the basis for much of our diagnosis of this species.</p></tp:treatment-sec><tp:treatment-sec><!--Section generated to contain objects referenced in tp:taxon-treatment.--><fig id="F13" position="float" orientation="portrait"><label>Figure 36.</label><caption><p>Distribution map of <italic><tp:taxon-name><tp:taxon-name-part taxon-name-part-type="genus">Lamproclasiopa</tp:taxon-name-part> <tp:taxon-name-part taxon-name-part-type="species">auritunica</tp:taxon-name-part></tp:taxon-name></italic> sp. n. (▲); <italic><tp:taxon-name><tp:taxon-name-part taxon-name-part-type="genus">Lamproclasiopa</tp:taxon-name-part> <tp:taxon-name-part taxon-name-part-type="species">lapaz</tp:taxon-name-part></tp:taxon-name></italic> sp. n. (<styled-content style="color:darkgrey;">♦</styled-content>). <italic><tp:taxon-name><tp:taxon-name-part taxon-name-part-type="genus">Lamproclasiopa</tp:taxon-name-part> <tp:taxon-name-part taxon-name-part-type="species">hendeli</tp:taxon-name-part></tp:taxon-name></italic> (★).</p></caption><graphic xmlns:xlink="http://www.w3.org/1999/xlink" xlink:href="zookeys-631-001-g013.jpg" position="float" orientation="portrait" xlink:type="simple" id="oo_110838.jpg"/></fig></tp:treatment-sec><ref-list><ref id="B36"><mixed-citation xmlns:xlink="http://www.w3.org/1999/xlink" xlink:type="simple">
          <person-group><name name-style="western"><surname>Zatwarnicki</surname><given-names>T</given-names></name><name name-style="western"><surname>Mathis</surname><given-names>WN</given-names></name></person-group> (<year>2001</year>) <article-title>A generic classification of the tribe <tp:taxon-name><tp:taxon-name-part taxon-name-part-type="tribe">Discocerinini</tp:taxon-name-part></tp:taxon-name> (<tp:taxon-name><tp:taxon-name-part taxon-name-part-type="order">Diptera</tp:taxon-name-part></tp:taxon-name>: <tp:taxon-name><tp:taxon-name-part taxon-name-part-type="family">Ephydridae</tp:taxon-name-part></tp:taxon-name>).</article-title> <source>Annales Zoologici (Warsaw)</source> <volume>51</volume>(<issue>1</issue>): <fpage>5</fpage>–<lpage>51</lpage>.</mixed-citation></ref><ref id="B15"><mixed-citation xmlns:xlink="http://www.w3.org/1999/xlink" xlink:type="simple">
          <person-group><name name-style="western"><surname>Hendel</surname><given-names>F</given-names></name></person-group> (<year>1933</year>) <article-title>Ueber einige Typen Wiedemann’s und Schiner’s von acalyptraten Musciden aus Südamerika, nebst einigen verwandten Arten (Dipt.).</article-title> <source>Revista de Entomologia</source> <volume>3</volume>(<issue>1</issue>): <fpage>58</fpage>–<lpage>83</lpage>.</mixed-citation></ref><ref id="B34"><mixed-citation xmlns:xlink="http://www.w3.org/1999/xlink" xlink:type="simple">
          <person-group><name name-style="western"><surname>Wirth</surname><given-names>WW</given-names></name></person-group> (<year>1968</year>) <article-title>77. Family <tp:taxon-name><tp:taxon-name-part taxon-name-part-type="family">Ephydridae</tp:taxon-name-part></tp:taxon-name>.</article-title> In: <person-group><name name-style="western"><surname>Papavero</surname><given-names>N</given-names></name></person-group> (<role>Ed.</role>) <source>A Catalogue of the <tp:taxon-name><tp:taxon-name-part taxon-name-part-type="order">Diptera</tp:taxon-name-part></tp:taxon-name> of the Americas South of the United States</source>. <publisher-name>Departamento de Zoologia, Secretaria da Agricultura</publisher-name>. <publisher-loc>São Paulo</publisher-loc>, <fpage>1</fpage>–<lpage>43</lpage>.</mixed-citation></ref><ref id="B31"><mixed-citation xmlns:xlink="http://www.w3.org/1999/xlink" xlink:type="simple">
          <person-group><name name-style="western"><surname>Williston</surname><given-names>SW</given-names></name></person-group> (<year>1896</year>) <article-title>On the <tp:taxon-name><tp:taxon-name-part taxon-name-part-type="order">Diptera</tp:taxon-name-part></tp:taxon-name> of St. Vincent (West Indies).</article-title> <source>The Transactions of the Entomological Society of London</source> <volume>1896</volume>: <fpage>253</fpage>–<lpage>446</lpage>. doi: <ext-link xlink:type="simple" ext-link-type="doi" xlink:href="10.1111/j.1365-2311.1896.tb00965.x">10.1111/j.1365-2311.1896.tb00965.x</ext-link></mixed-citation></ref><ref id="B24"><mixed-citation xmlns:xlink="http://www.w3.org/1999/xlink" xlink:type="simple">
          <person-group><name name-style="western"><surname>Mathis</surname><given-names>WN</given-names></name><name name-style="western"><surname>Zatwarnicki</surname><given-names>T</given-names></name></person-group> (<year>1995</year>) <article-title>A world catalog of the shore flies (<tp:taxon-name><tp:taxon-name-part taxon-name-part-type="order">Diptera</tp:taxon-name-part></tp:taxon-name>: <tp:taxon-name><tp:taxon-name-part taxon-name-part-type="family">Ephydridae</tp:taxon-name-part></tp:taxon-name>).</article-title> <source>Memoirs on Entomology, International</source> <volume>4</volume>: <fpage>1</fpage>–<lpage>423</lpage>.</mixed-citation></ref><ref id="B12"><mixed-citation xmlns:xlink="http://www.w3.org/1999/xlink" xlink:type="simple">
          <person-group><name name-style="western"><surname>Cresson</surname><given-names>ET Jr</given-names></name></person-group> (<year>1946</year>) <article-title>A systematic annotated arrangement of the genera and species of the Neotropical <tp:taxon-name><tp:taxon-name-part taxon-name-part-type="family">Ephydridae</tp:taxon-name-part></tp:taxon-name> (<tp:taxon-name><tp:taxon-name-part taxon-name-part-type="order">Diptera</tp:taxon-name-part></tp:taxon-name>) I. The subfamily <tp:taxon-name><tp:taxon-name-part taxon-name-part-type="subfamily">Psilopinae</tp:taxon-name-part></tp:taxon-name>.</article-title> <source>Transactions of the American Entomological Society</source> <volume>71</volume>: <fpage>129</fpage>–<lpage>163</lpage>.</mixed-citation></ref></ref-list></tp:taxon-treatment>
