# Supplementary material for: A revision of the shore-fly genus Lamproclasiopa Hendel (Diptera, Ephydridae)
Source: Zookeys. 2016 Nov 14;(631):1–99. doi: 10.3897/zookeys.631.10718 (PMC5126506; doi:10.3897/zookeys.631.10718)
Supplement: XML Treatment for Lamproclasiopa triangularis [file zookeys.631.10718-treatment6.xml]

<!DOCTYPE tp:taxon-treatment
  PUBLIC "-//TaxonX//DTD Taxonomic Treatment Publishing DTD v0 20100105//EN" "tax-treatment-NSO.dtd">
<tp:taxon-treatment xmlns:tp="http://www.plazi.org/taxpub"><tp:treatment-meta><kwd-group><label>Taxon classification</label><kwd><named-content content-type="kingdom">Animalia</named-content></kwd><kwd><named-content content-type="order">Diptera</named-content></kwd><kwd><named-content content-type="family">Ephydridae</named-content></kwd></kwd-group><mixed-citation publication-type="journal"><person-group><name><surname>Costa</surname><given-names>Daniel N. R.</given-names></name><name><surname>Mathis</surname><given-names>Wayne N.</given-names></name><name><surname>Marinoni</surname><given-names>Luciane</given-names></name></person-group><article-title>A revision of the shore-fly genus <italic><tp:taxon-name><tp:taxon-name-part taxon-name-part-type="genus">Lamproclasiopa</tp:taxon-name-part></tp:taxon-name></italic> Hendel (<tp:taxon-name><tp:taxon-name-part taxon-name-part-type="order">Diptera</tp:taxon-name-part></tp:taxon-name>, <tp:taxon-name><tp:taxon-name-part taxon-name-part-type="family">Ephydridae</tp:taxon-name-part></tp:taxon-name>)</article-title><source>Zookeys</source><day>14</day><month>11</month><year>2016</year><volume>2016</volume><issue>631</issue><fpage>1</fpage><lpage>99</lpage><pub-id pub-id-type="doi">10.3897/zookeys.631.10718</pub-id></mixed-citation></tp:treatment-meta><tp:nomenclature><tp:taxon-name>
              <tp:taxon-name-part taxon-name-part-type="genus">Lamproclasiopa</tp:taxon-name-part>
              <tp:taxon-name-part taxon-name-part-type="species">triangularis</tp:taxon-name-part>
              <object-id xmlns:xlink="http://www.w3.org/1999/xlink" content-type="zoobank" xlink:type="simple">http://www.zoobank.org/1A4E189A-B737-4B14-8591-12D1102AE698</object-id>
            </tp:taxon-name><tp:taxon-status xmlns:xlink="http://www.w3.org/1999/xlink" xlink:type="simple">sp. n.</tp:taxon-status><xref ref-type="fig" rid="F8">Figs 18–19</xref><xref ref-type="fig" rid="F9">, 20–23</xref><xref ref-type="fig" rid="F28">, 81</xref><!--PageBreak--></tp:nomenclature><tp:treatment-sec sec-type="diagnosis" id="SECID0EKFBI"><title>Diagnosis.</title><p>This species is distinguished from other congeners by the following combination of characters: Small to moderately small shore-fly species, body length 1.65–2.10 mm; generally black, subshiny to shiny. <italic>Head</italic>: Frons generally mostly brownish black to black, moderately microtomentose, subshiny; mesofrons more microtomentose, tan to brown; some specimens with 2 gray spots along ventral margin just dorsad of antennal bases. Antenna mostly black, especially scape and pedicel, only basal flagellomere with ventrobasal area with some yellow to yellowish orange coloration. Ventral half of face with a microtomentose triangle (Fig. <xref ref-type="fig" rid="F8">18</xref>), sometimes dorsal angle of triangle extended dorsally to level of base of antennae, base of triangle sometimes partially bare, otherwise face largely bare, black except for yellow to yellowish orange lateral margins adjacent to parafacial and antennal grooves; bearing 2 larger facial setae, dorsal seta at about midfacial height, dorsomesoclinate; ventral seta just dorsad of epistomal margin, slightly dorsoclinate; parafacial silvery white. Gena relatively short, gena-to-eye <!--PageBreak-->ratio 0.06–0.10. <italic>Thorax</italic>: Mesonotum uniformly whitish gray microtomentose; pleural area very sparsely microtomentose, mostly dark brown, partially subshiny; presutural supra-alar seta lacking or indistinguishable from surrounding setae. Wing hyaline, lacking any pattern or markings; costal vein ratio 0.74–0.79; M vein ratio 0.55–0.59. Legs, except tarsi, black; forefemur with posteroventral setae slender, not stout and peg-like; tarsi yellow; apical tarsomere slightly darker than other tarsomeres. <italic>Abdomen</italic>: Generally black, subshiny to mostly shiny, dorsum of tergites very sparsely and finely microtomentose, faintly whitish gray; sternite 3 of male rectangular, parallel sided, length twice width; sternite 4 of male rectangular, length almost twice width; sternite 5 of male a single, deeply U-shaped plate, length about twice width, opening of U posterior. Male terminalia (Figs <xref ref-type="fig" rid="F9">20–23</xref>): Epandrium in posterior view (Fig. <xref ref-type="fig" rid="F9">20</xref>) almost as wide as high, as an inverted U, dorsal arch very thin, verticolateral arms gradually becoming wider, width wider than width of cercus, in lateral view (Fig. <xref ref-type="fig" rid="F9">21</xref>) narrow, elongate, overall as a robust, irregular tear drop with an anteroventral, short, shallowly pointed projection; cercus in posterior view (Fig. <xref ref-type="fig" rid="F9">20</xref>) bar-like, elongate, narrow, with dorsal half wider than ventral half, slightly tapered from dorsum to ventral margin, not fused with ventral margin of cercal cavity, in lateral view (Fig. <xref ref-type="fig" rid="F9">21</xref>) elongate, dorsal half slightly wider than ventral half; gonite in ventral view (Fig. <xref ref-type="fig" rid="F9">22</xref>) as an inverted, robust comma, in lateral view (Fig. <xref ref-type="fig" rid="F9">23</xref>) bar-like, shallowly arched; aedeagus in lateral view (Fig. <xref ref-type="fig" rid="F9">23</xref>) robust, narrowly and irregularly rectangular, widest basally, thereafter slightly tapered to truncate apex, in ventral view (Fig. <xref ref-type="fig" rid="F9">22</xref>) elongate, narrow, narrowly ovate, acutely pointed apically; phallapodeme in lateral view (Fig. <xref ref-type="fig" rid="F9">23</xref>) as a deeply dissected triangle, extended keel rounded apically, each extended arm narrow, in ventral view (Fig. <xref ref-type="fig" rid="F9">22</xref>) narrow spindle shaped with a medial bulge, basal and apical widths subequal; hypandrium in ventral view (Fig. <xref ref-type="fig" rid="F9">22</xref>) as a robust V-shaped structure, vertex especially robust, in lateral view (Fig. <xref ref-type="fig" rid="F9">23</xref>) narrow, elongate, shallowly arched.</p><fig id="F8" position="float" orientation="portrait"><label>Figures 18–19.</label><caption><p>
          <italic><tp:taxon-name><tp:taxon-name-part taxon-name-part-type="genus">Lamproclasiopa</tp:taxon-name-part> <tp:taxon-name-part taxon-name-part-type="species">triangularis</tp:taxon-name-part></tp:taxon-name></italic> sp. n., male paratype (Peru. Madre de Dios: Manu) <bold>18</bold> head, anterior view <bold>19</bold> same, lateral view. Scale bar = 0.5 mm.</p></caption><graphic xmlns:xlink="http://www.w3.org/1999/xlink" xlink:href="zookeys-631-001-g008.jpg" position="float" orientation="portrait" xlink:type="simple" id="oo_110833.jpg"/></fig><fig id="F9" position="float" orientation="portrait"><label>Figures 20–23.</label><caption><p>
          <italic><tp:taxon-name><tp:taxon-name-part taxon-name-part-type="genus">Lamproclasiopa</tp:taxon-name-part> <tp:taxon-name-part taxon-name-part-type="species">triangularis</tp:taxon-name-part></tp:taxon-name></italic> sp. n., male paratype (Peru. Madre de Dios: Manu) <bold>20</bold> epandrium and cerci, posterior view <bold>21</bold> same, lateral view <bold>22</bold> internal structures of male terminalia (aedeagus [shaded], phallapodeme, gonite, hypandrium), ventral view <bold>23</bold> same, lateral view. Scale bar = 0.1 mm.</p></caption><graphic xmlns:xlink="http://www.w3.org/1999/xlink" xlink:href="zookeys-631-001-g009.jpg" position="float" orientation="portrait" xlink:type="simple" id="oo_110834.jpg"/></fig><!--PageBreak--></tp:treatment-sec><tp:treatment-sec sec-type="type material" id="SECID0ELJBI"><title>Type material.</title><p>The holotype male of <italic><tp:taxon-name><tp:taxon-name-part taxon-name-part-type="genus">Lamproclasiopa</tp:taxon-name-part> <tp:taxon-name-part taxon-name-part-type="species">triangularis</tp:taxon-name-part></tp:taxon-name></italic> is labeled “PERU. Madre de Dios: Manu, Rio Manu, 250 m[,] Pakitza,<named-content xmlns:xlink="http://www.w3.org/1999/xlink" content-type="dwc:verbatimCoordinates" xlink:type="simple"><named-content content-type="geo-json" specific-use="{&#34;type&#34;:&#34;Point&#34;,&#34;coordinates&#34;:[-70.966667,-12.116667]}" id="NCID0ECKBI" xlink:type="simple">12°7'S, 70°58'W</named-content></named-content> [<named-content xmlns:xlink="http://www.w3.org/1999/xlink" content-type="dwc:verbatimCoordinates" xlink:type="simple"><named-content content-type="geo-json" specific-use="{&#34;type&#34;:&#34;Point&#34;,&#34;coordinates&#34;:[-71.281667,-11.943333]}" id="NCID0EKKBI" xlink:type="simple">11°56.6'S, 71°16.9'W</named-content></named-content>], 9–23 Sep 1988[,] Amnon Freidberg/<named-content xmlns:xlink="http://www.w3.org/1999/xlink" content-type="dwc:institutional_code" xlink:type="simple">USNM</named-content> ENT 00118309 [plastic bar code label]/HOLOTYPE ♂ <italic><tp:taxon-name><tp:taxon-name-part taxon-name-part-type="genus">Lamproclasiopa</tp:taxon-name-part> <tp:taxon-name-part taxon-name-part-type="species">triangularis</tp:taxon-name-part></tp:taxon-name></italic> Costa, Mathis &amp; Marinoni, <named-content xmlns:xlink="http://www.w3.org/1999/xlink" content-type="dwc:institutional_code" xlink:type="simple">USNM</named-content> [red].” The holotype is double mounted (minuten pin in a block of plastic), is in excellent condition, and is deposited in the <named-content xmlns:xlink="http://www.w3.org/1999/xlink" content-type="dwc:institutional_code" xlink:type="simple">USNM</named-content>. Forty three paratypes (21♂, 22♀; <named-content xmlns:xlink="http://www.w3.org/1999/xlink" content-type="dwc:institutional_code" xlink:type="simple">DZUP</named-content>, <named-content xmlns:xlink="http://www.w3.org/1999/xlink" content-type="dwc:institutional_code" xlink:type="simple"><named-content content-type="dwc:institutional_code" xlink:type="simple">INPA</named-content></named-content>, <named-content xmlns:xlink="http://www.w3.org/1999/xlink" content-type="dwc:institutional_code" xlink:type="simple">USNM</named-content>) bear the same label data as the holotype but with W. N. Mathis as the collector.</p></tp:treatment-sec><tp:treatment-sec sec-type="type locality" id="SECID0EAMBI"><title>Type locality.</title><p>Peru. Madre de Dios: Río Manu, Pakitza (<named-content xmlns:xlink="http://www.w3.org/1999/xlink" content-type="dwc:verbatimCoordinates" xlink:type="simple"><named-content content-type="geo-json" specific-use="{&#34;type&#34;:&#34;Point&#34;,&#34;coordinates&#34;:[-71.281667,-11.943333]}" id="NCID0EJMBI" xlink:type="simple">11°56.6'S, 71°16.9'W</named-content></named-content>; 250 m).</p><!--PageBreak--></tp:treatment-sec><tp:treatment-sec sec-type="material" id="SECID0EPMBI"><title>Other specimens examined.</title><p>BRAZIL. <bold>Amazonas</bold>: Manaus, Universidade Federal do Amazonas (<named-content xmlns:xlink="http://www.w3.org/1999/xlink" content-type="dwc:verbatimCoordinates" xlink:type="simple"><named-content content-type="geo-json" specific-use="{&#34;type&#34;:&#34;Point&#34;,&#34;coordinates&#34;:[-59.970000,-3.098333]}" id="NCID0E1MBI" xlink:type="simple">03°05.9'S, 59°58.2'W</named-content></named-content>; 50 m), 7 May 2010, D. and W. N. Mathis (3♂, 6♀; <named-content xmlns:xlink="http://www.w3.org/1999/xlink" content-type="dwc:institutional_code" xlink:type="simple"><named-content content-type="dwc:institutional_code" xlink:type="simple">INPA</named-content></named-content>, <named-content xmlns:xlink="http://www.w3.org/1999/xlink" content-type="dwc:institutional_code" xlink:type="simple">USNM</named-content>). <bold>Paraná</bold>: Antonina, Reserva Natural Rio Cachoeira (<named-content xmlns:xlink="http://www.w3.org/1999/xlink" content-type="dwc:verbatimCoordinates" xlink:type="simple"><named-content content-type="geo-json" specific-use="{&#34;type&#34;:&#34;Point&#34;,&#34;coordinates&#34;:[-48.693333,-25.316667]}" id="NCID0ETNBI" xlink:type="simple">25°19'S, 48°41,6'W</named-content></named-content>), 8 Feb 2010, D. Negoseki (1♂; <named-content xmlns:xlink="http://www.w3.org/1999/xlink" content-type="dwc:institutional_code" xlink:type="simple">DZUP</named-content>). <bold>São Paulo</bold>: Ubatuba, Cachoeira da Lage (<named-content xmlns:xlink="http://www.w3.org/1999/xlink" content-type="dwc:verbatimCoordinates" xlink:type="simple"><named-content content-type="geo-json" specific-use="{&#34;type&#34;:&#34;Point&#34;,&#34;coordinates&#34;:[-44.868333,-23.293333]}" id="NCID0EFOBI" xlink:type="simple">23°17.6'S, 44°52.1'W</named-content></named-content>; 100 m), 30 Mar 2010, D. and W. N. Mathis (1♂, 3♀; <named-content xmlns:xlink="http://www.w3.org/1999/xlink" content-type="dwc:institutional_code" xlink:type="simple">DZUP</named-content>, <named-content xmlns:xlink="http://www.w3.org/1999/xlink" content-type="dwc:institutional_code" xlink:type="simple">USNM</named-content>).</p><p>ECUADOR. <bold>Orellana</bold>: Rio Tiputini (<named-content xmlns:xlink="http://www.w3.org/1999/xlink" content-type="dwc:verbatimCoordinates" xlink:type="simple"><named-content content-type="geo-json" specific-use="{&#34;type&#34;:&#34;Point&#34;,&#34;coordinates&#34;:[-76.148333,-0.636667]}" id="NCID0E4OBI" xlink:type="simple">0°38.2'S, 76°8.9'W</named-content></named-content>), 12–26 Aug 1999, W. N. Mathis, A. Batista, M. Kotrba (7♂, 2♀; <named-content xmlns:xlink="http://www.w3.org/1999/xlink" content-type="dwc:institutional_code" xlink:type="simple">USNM</named-content>).</p><p>GUYANA. Kaieteur Falls (<named-content xmlns:xlink="http://www.w3.org/1999/xlink" content-type="dwc:verbatimCoordinates" xlink:type="simple"><named-content content-type="geo-json" specific-use="{&#34;type&#34;:&#34;Point&#34;,&#34;coordinates&#34;:[-59.486667,5.178333]}" id="NCID0ELPBI" xlink:type="simple">5°10.7'N, 59°29.2'W</named-content></named-content>; 570 m), 7 Apr 1994, W. N. Mathis (1♂, 2♀; <named-content xmlns:xlink="http://www.w3.org/1999/xlink" content-type="dwc:institutional_code" xlink:type="simple">USNM</named-content>). Kanuku Mountains, Kumu River and Falls (<named-content xmlns:xlink="http://www.w3.org/1999/xlink" content-type="dwc:verbatimCoordinates" xlink:type="simple"><named-content content-type="geo-json" specific-use="{&#34;type&#34;:&#34;Point&#34;,&#34;coordinates&#34;:[-59.725000,3.265000]}" id="NCID0EXPBI" xlink:type="simple">3°15.9'N, 59°43.5'W</named-content></named-content>), 28–30 Apr 1995, W. N. Mathis (1♂; <named-content xmlns:xlink="http://www.w3.org/1999/xlink" content-type="dwc:institutional_code" xlink:type="simple">USNM</named-content>). Kanuku Mountains, Moco Moco River (<named-content xmlns:xlink="http://www.w3.org/1999/xlink" content-type="dwc:verbatimCoordinates" xlink:type="simple"><named-content content-type="geo-json" specific-use="{&#34;type&#34;:&#34;Point&#34;,&#34;coordinates&#34;:[-59.648333,3.303333]}" id="NCID0EDQBI" xlink:type="simple">3°18.2'N, 59°38.9'W</named-content></named-content>), 29 Apr 1995, W. N. Mathis (2♂, 1♀; <named-content xmlns:xlink="http://www.w3.org/1999/xlink" content-type="dwc:institutional_code" xlink:type="simple">USNM</named-content>). Lethem (25 km SE; <named-content xmlns:xlink="http://www.w3.org/1999/xlink" content-type="dwc:verbatimCoordinates" xlink:type="simple"><named-content content-type="geo-json" specific-use="{&#34;type&#34;:&#34;Point&#34;,&#34;coordinates&#34;:[-59.648333,3.303333]}" id="NCID0EPQBI" xlink:type="simple">3°18.2'N, 59°38.9'W</named-content></named-content>), 4–5 Apr 1994, W. N. Mathis (2♂; <named-content xmlns:xlink="http://www.w3.org/1999/xlink" content-type="dwc:institutional_code" xlink:type="simple">USNM</named-content>).</p><p>
              PERU. <bold>Madre de Dios</bold>: Río Manu, Pakitza (<named-content xmlns:xlink="http://www.w3.org/1999/xlink" content-type="dwc:verbatimCoordinates" xlink:type="simple"><named-content content-type="geo-json" specific-use="{&#34;type&#34;:&#34;Point&#34;,&#34;coordinates&#34;:[-71.281667,-11.943333]}" id="NCID0ECRBI" xlink:type="simple">11°56.6'S, 71°16.9'W</named-content></named-content>; 250 m), 9–23 Sep 1988, A. Freidberg, W. N. Mathis (21♂, 23♀; <named-content xmlns:xlink="http://www.w3.org/1999/xlink" content-type="dwc:institutional_code" xlink:type="simple">USNM</named-content>).</p></tp:treatment-sec><tp:treatment-sec sec-type="distribution" id="SECID0ELRBI"><title>Distribution</title><p>(Fig. <xref ref-type="fig" rid="F28">81</xref>). Neotropical: Brazil (Amazonas, Paraná, São Paulo), Ecuador (Orellana), Guyana, Peru (Madre de Dios).</p></tp:treatment-sec><tp:treatment-sec sec-type="etymology" id="SECID0EVRBI"><title>Etymology.</title><p>The species epithet, <italic><tp:taxon-name><tp:taxon-name-part taxon-name-part-type="species">triangularis</tp:taxon-name-part></tp:taxon-name></italic>, is of Latin derivation, meaning triangular, and refers to the small triangular microtomentose area on the face of this species.</p></tp:treatment-sec><tp:treatment-sec sec-type="remarks" id="SECID0EFSBI"><title>Remarks.</title><p>This species is distinguished from congeners by the triangle-shaped facial spot that is sparsely microtomentose. The triangle is situated medially on the ventral half of the face and is sometimes slightly elongated. Also distinguishing this species are the robust (thick) aedeagus in lateral view with its truncate apex and the narrow and elongated keel of the phallapodeme.</p></tp:treatment-sec><tp:treatment-sec><!--Section generated to contain objects referenced in tp:taxon-treatment.--><fig id="F28" position="float" orientation="portrait"><label>Figure 81.</label><caption><p>Distribution map of <italic><tp:taxon-name><tp:taxon-name-part taxon-name-part-type="genus">Lamproclasiopa</tp:taxon-name-part> <tp:taxon-name-part taxon-name-part-type="species">aracataca</tp:taxon-name-part></tp:taxon-name></italic> (<styled-content style="color:darkgrey;">●</styled-content>); <italic><tp:taxon-name><tp:taxon-name-part taxon-name-part-type="genus">Lamproclasiopa</tp:taxon-name-part> <tp:taxon-name-part taxon-name-part-type="species">nana</tp:taxon-name-part></tp:taxon-name></italic> (♦); <italic><tp:taxon-name><tp:taxon-name-part taxon-name-part-type="genus">Lamproclasiopa</tp:taxon-name-part> <tp:taxon-name-part taxon-name-part-type="species">triangularis</tp:taxon-name-part></tp:taxon-name></italic> sp. n. (▲).</p></caption><graphic xmlns:xlink="http://www.w3.org/1999/xlink" xlink:href="zookeys-631-001-g028.jpg" position="float" orientation="portrait" xlink:type="simple" id="oo_110853.jpg"/></fig></tp:treatment-sec></tp:taxon-treatment>
