# Supplementary material for: A revision of the shore-fly genus Lamproclasiopa Hendel (Diptera, Ephydridae)
Source: Zookeys. 2016 Nov 14;(631):1–99. doi: 10.3897/zookeys.631.10718 (PMC5126506; doi:10.3897/zookeys.631.10718)
Supplement: XML Treatment for Lamproclasiopa lapaz [file zookeys.631.10718-treatment8.xml]

<!DOCTYPE tp:taxon-treatment
  PUBLIC "-//TaxonX//DTD Taxonomic Treatment Publishing DTD v0 20100105//EN" "tax-treatment-NSO.dtd">
<tp:taxon-treatment xmlns:tp="http://www.plazi.org/taxpub"><tp:treatment-meta><kwd-group><label>Taxon classification</label><kwd><named-content content-type="kingdom">Animalia</named-content></kwd><kwd><named-content content-type="order">Diptera</named-content></kwd><kwd><named-content content-type="family">Ephydridae</named-content></kwd></kwd-group><mixed-citation publication-type="journal"><person-group><name><surname>Costa</surname><given-names>Daniel N. R.</given-names></name><name><surname>Mathis</surname><given-names>Wayne N.</given-names></name><name><surname>Marinoni</surname><given-names>Luciane</given-names></name></person-group><article-title>A revision of the shore-fly genus <italic><tp:taxon-name><tp:taxon-name-part taxon-name-part-type="genus">Lamproclasiopa</tp:taxon-name-part></tp:taxon-name></italic> Hendel (<tp:taxon-name><tp:taxon-name-part taxon-name-part-type="order">Diptera</tp:taxon-name-part></tp:taxon-name>, <tp:taxon-name><tp:taxon-name-part taxon-name-part-type="family">Ephydridae</tp:taxon-name-part></tp:taxon-name>)</article-title><source>Zookeys</source><day>14</day><month>11</month><year>2016</year><volume>2016</volume><issue>631</issue><fpage>1</fpage><lpage>99</lpage><pub-id pub-id-type="doi">10.3897/zookeys.631.10718</pub-id></mixed-citation></tp:treatment-meta><tp:nomenclature><tp:taxon-name>
              <tp:taxon-name-part taxon-name-part-type="genus">Lamproclasiopa</tp:taxon-name-part>
              <tp:taxon-name-part taxon-name-part-type="species">lapaz</tp:taxon-name-part>
              <object-id xmlns:xlink="http://www.w3.org/1999/xlink" content-type="zoobank" xlink:type="simple">http://www.zoobank.org/6F5AC7A7-4A10-4FC3-BC73-7C97C2C5621F</object-id>
            </tp:taxon-name><tp:taxon-status xmlns:xlink="http://www.w3.org/1999/xlink" xlink:type="simple">sp. n.</tp:taxon-status><xref ref-type="fig" rid="F12">Figs 31–35</xref><xref ref-type="fig" rid="F13">, 36</xref><!--PageBreak--></tp:nomenclature><tp:treatment-sec sec-type="diagnosis" id="SECID0EZBCI"><title>Diagnosis.</title><p>This species is distinguished from congeners by the following combination of characters: Moderately small shore flies, body length 2.40–2.97 mm; generally a shiny black species. <italic>Head</italic>: Frontal and facial microtomentum sexually dimorphic; male with dense and extensive microtomentum on the frons, also within ocellar triangle, anterior laterals of frons bare, shiny black, Female frons with broad, transverse stripe of microtomentum on the center; male mesonotum with microtomentum on anterior third. Antenna black, with dense microtomentum especially evident on basal flagellomere laterally; arista bearing 3–4 dorsal rays (usually 4). Face with moderately deep antennal grooves on dorsal half, shallowly angulate in lateral view, vortex of angle at midheight near dorsal facial seta, ventral half of face receded, male facial microtomentum generally dense, golden brown dorsally, becoming more silvery ventrally, female face most bare, with silvery microtometum at the ventral portion of face and at base of facial setae and adjacent to parafacial; parafacial and anterior half of gena densely microtomentose in male, in female with thin area microtomentose at anterior and ventral margins of eye, otherwise bare, shiny; gena very high, gena-to-eye ratio 0.42–0.54; posterior margin of gena at merger with lateral margin of postgenal sharply angulate. <italic>Thorax</italic>: Mesonotum shiny black, male mesonotum with microtomentum on anterior third, with a thin lateral extension at level of suture and extended along posterior margin of notopleuron; lateral to microtomentose band mostly bare, shiny except for microtomentose anterior surface of postpronotum and ventral margin of notopleuron; presutural supra-alar seta well developed; pleural region generally bare, shiny black. Wing hyaline to faintly infumate, faintly tannish, lacking any pattern or markings. Costal vein ratio 0.40-0.51; M vein ratio 0.69–0.83. Coxae black, shiny; forecoxa with some lateral areas microtomentose but lacking vertical microstriae; femora and tibiae black; forefemur with 4–5 stout, peg-like setae on apical third along posteroventral margin; basal 2–3 tarsomeres yellow, apical 2–3 brownish black to dark brown. Halter with base black, knob whitish yellow. <italic>Abdomen</italic>: Generally shiny black; male tergite 5 truncate apically. Male Terminalia (Figs <xref ref-type="fig" rid="F12">31–35</xref>): Epandrium in posterior view (Fig. <xref ref-type="fig" rid="F12">31</xref>) with dorsal half transversely rectangular, lateral margin shallowly convex, dorsal margin broadly truncate, very thin above cercal cavity, ventral half thinner than dorsal half, demarcation sharply angulate, thereafter ventral extensions almost parallel sided, ventral margin broadly bilobed with moderately deep, thin, incision, setulae clumped, at ventral margin, at beginning of ventral half and at 2 sites along dorsal margin, in lateral view (Fig. <xref ref-type="fig" rid="F12">32</xref>) with posterior portion linear, thinnest dorsally and subventrally, thereafter ventrally enlarged, clavate, with well-developed anterior, hook-like extension, hook angulate rather than rounded, bearing setulae at vortices of angles; cerci in posterior view (Fig. <xref ref-type="fig" rid="F12">32</xref>) narrow, elongate, rod-like, slightly wider dorsally, apparently fused ventrally with ventral margin of cercal cavity, in lateral view (Fig. <xref ref-type="fig" rid="F12">33</xref>) narrowly lunate; aedeagus in lateral view (Fig. <xref ref-type="fig" rid="F12">35</xref>) as 2 structures of differing lengths, elongate basiphallus curved, irregularly tapered, base of basiphallus T-shaped, bar formed <!--PageBreak-->by pointed, lateral projections, apex of basiphallus acutely pointed and more curved, distiphallus less than half length of basiphallus, shallowly curved, otherwise rod-like, in ventral view (Fig. <xref ref-type="fig" rid="F12">34</xref>) with basiphallus as a thick, inverted Y, incised gap narrowly and deeply U-shaped with a heart-shaped extension at base, distiphallus with base within apical gap of basiphallus, narrow, straight, rod-like; phallapodeme in lateral view (Fig. <xref ref-type="fig" rid="F12">35</xref>) C-shaped, each arm expanded apically, in ventral view as 2 stacked, moderately broad, short arrowheads; gonite in lateral view irregularly clavate, narrow, elongate, straight, rod-like, in ventral view (Fig. <xref ref-type="fig" rid="F12">34</xref>) shorter than gonite in lateral view, rod-like; hypandrium in lateral view (Fig. <xref ref-type="fig" rid="F12">35</xref>) thin, elongate, irregularly clavate basally with midlength, short projections, in ventral view (Fig. <xref ref-type="fig" rid="F12">34</xref>) as 2 irregular, almost parallel, rectangular sclerites, wider anteriorly than posteriorly, with a W-shaped base with narrow arms extended posteriorly and slightly laterally, and 2 short medial bumps along base.</p><fig id="F12" position="float" orientation="portrait"><label>Figures 31–35.</label><caption><p>
          <italic><tp:taxon-name><tp:taxon-name-part taxon-name-part-type="genus">Lamproclasiopa</tp:taxon-name-part> <tp:taxon-name-part taxon-name-part-type="species">lapaz</tp:taxon-name-part></tp:taxon-name></italic> sp. n. (Bolivia. La Paz: La Paz) <bold>31</bold> epandrium and cerci, posterior view <bold>32</bold> same, lateral view <bold>33</bold> hypandrium <bold>34</bold> internal structures of male terminalia (aedeagus [shaded], phallapodeme, gonite, hypandrium), ventral view <bold>35</bold> same, lateral view. Scale bar = 0.1 mm.</p></caption><graphic xmlns:xlink="http://www.w3.org/1999/xlink" xlink:href="zookeys-631-001-g012.jpg" position="float" orientation="portrait" xlink:type="simple" id="oo_110837.jpg"/></fig><!--PageBreak--></tp:treatment-sec><tp:treatment-sec sec-type="type material" id="SECID0EVECI"><title>Type material.</title><p>The holotype male of <italic><tp:taxon-name><tp:taxon-name-part taxon-name-part-type="genus">Lamproclasiopa</tp:taxon-name-part> <tp:taxon-name-part taxon-name-part-type="species">lapaz</tp:taxon-name-part></tp:taxon-name></italic> is labeled “<bold>BOLIVIA. La Paz</bold>: La Paz (6 km NE; <named-content xmlns:xlink="http://www.w3.org/1999/xlink" content-type="dwc:verbatimCoordinates" xlink:type="simple"><named-content content-type="geo-json" specific-use="{&#34;type&#34;:&#34;Point&#34;,&#34;coordinates&#34;:[-68.071667,-16.428333]}" id="NCID0EOFCI" xlink:type="simple">16°25.7'S, 68°04.3'W</named-content></named-content>; 4130m), 19 Mar 2001[,] Wayne N. Mathis/<named-content xmlns:xlink="http://www.w3.org/1999/xlink" content-type="dwc:institutional_code" xlink:type="simple">USNM</named-content> ENT 00119994 [plastic bar code label]/HOLOTYPE ♂ <italic><tp:taxon-name><tp:taxon-name-part taxon-name-part-type="genus">Lamproclasiopa</tp:taxon-name-part> <tp:taxon-name-part taxon-name-part-type="species">lapaz</tp:taxon-name-part></tp:taxon-name></italic> Costa, Mathis &amp; Marinoni <named-content xmlns:xlink="http://www.w3.org/1999/xlink" content-type="dwc:institutional_code" xlink:type="simple">USNM</named-content> [red].” The holotype is double mounted (minuten pin in a block of plastic), is in good condition (abdomen removed, dissected, parts in an attached microvial), and is deposited in the <named-content xmlns:xlink="http://www.w3.org/1999/xlink" content-type="dwc:institutional_code" xlink:type="simple">USNM</named-content>. Two female paratypes bear the following label data: Bolivia. La Paz (NE; <named-content xmlns:xlink="http://www.w3.org/1999/xlink" content-type="dwc:verbatimCoordinates" xlink:type="simple"><named-content content-type="geo-json" specific-use="{&#34;type&#34;:&#34;Point&#34;,&#34;coordinates&#34;:[-68.100000,-16.456667]}" id="NCID0EUGCI" xlink:type="simple">16°27.4'S, 68°06'W</named-content></named-content>; 3940m), 19 Mar 2001, W. N. Mathis (2♀; <named-content xmlns:xlink="http://www.w3.org/1999/xlink" content-type="dwc:institutional_code" xlink:type="simple">USNM</named-content>).</p></tp:treatment-sec><tp:treatment-sec sec-type="type locality" id="SECID0E4GCI"><title>Type locality.</title><p>BOLIVIA. La Paz: La Paz (6 km NE; <named-content xmlns:xlink="http://www.w3.org/1999/xlink" content-type="dwc:verbatimCoordinates" xlink:type="simple"><named-content content-type="geo-json" specific-use="{&#34;type&#34;:&#34;Point&#34;,&#34;coordinates&#34;:[-68.071667,-16.428333]}" id="NCID0EKHCI" xlink:type="simple">16°25.7'S, 68°04.3'W</named-content></named-content>; 4130m).</p></tp:treatment-sec><tp:treatment-sec sec-type="distribution" id="SECID0EPHCI"><title>Distribution</title><p>(Fig. <xref ref-type="fig" rid="F13">36</xref>). <italic>Neotropical</italic>: Bolivia (La Paz).</p><fig id="F13" position="float" orientation="portrait"><label>Figure 36.</label><caption><p>Distribution map of <italic><tp:taxon-name><tp:taxon-name-part taxon-name-part-type="genus">Lamproclasiopa</tp:taxon-name-part> <tp:taxon-name-part taxon-name-part-type="species">auritunica</tp:taxon-name-part></tp:taxon-name></italic> sp. n. (▲); <italic><tp:taxon-name><tp:taxon-name-part taxon-name-part-type="genus">Lamproclasiopa</tp:taxon-name-part> <tp:taxon-name-part taxon-name-part-type="species">lapaz</tp:taxon-name-part></tp:taxon-name></italic> sp. n. (<styled-content style="color:darkgrey;">♦</styled-content>). <italic><tp:taxon-name><tp:taxon-name-part taxon-name-part-type="genus">Lamproclasiopa</tp:taxon-name-part> <tp:taxon-name-part taxon-name-part-type="species">hendeli</tp:taxon-name-part></tp:taxon-name></italic> (★).</p></caption><graphic xmlns:xlink="http://www.w3.org/1999/xlink" xlink:href="zookeys-631-001-g013.jpg" position="float" orientation="portrait" xlink:type="simple" id="oo_110838.jpg"/></fig><!--PageBreak--></tp:treatment-sec><tp:treatment-sec sec-type="etymology" id="SECID0EKJCI"><title>Etymology.</title><p>The species epithet, <italic><tp:taxon-name><tp:taxon-name-part taxon-name-part-type="species">lapaz</tp:taxon-name-part></tp:taxon-name></italic>, refers to the capital of Bolivia, La Paz, where the type series was collected. La Paz is Spanish for peace, which we embrace and recommend to all.</p></tp:treatment-sec><tp:treatment-sec sec-type="remarks" id="SECID0E1JCI"><title>Remarks.</title><p>This species is very similar both of the other species of the <italic><tp:taxon-name><tp:taxon-name-part taxon-name-part-type="species">polita</tp:taxon-name-part></tp:taxon-name></italic> group, especially <italic><tp:taxon-name><tp:taxon-name-part taxon-name-part-type="genus">Lamproclasiopa</tp:taxon-name-part> <tp:taxon-name-part taxon-name-part-type="species">auritunica</tp:taxon-name-part></tp:taxon-name></italic>, but is distinguished from these two species as follows: Female frons with broad, transverse stripe on anterior half (female frons in <italic><tp:taxon-name><tp:taxon-name-part taxon-name-part-type="genus">Lamproclasiopa</tp:taxon-name-part> <tp:taxon-name-part taxon-name-part-type="species">auritunica</tp:taxon-name-part></tp:taxon-name></italic> is mostly bare, shiny black); male mesonotum with microtomentum on anterior third only (male mesonotum in <italic><tp:taxon-name><tp:taxon-name-part taxon-name-part-type="genus">Lamproclasiopa</tp:taxon-name-part> <tp:taxon-name-part taxon-name-part-type="species">auritunica</tp:taxon-name-part></tp:taxon-name></italic> has a broad longitudinal band over entire mesonotal length, although it is weaker posteriorly). Shapes of structures of the male terminalia are also diagnostic.</p></tp:treatment-sec></tp:taxon-treatment>
