# Supplementary material for: A revision of the shore-fly genus Lamproclasiopa Hendel (Diptera, Ephydridae)
Source: Zookeys. 2016 Nov 14;(631):1–99. doi: 10.3897/zookeys.631.10718 (PMC5126506; doi:10.3897/zookeys.631.10718)
Supplement: XML Treatment for Lamproclasiopa polita [file zookeys.631.10718-treatment9.xml]

<!DOCTYPE tp:taxon-treatment
  PUBLIC "-//TaxonX//DTD Taxonomic Treatment Publishing DTD v0 20100105//EN" "tax-treatment-NSO.dtd">
<tp:taxon-treatment xmlns:tp="http://www.plazi.org/taxpub"><tp:treatment-meta><kwd-group><label>Taxon classification</label><kwd><named-content content-type="kingdom">Animalia</named-content></kwd><kwd><named-content content-type="order">Diptera</named-content></kwd><kwd><named-content content-type="family">Ephydridae</named-content></kwd></kwd-group><mixed-citation publication-type="journal"><person-group><name><surname>Costa</surname><given-names>Daniel N. R.</given-names></name><name><surname>Mathis</surname><given-names>Wayne N.</given-names></name><name><surname>Marinoni</surname><given-names>Luciane</given-names></name></person-group><article-title>A revision of the shore-fly genus <italic><tp:taxon-name><tp:taxon-name-part taxon-name-part-type="genus">Lamproclasiopa</tp:taxon-name-part></tp:taxon-name></italic> Hendel (<tp:taxon-name><tp:taxon-name-part taxon-name-part-type="order">Diptera</tp:taxon-name-part></tp:taxon-name>, <tp:taxon-name><tp:taxon-name-part taxon-name-part-type="family">Ephydridae</tp:taxon-name-part></tp:taxon-name>)</article-title><source>Zookeys</source><day>14</day><month>11</month><year>2016</year><volume>2016</volume><issue>631</issue><fpage>1</fpage><lpage>99</lpage><pub-id pub-id-type="doi">10.3897/zookeys.631.10718</pub-id></mixed-citation></tp:treatment-meta><tp:nomenclature><tp:taxon-name>
              <tp:taxon-name-part taxon-name-part-type="genus">Lamproclasiopa</tp:taxon-name-part>
              <tp:taxon-name-part taxon-name-part-type="species">polita</tp:taxon-name-part>
            </tp:taxon-name><tp:taxon-authority>(Edwards)</tp:taxon-authority><xref ref-type="fig" rid="F14">Figs 37–38</xref><xref ref-type="fig" rid="F15">, 39–42</xref><xref ref-type="fig" rid="F36">, 104</xref><tp:nomenclature-citation-list><tp:nomenclature-citation><tp:taxon-name>
                  <tp:taxon-name-part taxon-name-part-type="genus">Ditrichophora</tp:taxon-name-part> <tp:taxon-name-part taxon-name-part-type="species">polita</tp:taxon-name-part></tp:taxon-name><comment><xref ref-type="bibr" rid="B13">Edwards 1933</xref>: 117.</comment></tp:nomenclature-citation><tp:nomenclature-citation><tp:taxon-name>
                  <tp:taxon-name-part taxon-name-part-type="genus">Discocerina</tp:taxon-name-part> (<tp:taxon-name-part taxon-name-part-type="subgenus">Basila</tp:taxon-name-part>) <tp:taxon-name-part taxon-name-part-type="species">polita</tp:taxon-name-part></tp:taxon-name><comment>. <xref ref-type="bibr" rid="B12">Cresson 1946</xref>: 149 [generic combination]. <xref ref-type="bibr" rid="B34">Wirth 1968</xref>: 7 [Neotropical catalog]. <xref ref-type="bibr" rid="B16">Lizarralde de Grosso 1989</xref>: 24 [list, Argentina]. <xref ref-type="bibr" rid="B17">Lizarralde de Grosso et al. 2011</xref>: 13 [Argentina catalog]. <xref ref-type="bibr" rid="B24">Mathis and Zatwarnicki 1995</xref>: 165 [world catalog].</comment></tp:nomenclature-citation><tp:nomenclature-citation><tp:taxon-name>
                  <tp:taxon-name-part taxon-name-part-type="genus">Lamproclasiopa</tp:taxon-name-part> <tp:taxon-name-part taxon-name-part-type="species">polita</tp:taxon-name-part></tp:taxon-name><comment>. <xref ref-type="bibr" rid="B36">Zatwarnicki and Mathis 2001</xref>: 39 [generic combination].</comment></tp:nomenclature-citation></tp:nomenclature-citation-list></tp:nomenclature><tp:treatment-sec sec-type="diagnosis" id="SECID0EXOCI"><title>Diagnosis.</title><p>This species is distinguished from other congeners by the following combination of characters: Small to moderately small shore flies, body length 1.60–2.70 mm; generally a shiny black species. <italic>Head</italic>: Frons shiny black. Antenna black except for basoventral yellowish orange to orange of basal flagellomere. Face black except for silvery gray, microtomentose antennal grooves, microtomentum sometimes extended ventrally onto ventral portion of face, in lateral view rounded, obtusely angulate, greatest extension at midheight. Antenna black. Gena high; gena-to-eye ratio 0.30–0.34. <italic>Thorax</italic>: Mesonotum and pleural areas shiny black; presutural supra-alar seta well developed. Wing hyaline, immaculate; costal vein ration 0.43–0.45; M vein ratio 0.52–0.57. Legs black, mostly shiny except for yellow basal 2 tarsomeres; forefemur with 4–5 stout, peg-like setae on apical third along posteroventral margin; <italic>Abdomen</italic>: Tergites shiny black, almost completely bare of microtomentum; male tergite 5 more or less triangular, posterior margin narrowly rounded. Male terminalia (Figs <xref ref-type="fig" rid="F15">39–42</xref>): Epandrium in posterior view (Fig. <xref ref-type="fig" rid="F15">39</xref>) more or less oval, flattened dorsally, narrowed ventrally, setulae more evident ventrally, in lateral view (Fig. <xref ref-type="fig" rid="F15">40</xref>) longer than wide, ventral half robust, widest just ventrad of midheight, narrowly rounded at apex; cerci in posterior view (Fig. <xref ref-type="fig" rid="F15">39</xref>) narrow, elongate, slightly curved, ventral apex narrowly pointed, in lateral view (Fig. <xref ref-type="fig" rid="F15">40</xref>) as an elongated teardrop, shallowly curved, wider dorsally, ventral portion becoming narrower ventrally; gonite in lateral view (Fig. <xref ref-type="fig" rid="F15">42</xref>) elongate, posterior margin more or less evenly developed, anterior margin with angular protuberance, ventral apex shallowly bifurcate, in ventral view (Fig. <xref ref-type="fig" rid="F15">41</xref>) robustly developed medially, apices thin, angulate laterally; aedeagus in lateral view (Fig. <xref ref-type="fig" rid="F15">42</xref>) clavate, base narrower than globular apex, rounded apically, in ventral view (Fig. <xref ref-type="fig" rid="F15">41</xref>) with base quadrate with short triangular extension; phallapodeme in lateral view (Fig. <xref ref-type="fig" rid="F15">42</xref>) robustly L-shaped, in ventral view (Fig. <xref ref-type="fig" rid="F15">41</xref>) dome-like; hypandrium in lateral view L-shaped, anterior portion longer and more robustly developed than narrow, posterior portion, in ventral view (Fig. <xref ref-type="fig" rid="F15">41</xref>), slightly more than semicircular, broadly and evenly rounded.</p><fig id="F14" position="float" orientation="portrait"><label>Figures 37–38.</label><caption><p>
          <italic><tp:taxon-name><tp:taxon-name-part taxon-name-part-type="genus">Lamproclasiopa</tp:taxon-name-part> <tp:taxon-name-part taxon-name-part-type="species">polita</tp:taxon-name-part></tp:taxon-name></italic> (Edwards). (Chile. Osorno: Anticura) <bold>37</bold> head, anterior view <bold>38</bold> same, lateral view. Scale bar = 0.5 mm.</p></caption><graphic xmlns:xlink="http://www.w3.org/1999/xlink" xlink:href="zookeys-631-001-g014.jpg" position="float" orientation="portrait" xlink:type="simple" id="oo_110839.jpg"/></fig><fig id="F15" position="float" orientation="portrait"><label>Figures 39–42.</label><caption><p>
          <italic><tp:taxon-name><tp:taxon-name-part taxon-name-part-type="genus">Lamproclasiopa</tp:taxon-name-part> <tp:taxon-name-part taxon-name-part-type="species">polita</tp:taxon-name-part></tp:taxon-name></italic> (Edwards). (Chile. Osorno: Anticura) <bold>39</bold> epandrium and cerci, posterior view <bold>40</bold> same, lateral view <bold>41</bold> internal structures of male terminalia (aedeagus [shaded], phallapodeme, gonite, hypandrium), ventral view <bold>42</bold> same, lateral view. Scale bar = 0.1 mm.</p></caption><graphic xmlns:xlink="http://www.w3.org/1999/xlink" xlink:href="zookeys-631-001-g015.jpg" position="float" orientation="portrait" xlink:type="simple" id="oo_110840.jpg"/></fig></tp:treatment-sec><tp:treatment-sec sec-type="type material" id="SECID0ENSCI"><title>Type material.</title><p>The holotype female of <italic><tp:taxon-name><tp:taxon-name-part taxon-name-part-type="genus">Ditrichophora</tp:taxon-name-part> <tp:taxon-name-part taxon-name-part-type="species">polita</tp:taxon-name-part></tp:taxon-name></italic> Edwards is labeled “Holotype/Type/Argentina: Terr. Río Negro. F.&amp;M. Edwards. B.M. 1927–63./Lake Gutiérrez 3–14.xi.1926./<italic><tp:taxon-name><tp:taxon-name-part taxon-name-part-type="genus">Ditrichophora</tp:taxon-name-part> <tp:taxon-name-part taxon-name-part-type="species">polita</tp:taxon-name-part></tp:taxon-name></italic> Edw. F. W. Edwards det. 1932/HOLOTYPE <italic><tp:taxon-name><tp:taxon-name-part taxon-name-part-type="genus">Ditrichophora</tp:taxon-name-part> <tp:taxon-name-part taxon-name-part-type="species">polita</tp:taxon-name-part></tp:taxon-name></italic> Edwards det. J.E. Chainey, 1995/NHMUK010240990. The holotype is double mounted (glued to a plastic triangle), is in good condition, and is deposited in the <abbrev xmlns:xlink="http://www.w3.org/1999/xlink" content-type="institution" xlink:title="The Natural History Museum (formerly the British Museum (Natural History)), London, England, United Kingdom (Kim Goodger)" id="ABBRID0ERTCI" xlink:type="simple">BMNH</abbrev>.</p></tp:treatment-sec><tp:treatment-sec sec-type="type locality" id="SECID0EWTCI"><title>Type locality.</title><p>Argentina. Río Negro: Lake Gutiérrez (<named-content xmlns:xlink="http://www.w3.org/1999/xlink" content-type="dwc:verbatimCoordinates" xlink:type="simple"><named-content content-type="geo-json" specific-use="{&#34;type&#34;:&#34;Point&#34;,&#34;coordinates&#34;:[-71.395000,-41.191667]}" id="NCID0E6TCI" xlink:type="simple">41°11.5'S, 71°23.7'W</named-content></named-content>).</p></tp:treatment-sec><tp:treatment-sec sec-type="material" id="SECID0EEUCI"><title>Other specimens examined.</title><p>CHILE. <bold>Atacama</bold>: Huasco (<named-content xmlns:xlink="http://www.w3.org/1999/xlink" content-type="dwc:verbatimCoordinates" xlink:type="simple"><named-content content-type="geo-json" specific-use="{&#34;type&#34;:&#34;Point&#34;,&#34;coordinates&#34;:[-71.218333,-28.466667]}" id="NCID0EPUCI" xlink:type="simple">28°28'S, 71°13.1'W</named-content></named-content>), 21 Oct 1957, L. E. Peña (1♂, 1♀; <named-content xmlns:xlink="http://www.w3.org/1999/xlink" content-type="dwc:institutional_code" xlink:type="simple">USNM</named-content>). <bold>Cautin</bold>: Temuco (20 km E; <named-content xmlns:xlink="http://www.w3.org/1999/xlink" content-type="dwc:verbatimCoordinates" xlink:type="simple"><named-content content-type="geo-json" specific-use="{&#34;type&#34;:&#34;Point&#34;,&#34;coordinates&#34;:[-72.583333,-38.733333]}" id="NCID0E4UCI" xlink:type="simple">38°44'S, 72°35'W</named-content></named-content>), 7 Jan 1951, A. E. Michelbacher, E. S. Ross (1♀; <named-content xmlns:xlink="http://www.w3.org/1999/xlink" content-type="dwc:institutional_code" xlink:type="simple">USNM</named-content>). <bold>Coquimbo</bold>: Incahuasi (<named-content xmlns:xlink="http://www.w3.org/1999/xlink" content-type="dwc:verbatimCoordinates" xlink:type="simple"><named-content content-type="geo-json" specific-use="{&#34;type&#34;:&#34;Point&#34;,&#34;coordinates&#34;:[-68.300000,-27.033333]}" id="NCID0ELVCI" xlink:type="simple">27°02'S, 68°18'W</named-content></named-content>), 30 Sep 1952, P. G. Kuschel (13♂, 7♀; <named-content xmlns:xlink="http://www.w3.org/1999/xlink" content-type="dwc:institutional_code" xlink:type="simple">USNM</named-content>); Ovalle (32 km SE; <named-content xmlns:xlink="http://www.w3.org/1999/xlink" content-type="dwc:verbatimCoordinates" xlink:type="simple"><named-content content-type="geo-json" specific-use="{&#34;type&#34;:&#34;Point&#34;,&#34;coordinates&#34;:[-71.183333,-30.600000]}" id="NCID0EXVCI" xlink:type="simple">30°36'S, 71°11'W</named-content></named-content>), 12 Dec 1950, A. E. Michelbacher, E. S. Ross (3♂, 2♀; <named-content xmlns:xlink="http://www.w3.org/1999/xlink" content-type="dwc:institutional_code" xlink:type="simple">USNM</named-content>). <bold>Lanquihue</bold>: Peulla (<named-content xmlns:xlink="http://www.w3.org/1999/xlink" content-type="dwc:verbatimCoordinates" xlink:type="simple"><named-content content-type="geo-json" specific-use="{&#34;type&#34;:&#34;Point&#34;,&#34;coordinates&#34;:[-72.961667,-41.466667]}" id="NCID0EFWCI" xlink:type="simple">41°28'S, 72°57.7'W</named-content></named-content>) (1?; <abbrev xmlns:xlink="http://www.w3.org/1999/xlink" content-type="institution" xlink:title="The Natural History Museum (formerly the British Museum (Natural History)), London, England, United Kingdom (Kim Goodger)" id="ABBRID0EKWCI" xlink:type="simple">BMNH</abbrev>); Puerto Varas (<named-content xmlns:xlink="http://www.w3.org/1999/xlink" content-type="dwc:verbatimCoordinates" xlink:type="simple"><named-content content-type="geo-json" specific-use="{&#34;type&#34;:&#34;Point&#34;,&#34;coordinates&#34;:[-72.993333,-41.310000]}" id="NCID0ESWCI" xlink:type="simple">41°18.6'S, 72°59.6'W</named-content></named-content>) (1♂; <abbrev xmlns:xlink="http://www.w3.org/1999/xlink" content-type="institution" xlink:title="The Natural History Museum (formerly the British Museum (Natural History)), London, England, United Kingdom (Kim Goodger)" id="ABBRID0EXWCI" xlink:type="simple">BMNH</abbrev>). <bold>O’Higgins</bold>: Río Claro (5 km N Rengo; <named-content xmlns:xlink="http://www.w3.org/1999/xlink" content-type="dwc:verbatimCoordinates" xlink:type="simple"><named-content content-type="geo-json" specific-use="{&#34;type&#34;:&#34;Point&#34;,&#34;coordinates&#34;:[-70.866667,-34.400000]}" id="NCID0EBXCI" xlink:type="simple">34°24'S, 70°52'W</named-content></named-content>; 300 m), 23 Jan 1978, W. N. Mathis (1♀; <named-content xmlns:xlink="http://www.w3.org/1999/xlink" content-type="dwc:institutional_code" xlink:type="simple">USNM</named-content>). <bold>Osorno</bold>: Anticura (4 km W; <named-content xmlns:xlink="http://www.w3.org/1999/xlink" content-type="dwc:verbatimCoordinates" xlink:type="simple"><named-content content-type="geo-json" specific-use="{&#34;type&#34;:&#34;Point&#34;,&#34;coordinates&#34;:[-72.016667,-37.666667]}" id="NCID0EPXCI" xlink:type="simple">37°40'S, 72°01'W</named-content></named-content>; 400 m), 3 Feb 1978, W. N. Mathis (3♂, 4♀; <named-content xmlns:xlink="http://www.w3.org/1999/xlink" content-type="dwc:institutional_code" xlink:type="simple">USNM</named-content>); Anticura (1 km W; <named-content xmlns:xlink="http://www.w3.org/1999/xlink" content-type="dwc:verbatimCoordinates" xlink:type="simple"><named-content content-type="geo-json" specific-use="{&#34;type&#34;:&#34;Point&#34;,&#34;coordinates&#34;:[-72.166667,-40.650000]}" id="NCID0E2XCI" xlink:type="simple">40°39'S, 72°10'W</named-content></named-content>; 430 m), 5–12 Feb 1978, W. N. Mathis (1♂; <named-content xmlns:xlink="http://www.w3.org/1999/xlink" content-type="dwc:institutional_code" xlink:type="simple">USNM</named-content>); Lago Puyehue (SE shore; <named-content xmlns:xlink="http://www.w3.org/1999/xlink" content-type="dwc:verbatimCoordinates" xlink:type="simple"><named-content content-type="geo-json" specific-use="{&#34;type&#34;:&#34;Point&#34;,&#34;coordinates&#34;:[-72.420000,-40.750000]}" id="NCID0EHYCI" xlink:type="simple">40°45'S, 72°25.2'W</named-content></named-content>), 6–10 Feb 1978, W. N. Mathis (4♂, 1♀; <named-content xmlns:xlink="http://www.w3.org/1999/xlink" content-type="dwc:institutional_code" xlink:type="simple">USNM</named-content>); Lago Rupanco, El Encanto (<named-content xmlns:xlink="http://www.w3.org/1999/xlink" content-type="dwc:verbatimCoordinates" xlink:type="simple"><named-content content-type="geo-json" specific-use="{&#34;type&#34;:&#34;Point&#34;,&#34;coordinates&#34;:[-72.466667,-40.816667]}" id="NCID0ETYCI" xlink:type="simple">40°49'S, <!--PageBreak-->72°28'W</named-content></named-content>), 6 Feb 1978, W. N. Mathis (1♂, 1♀; <named-content xmlns:xlink="http://www.w3.org/1999/xlink" content-type="dwc:institutional_code" xlink:type="simple">USNM</named-content>); Laguna El Pato (<named-content xmlns:xlink="http://www.w3.org/1999/xlink" content-type="dwc:verbatimCoordinates" xlink:type="simple"><named-content content-type="geo-json" specific-use="{&#34;type&#34;:&#34;Point&#34;,&#34;coordinates&#34;:[-73.666667,-41.166667]}" id="NCID0ECZCI" xlink:type="simple">41°10'S, 73°40'W</named-content></named-content>; 1100 m), 13 Feb 1978, W. N. Mathis (2♂, 2♀; <named-content xmlns:xlink="http://www.w3.org/1999/xlink" content-type="dwc:institutional_code" xlink:type="simple">USNM</named-content>); Termas de Aguas Calientes (1 km SE; <named-content xmlns:xlink="http://www.w3.org/1999/xlink" content-type="dwc:verbatimCoordinates" xlink:type="simple"><named-content content-type="geo-json" specific-use="{&#34;type&#34;:&#34;Point&#34;,&#34;coordinates&#34;:[-72.350000,-40.683333]}" id="NCID0EOZCI" xlink:type="simple">40°41'S, 72°21'W</named-content></named-content>; 530 m), 7–8 Feb 1978, W. N. Mathis (2♂, 2♀; <named-content xmlns:xlink="http://www.w3.org/1999/xlink" content-type="dwc:institutional_code" xlink:type="simple">USNM</named-content>). <bold>Santiago</bold>: El Alfalfal (<named-content xmlns:xlink="http://www.w3.org/1999/xlink" content-type="dwc:verbatimCoordinates" xlink:type="simple"><named-content content-type="geo-json" specific-use="{&#34;type&#34;:&#34;Point&#34;,&#34;coordinates&#34;:[-70.183333,-33.500000]}" id="NCID0E3ZCI" xlink:type="simple">33°30'S, 70°11'W</named-content></named-content>; 1320 m), 22 Jan 1978, W. N. Mathis (1♂, 2♀; <named-content xmlns:xlink="http://www.w3.org/1999/xlink" content-type="dwc:institutional_code" xlink:type="simple">USNM</named-content>); Quebrada de la Plata (near Maipú; <named-content xmlns:xlink="http://www.w3.org/1999/xlink" content-type="dwc:verbatimCoordinates" xlink:type="simple"><named-content content-type="geo-json" specific-use="{&#34;type&#34;:&#34;Point&#34;,&#34;coordinates&#34;:[-70.916667,-33.500000]}" id="NCID0EI1CI" xlink:type="simple">33°30'S, 70°55'W</named-content></named-content>; 550 m; Malaise trap), 12 Mar 1986, M. E. Irwin (1♂; <named-content xmlns:xlink="http://www.w3.org/1999/xlink" content-type="dwc:institutional_code" xlink:type="simple">USNM</named-content>). <bold>Talca</bold>: Río Lircay (11 km N Talca; <named-content xmlns:xlink="http://www.w3.org/1999/xlink" content-type="dwc:verbatimCoordinates" xlink:type="simple"><named-content content-type="geo-json" specific-use="{&#34;type&#34;:&#34;Point&#34;,&#34;coordinates&#34;:[-71.650000,-35.383333]}" id="NCID0EW1CI" xlink:type="simple">35°23'S, 71°39'W</named-content></named-content>; 85 m), 23 Jan 1978, W. N. Mathis (2♂, 7♀; <named-content xmlns:xlink="http://www.w3.org/1999/xlink" content-type="dwc:institutional_code" xlink:type="simple">USNM</named-content>).</p><!--PageBreak--></tp:treatment-sec><tp:treatment-sec sec-type="distribution" id="SECID0EA2CI"><title>Distribution</title><p>(Fig. <xref ref-type="fig" rid="F36">104</xref>). Neotropical: Argentina (Río Negro), Chile (Atacama, Cautin, Coquimbo, Lanquihue, Malleco, O’Higgins, Osorno, Santiago, Talca).</p></tp:treatment-sec><tp:treatment-sec sec-type="remarks" id="SECID0EK2CI"><title>Remarks.</title><p>Although similar to <italic><tp:taxon-name><tp:taxon-name-part taxon-name-part-type="genus">Lamproclasiopa</tp:taxon-name-part> <tp:taxon-name-part taxon-name-part-type="species">auritunica</tp:taxon-name-part></tp:taxon-name></italic> and <italic><tp:taxon-name><tp:taxon-name-part taxon-name-part-type="genus">Lamproclasiopa</tp:taxon-name-part> <tp:taxon-name-part taxon-name-part-type="species">lapaz</tp:taxon-name-part></tp:taxon-name></italic> in having a high gena (gena-to-eye ratio 0.30–0.34), this species is unlike these two species by having a nearly bare and shiny male frons; a triangular-shaped male tergite five, which is narrowly rounded posteriorly; a rounded epandrium, and an aedeagus without any kind of division.</p></tp:treatment-sec><tp:treatment-sec><!--Section generated to contain objects referenced in tp:taxon-treatment.--><fig id="F36" position="float" orientation="portrait"><label>Figure 104.</label><caption><p>Distribution map of <italic><tp:taxon-name><tp:taxon-name-part taxon-name-part-type="genus">Lamproclasiopa</tp:taxon-name-part> <tp:taxon-name-part taxon-name-part-type="species">argentipicta</tp:taxon-name-part></tp:taxon-name></italic> sp. n. (■); <italic><tp:taxon-name><tp:taxon-name-part taxon-name-part-type="genus">Lamproclasiopa</tp:taxon-name-part> <tp:taxon-name-part taxon-name-part-type="species">zerafael</tp:taxon-name-part></tp:taxon-name></italic> sp. n. (●); <italic><tp:taxon-name><tp:taxon-name-part taxon-name-part-type="genus">Lamproclasiopa</tp:taxon-name-part> <tp:taxon-name-part taxon-name-part-type="species">ecuadoriensis</tp:taxon-name-part></tp:taxon-name></italic> sp. n. (▲); <italic><tp:taxon-name><tp:taxon-name-part taxon-name-part-type="genus">Lamproclasiopa</tp:taxon-name-part> <tp:taxon-name-part taxon-name-part-type="species">polita</tp:taxon-name-part></tp:taxon-name></italic> (<styled-content style="color:darkgrey;">●</styled-content>); <italic><tp:taxon-name><tp:taxon-name-part taxon-name-part-type="genus">Lamproclasiopa</tp:taxon-name-part> <tp:taxon-name-part taxon-name-part-type="species">xanthocera</tp:taxon-name-part></tp:taxon-name></italic> sp. n. (<styled-content style="color:darkgrey;">▲</styled-content>).</p></caption><graphic xmlns:xlink="http://www.w3.org/1999/xlink" xlink:href="zookeys-631-001-g036.jpg" position="float" orientation="portrait" xlink:type="simple" id="oo_110861.jpg"/></fig></tp:treatment-sec><ref-list><ref id="B13"><mixed-citation xmlns:xlink="http://www.w3.org/1999/xlink" xlink:type="simple">
          <person-group><name name-style="western"><surname>Edwards</surname><given-names>FW</given-names></name></person-group> (<year>1933</year>) <article-title><tp:taxon-name><tp:taxon-name-part taxon-name-part-type="family">Ephydridae</tp:taxon-name-part></tp:taxon-name> (Supplement.) – <tp:taxon-name><tp:taxon-name-part taxon-name-part-type="family">Syrphidae</tp:taxon-name-part></tp:taxon-name>, <tp:taxon-name><tp:taxon-name-part taxon-name-part-type="family">Conopidae</tp:taxon-name-part></tp:taxon-name>.</article-title> <source><tp:taxon-name><tp:taxon-name-part taxon-name-part-type="order">Diptera</tp:taxon-name-part></tp:taxon-name> of Patagonia and South Chile</source> <volume>6</volume>(<issue>3</issue>). <publisher-name>British Museum (Natural History)</publisher-name>, <publisher-loc>London</publisher-loc>, <fpage>117</fpage>–<lpage>119</lpage>.</mixed-citation></ref><ref id="B12"><mixed-citation xmlns:xlink="http://www.w3.org/1999/xlink" xlink:type="simple">
          <person-group><name name-style="western"><surname>Cresson</surname><given-names>ET Jr</given-names></name></person-group> (<year>1946</year>) <article-title>A systematic annotated arrangement of the genera and species of the Neotropical <tp:taxon-name><tp:taxon-name-part taxon-name-part-type="family">Ephydridae</tp:taxon-name-part></tp:taxon-name> (<tp:taxon-name><tp:taxon-name-part taxon-name-part-type="order">Diptera</tp:taxon-name-part></tp:taxon-name>) I. The subfamily <tp:taxon-name><tp:taxon-name-part taxon-name-part-type="subfamily">Psilopinae</tp:taxon-name-part></tp:taxon-name>.</article-title> <source>Transactions of the American Entomological Society</source> <volume>71</volume>: <fpage>129</fpage>–<lpage>163</lpage>.</mixed-citation></ref><ref id="B34"><mixed-citation xmlns:xlink="http://www.w3.org/1999/xlink" xlink:type="simple">
          <person-group><name name-style="western"><surname>Wirth</surname><given-names>WW</given-names></name></person-group> (<year>1968</year>) <article-title>77. Family <tp:taxon-name><tp:taxon-name-part taxon-name-part-type="family">Ephydridae</tp:taxon-name-part></tp:taxon-name>.</article-title> In: <person-group><name name-style="western"><surname>Papavero</surname><given-names>N</given-names></name></person-group> (<role>Ed.</role>) <source>A Catalogue of the <tp:taxon-name><tp:taxon-name-part taxon-name-part-type="order">Diptera</tp:taxon-name-part></tp:taxon-name> of the Americas South of the United States</source>. <publisher-name>Departamento de Zoologia, Secretaria da Agricultura</publisher-name>. <publisher-loc>São Paulo</publisher-loc>, <fpage>1</fpage>–<lpage>43</lpage>.</mixed-citation></ref><ref id="B16"><mixed-citation xmlns:xlink="http://www.w3.org/1999/xlink" xlink:type="simple">
          <person-group><name name-style="western"><surname>Lizarralde de Grosso</surname><given-names>MS</given-names></name></person-group> (<year>1989</year>) <source><tp:taxon-name><tp:taxon-name-part taxon-name-part-type="family">Ephydridae</tp:taxon-name-part></tp:taxon-name> de la Republica Argentina (<tp:taxon-name><tp:taxon-name-part taxon-name-part-type="class">Insecta</tp:taxon-name-part></tp:taxon-name> – <tp:taxon-name><tp:taxon-name-part taxon-name-part-type="order">Diptera</tp:taxon-name-part></tp:taxon-name>). Serie Monografica y Didactica No. 3</source>. <publisher-name>Facultad de Ciencias Naturales y Instituto Miguel Lillo Universidad Nacional de Tucumán</publisher-name>, <size units="page">93 pp</size>.</mixed-citation></ref><ref id="B17"><mixed-citation xmlns:xlink="http://www.w3.org/1999/xlink" xlink:type="simple">
          <person-group><name name-style="western"><surname>Lizarralde de Grosso</surname><given-names>M</given-names></name><name name-style="western"><surname>Gramajo</surname><given-names>MC</given-names></name><name name-style="western"><surname>Corisi</surname><given-names>C</given-names></name></person-group> (<year>2011</year>) <source>Catálogo de <tp:taxon-name><tp:taxon-name-part taxon-name-part-type="family">Ephydridae</tp:taxon-name-part></tp:taxon-name> de la República Argentina, Miscelánea nº 127 Fundación Miguel Lillo</source>, <publisher-loc>Tucuman</publisher-loc>, <size units="page">28 pp</size>.</mixed-citation></ref><ref id="B24"><mixed-citation xmlns:xlink="http://www.w3.org/1999/xlink" xlink:type="simple">
          <person-group><name name-style="western"><surname>Mathis</surname><given-names>WN</given-names></name><name name-style="western"><surname>Zatwarnicki</surname><given-names>T</given-names></name></person-group> (<year>1995</year>) <article-title>A world catalog of the shore flies (<tp:taxon-name><tp:taxon-name-part taxon-name-part-type="order">Diptera</tp:taxon-name-part></tp:taxon-name>: <tp:taxon-name><tp:taxon-name-part taxon-name-part-type="family">Ephydridae</tp:taxon-name-part></tp:taxon-name>).</article-title> <source>Memoirs on Entomology, International</source> <volume>4</volume>: <fpage>1</fpage>–<lpage>423</lpage>.</mixed-citation></ref><ref id="B36"><mixed-citation xmlns:xlink="http://www.w3.org/1999/xlink" xlink:type="simple">
          <person-group><name name-style="western"><surname>Zatwarnicki</surname><given-names>T</given-names></name><name name-style="western"><surname>Mathis</surname><given-names>WN</given-names></name></person-group> (<year>2001</year>) <article-title>A generic classification of the tribe <tp:taxon-name><tp:taxon-name-part taxon-name-part-type="tribe">Discocerinini</tp:taxon-name-part></tp:taxon-name> (<tp:taxon-name><tp:taxon-name-part taxon-name-part-type="order">Diptera</tp:taxon-name-part></tp:taxon-name>: <tp:taxon-name><tp:taxon-name-part taxon-name-part-type="family">Ephydridae</tp:taxon-name-part></tp:taxon-name>).</article-title> <source>Annales Zoologici (Warsaw)</source> <volume>51</volume>(<issue>1</issue>): <fpage>5</fpage>–<lpage>51</lpage>.</mixed-citation></ref></ref-list></tp:taxon-treatment>
