# Supplementary material for: A revision of the shore-fly genus Lamproclasiopa Hendel (Diptera, Ephydridae)
Source: Zookeys. 2016 Nov 14;(631):1–99. doi: 10.3897/zookeys.631.10718 (PMC5126506; doi:10.3897/zookeys.631.10718)
Supplement: XML Treatment for Lamproclasiopa ecuadoriensis [file zookeys.631.10718-treatment10.xml]

<!DOCTYPE tp:taxon-treatment
  PUBLIC "-//TaxonX//DTD Taxonomic Treatment Publishing DTD v0 20100105//EN" "tax-treatment-NSO.dtd">
<tp:taxon-treatment xmlns:tp="http://www.plazi.org/taxpub"><tp:treatment-meta><kwd-group><label>Taxon classification</label><kwd><named-content content-type="kingdom">Animalia</named-content></kwd><kwd><named-content content-type="order">Diptera</named-content></kwd><kwd><named-content content-type="family">Ephydridae</named-content></kwd></kwd-group><mixed-citation publication-type="journal"><person-group><name><surname>Costa</surname><given-names>Daniel N. R.</given-names></name><name><surname>Mathis</surname><given-names>Wayne N.</given-names></name><name><surname>Marinoni</surname><given-names>Luciane</given-names></name></person-group><article-title>A revision of the shore-fly genus <italic><tp:taxon-name><tp:taxon-name-part taxon-name-part-type="genus">Lamproclasiopa</tp:taxon-name-part></tp:taxon-name></italic> Hendel (<tp:taxon-name><tp:taxon-name-part taxon-name-part-type="order">Diptera</tp:taxon-name-part></tp:taxon-name>, <tp:taxon-name><tp:taxon-name-part taxon-name-part-type="family">Ephydridae</tp:taxon-name-part></tp:taxon-name>)</article-title><source>Zookeys</source><day>14</day><month>11</month><year>2016</year><volume>2016</volume><issue>631</issue><fpage>1</fpage><lpage>99</lpage><pub-id pub-id-type="doi">10.3897/zookeys.631.10718</pub-id></mixed-citation></tp:treatment-meta><tp:nomenclature><tp:taxon-name>
              <tp:taxon-name-part taxon-name-part-type="genus">Lamproclasiopa</tp:taxon-name-part>
              <tp:taxon-name-part taxon-name-part-type="species">ecuadoriensis</tp:taxon-name-part>
              <object-id xmlns:xlink="http://www.w3.org/1999/xlink" content-type="zoobank" xlink:type="simple">http://www.zoobank.org/148D944E-D393-46B5-A9F5-1E9031EA655E</object-id>
            </tp:taxon-name><tp:taxon-status xmlns:xlink="http://www.w3.org/1999/xlink" xlink:type="simple">sp. n.</tp:taxon-status><xref ref-type="fig" rid="F16">Figs 43–44</xref><xref ref-type="fig" rid="F17">, 45–48</xref><xref ref-type="fig" rid="F36">, 104</xref><!--PageBreak--></tp:nomenclature><tp:treatment-sec sec-type="diagnosis" id="SECID0E1ADI"><title>Diagnosis.</title><p>This species is distinguished from other congeners by the following combination of characters: Small shore-fly species, body length 1.55–1.80 mm; generally black, subshiny to shiny. <italic>Head</italic>: Frons mostly brownish black to black, sparsely brownish microtomentose, more so on anterior portion, subshiny, ocellar triangle extended to anterior margin of frons, some specimens with grayish red areas along anterior margin just dorsad of antennal bases, parafrons with narrowly oval, densely microtomentose areas at anterolateral corner. Antenna mostly black, only basal flagellomere with ventrobasal area with some yellowish to yellowish orange coloration. Face narrow, mostly shiny black, especially over greater medial portion, extreme lateral margin adjacent to parafacial yellowish, narrow whitish gray, transverse band just ventrad of antennal base and through dorsal portion of antennal grooves, ventral half of face slightly receded; <!--PageBreak-->bearing 2 larger facial setae, dorsal seta at about midfacial height, dorsomesoclinate; ventral seta just dorsad of epistomal margin, slightly dorsoclinate; parafacial thin, yellow dorsally, adjacent to eye, black ventrally and extended to gena. Gena short, gena-to-eye ratio 0.04–0.06. <italic>Thorax</italic>: Mesonotum uniformly sparsely microtomentose, brownish black to black, subshiny; presutural supra-alar seta well developed; pleural region black; dorsal 2/3 of anepisternum finely granulose, subshiny, anteroventral portion smooth, shiny. Wing hyaline, lacking any pattern or markings; costal vein ratio 0.80–0.81; M vein ratio 0.61–0.64. Legs, except tarsi, black; tarsi yellow; apical 1–2 tarsomeres darker, tan to brown; forefemur with sparse row of 4–5, stouter, spine-like setae along apical half of posteroventral surface. <italic>Abdomen</italic>: Generally black, subshiny to mostly shiny, dorsum of tergites very sparsely and finely microtomentose, faintly whitish gray; sternite 3 of male rectangular, parallel sided, length twice width; sternite 4 of male rectangular, length almost twice width; sternite 5 of male as 2 sternites, length nearly twice greatest width, anterior margin narrow, becoming slightly wider on anterior 1/3, thereafter tapered to a posterolateral point, lateral margin straight, medial margin angulate. Male terminalia (Figs <xref ref-type="fig" rid="F17">45–48</xref>): Epandrium in posterior view (Fig. <xref ref-type="fig" rid="F17">45</xref>) robustly oval, arched and thin dorsally, gradually becoming wider ventrally than narrowed on apical 1/3, in lateral view (Fig. <xref ref-type="fig" rid="F17">46</xref>) with dorsal 2/3 thirds narrow, strap-like, thereafter ventrally abruptly widened with anterior, pointed extension, ventral margin broadly rounded; cerci in posterior view (Fig. <xref ref-type="fig" rid="F17">45</xref>) elongate, narrowly semicircular, ventral apex more acutely pointed than more widely produced dorsal margin, in lateral view (Fig. <xref ref-type="fig" rid="F17">46</xref>) irregularly, narrowly semihemispherical, wider subdorsally than ventrally; gonite in lateral view narrowly rod-like, arched, only slightly wider toward aedeagal base than toward hypandrium, in ventral view (Fig. <xref ref-type="fig" rid="F17">47</xref>) robustly hook-like with shank of hook narrow and rounded portion very robustly developed; phallapodeme in lateral view (Fig. <xref ref-type="fig" rid="F17">48</xref>) L-shaped, arm extended to aedeagal base slightly more robust, length of <!--PageBreak-->both arms about equal, in ventral view (Fig. <xref ref-type="fig" rid="F17">47</xref>) as a dog bone, expanded at each apex; hypandrium in lateral view (Fig. <xref ref-type="fig" rid="F17">48</xref>) elongate, robust, sinuous, more or less parallel sided, in ventral view (Fig. <xref ref-type="fig" rid="F17">47</xref>) as a very robust H with long posterior arms, lateral <!--PageBreak-->margins conspicuously sinuous, anterior emargination shallowly concave, posterior emargination deep, broadly U-shaped.</p><fig id="F16" position="float" orientation="portrait"><label>Figures 43–44.</label><caption><p>
          <italic><tp:taxon-name><tp:taxon-name-part taxon-name-part-type="genus">Lamproclasiopa</tp:taxon-name-part> <tp:taxon-name-part taxon-name-part-type="species">ecuadoriensis</tp:taxon-name-part></tp:taxon-name></italic> sp. n. (Ecuador. Orellana: Rio Tiputini) <bold>43</bold> head, anterior view <bold>44</bold> same, lateral view. Scale bar = 0.5 mm.</p></caption><graphic xmlns:xlink="http://www.w3.org/1999/xlink" xlink:href="zookeys-631-001-g016.jpg" position="float" orientation="portrait" xlink:type="simple" id="oo_110841.jpg"/></fig><fig id="F17" position="float" orientation="portrait"><label>Figures 45–48.</label><caption><p>
          <italic><tp:taxon-name><tp:taxon-name-part taxon-name-part-type="genus">Lamproclasiopa</tp:taxon-name-part> <tp:taxon-name-part taxon-name-part-type="species">ecuadoriensis</tp:taxon-name-part></tp:taxon-name></italic> sp. n. (Ecuador. Orellana: Rio Tiputini) <bold>45</bold> epandrium and cerci, posterior view <bold>46</bold> same, lateral view <bold>47</bold> internal structures of male terminalia (aedeagus [shaded], phallapodeme, gonite, hypandrium), ventral view <bold>48</bold> same, lateral view. Scale bar = 0.1 mm.</p></caption><graphic xmlns:xlink="http://www.w3.org/1999/xlink" xlink:href="zookeys-631-001-g017.jpg" position="float" orientation="portrait" xlink:type="simple" id="oo_110842.jpg"/></fig></tp:treatment-sec><tp:treatment-sec sec-type="type material" id="SECID0EOEDI"><title>Type material.</title><p>The holotype male of <italic><tp:taxon-name><tp:taxon-name-part taxon-name-part-type="genus">Lamproclasiopa</tp:taxon-name-part> <tp:taxon-name-part taxon-name-part-type="species">ecuadoriensis</tp:taxon-name-part></tp:taxon-name></italic> is labeled “<bold>ECUADOR.</bold> Prt. Or[e][l]lana: RioTiputini (<named-content xmlns:xlink="http://www.w3.org/1999/xlink" content-type="dwc:verbatimCoordinates" xlink:type="simple"><named-content content-type="geo-json" specific-use="{&#34;type&#34;:&#34;Point&#34;,&#34;coordinates&#34;:[-76.148333,-0.636667]}" id="NCID0EDFDI" xlink:type="simple">0°38.2'S, 76°8.9'W</named-content></named-content>), 12–26 Aug 1999,W.N.Mathis, A. Baptista, M. Kotrba/<named-content xmlns:xlink="http://www.w3.org/1999/xlink" content-type="dwc:institutional_code" xlink:type="simple">USNM</named-content> ENT 00118307 [plastic bar code label]/HOLOTYPE ♂ <italic><tp:taxon-name><tp:taxon-name-part taxon-name-part-type="genus">Lamproclasiopa</tp:taxon-name-part> <tp:taxon-name-part taxon-name-part-type="species">ecuadoriensis</tp:taxon-name-part></tp:taxon-name></italic> Costa, Mathis &amp; Marinoni <named-content xmlns:xlink="http://www.w3.org/1999/xlink" content-type="dwc:institutional_code" xlink:type="simple">USNM</named-content> [red].” The holotype is double mounted (minuten pin in a plastic block), is in excellent condition, and is deposited in the <named-content xmlns:xlink="http://www.w3.org/1999/xlink" content-type="dwc:institutional_code" xlink:type="simple">USNM</named-content>. Four paratypes (3♂, 1♀; <named-content xmlns:xlink="http://www.w3.org/1999/xlink" content-type="dwc:institutional_code" xlink:type="simple">DZUP</named-content>, <named-content xmlns:xlink="http://www.w3.org/1999/xlink" content-type="dwc:institutional_code" xlink:type="simple">USNM</named-content>) bear the same label data as the holotype.</p></tp:treatment-sec><tp:treatment-sec sec-type="type locality" id="SECID0EOGDI"><title>Type locality.</title><p>Ecuador. Orellana: Río Tiputini Biodiversity Station (<named-content xmlns:xlink="http://www.w3.org/1999/xlink" content-type="dwc:verbatimCoordinates" xlink:type="simple"><named-content content-type="geo-json" specific-use="{&#34;type&#34;:&#34;Point&#34;,&#34;coordinates&#34;:[-76.148333,-0.636667]}" id="NCID0EXGDI" xlink:type="simple">0°38.2'S, 76°8.9'W</named-content></named-content>).</p></tp:treatment-sec><tp:treatment-sec sec-type="distribution" id="SECID0E3GDI"><title>Distribution</title><p>(Fig. <xref ref-type="fig" rid="F36">104</xref>). <italic>Neotropical</italic>: Ecuador (Orellana).</p></tp:treatment-sec><tp:treatment-sec sec-type="etymology" id="SECID0EIHDI"><title>Etymology.</title><p>The species epithet, <italic><tp:taxon-name><tp:taxon-name-part taxon-name-part-type="species">ecuadoriensis</tp:taxon-name-part></tp:taxon-name></italic>, refers to the country of Ecuador, where this species was collected.</p></tp:treatment-sec><tp:treatment-sec sec-type="remarks" id="SECID0EYHDI"><title>Remarks.</title><p>This species is similar to <italic><tp:taxon-name><tp:taxon-name-part taxon-name-part-type="genus">Lamproclasiopa</tp:taxon-name-part> <tp:taxon-name-part taxon-name-part-type="species">laevior</tp:taxon-name-part></tp:taxon-name></italic> and <italic><tp:taxon-name><tp:taxon-name-part taxon-name-part-type="genus">Lamproclasiopa</tp:taxon-name-part> <tp:taxon-name-part taxon-name-part-type="species">polita</tp:taxon-name-part></tp:taxon-name></italic>, although it can be distinguished from congeners by the densely microtomentose anterolateral, narrowly oval black velvet spots on the frons; the narrow, shiny black face; the comparatively elongate costal section III (section III slightly less than section II); and the shape of structures of the male terminalia (Figs <xref ref-type="fig" rid="F17">45–48</xref>).</p></tp:treatment-sec><tp:treatment-sec><!--Section generated to contain objects referenced in tp:taxon-treatment.--><fig id="F36" position="float" orientation="portrait"><label>Figure 104.</label><caption><p>Distribution map of <italic><tp:taxon-name><tp:taxon-name-part taxon-name-part-type="genus">Lamproclasiopa</tp:taxon-name-part> <tp:taxon-name-part taxon-name-part-type="species">argentipicta</tp:taxon-name-part></tp:taxon-name></italic> sp. n. (■); <italic><tp:taxon-name><tp:taxon-name-part taxon-name-part-type="genus">Lamproclasiopa</tp:taxon-name-part> <tp:taxon-name-part taxon-name-part-type="species">zerafael</tp:taxon-name-part></tp:taxon-name></italic> sp. n. (●); <italic><tp:taxon-name><tp:taxon-name-part taxon-name-part-type="genus">Lamproclasiopa</tp:taxon-name-part> <tp:taxon-name-part taxon-name-part-type="species">ecuadoriensis</tp:taxon-name-part></tp:taxon-name></italic> sp. n. (▲); <italic><tp:taxon-name><tp:taxon-name-part taxon-name-part-type="genus">Lamproclasiopa</tp:taxon-name-part> <tp:taxon-name-part taxon-name-part-type="species">polita</tp:taxon-name-part></tp:taxon-name></italic> (<styled-content style="color:darkgrey;">●</styled-content>); <italic><tp:taxon-name><tp:taxon-name-part taxon-name-part-type="genus">Lamproclasiopa</tp:taxon-name-part> <tp:taxon-name-part taxon-name-part-type="species">xanthocera</tp:taxon-name-part></tp:taxon-name></italic> sp. n. (<styled-content style="color:darkgrey;">▲</styled-content>).</p></caption><graphic xmlns:xlink="http://www.w3.org/1999/xlink" xlink:href="zookeys-631-001-g036.jpg" position="float" orientation="portrait" xlink:type="simple" id="oo_110861.jpg"/></fig></tp:treatment-sec></tp:taxon-treatment>
