# Supplementary material for: A revision of the shore-fly genus Lamproclasiopa Hendel (Diptera, Ephydridae)
Source: Zookeys. 2016 Nov 14;(631):1–99. doi: 10.3897/zookeys.631.10718 (PMC5126506; doi:10.3897/zookeys.631.10718)
Supplement: XML Treatment for Lamproclasiopa zerafael [file zookeys.631.10718-treatment11.xml]

<!DOCTYPE tp:taxon-treatment
  PUBLIC "-//TaxonX//DTD Taxonomic Treatment Publishing DTD v0 20100105//EN" "tax-treatment-NSO.dtd">
<tp:taxon-treatment xmlns:tp="http://www.plazi.org/taxpub"><tp:treatment-meta><kwd-group><label>Taxon classification</label><kwd><named-content content-type="kingdom">Animalia</named-content></kwd><kwd><named-content content-type="order">Diptera</named-content></kwd><kwd><named-content content-type="family">Ephydridae</named-content></kwd></kwd-group><mixed-citation publication-type="journal"><person-group><name><surname>Costa</surname><given-names>Daniel N. R.</given-names></name><name><surname>Mathis</surname><given-names>Wayne N.</given-names></name><name><surname>Marinoni</surname><given-names>Luciane</given-names></name></person-group><article-title>A revision of the shore-fly genus <italic><tp:taxon-name><tp:taxon-name-part taxon-name-part-type="genus">Lamproclasiopa</tp:taxon-name-part></tp:taxon-name></italic> Hendel (<tp:taxon-name><tp:taxon-name-part taxon-name-part-type="order">Diptera</tp:taxon-name-part></tp:taxon-name>, <tp:taxon-name><tp:taxon-name-part taxon-name-part-type="family">Ephydridae</tp:taxon-name-part></tp:taxon-name>)</article-title><source>Zookeys</source><day>14</day><month>11</month><year>2016</year><volume>2016</volume><issue>631</issue><fpage>1</fpage><lpage>99</lpage><pub-id pub-id-type="doi">10.3897/zookeys.631.10718</pub-id></mixed-citation></tp:treatment-meta><tp:nomenclature><tp:taxon-name>
              <tp:taxon-name-part taxon-name-part-type="genus">Lamproclasiopa</tp:taxon-name-part>
              <tp:taxon-name-part taxon-name-part-type="species">zerafael</tp:taxon-name-part>
              <object-id xmlns:xlink="http://www.w3.org/1999/xlink" content-type="zoobank" xlink:type="simple">http://www.zoobank.org/3BA512CE-7CF2-4236-868D-0833AC936736</object-id>
            </tp:taxon-name><tp:taxon-status xmlns:xlink="http://www.w3.org/1999/xlink" xlink:type="simple">sp. n.</tp:taxon-status><xref ref-type="fig" rid="F18">Figs 49–50</xref><xref ref-type="fig" rid="F19">, 51–54</xref><xref ref-type="fig" rid="F36">, 104</xref></tp:nomenclature><tp:treatment-sec sec-type="diagnosis" id="SECID0EGKDI"><title>Diagnosis.</title><p>This species is distinguished from other congeners by the following combination of characters: Small to moderately small shore-fly species, body length 1.50–2.05 mm; generally black, subshiny to shiny. <italic>Head</italic>: Frons mostly brownish black to black, sparsely brownish microtomentose, more so on anterior portion, subshiny, some specimens with 2 gray spots along ventral margin just dorsad of antennal bases. Antenna mostly black, only basal flagellomere with ventrobasal area with some yellowish to yellowish orange coloration. Face mostly shiny black, especially medially and laterally, between with some areas sparsely microtomentose and in antennal grooves, dorsal half; antennal grooves evident , dorsad of dorsoclinate facial pair of setae; ventral half of face slightly receded; bearing 2 larger facial setae, dorsal seta at about midfacial height, dorsomesoclinate; ventral seta just dorsad of epistomal margin, slightly dorsoclinate; parafacial thin, black. Gena relatively short, gena-to-eye ratio 0.06–0.07. <italic>Thorax</italic>: Mesonotum uniformly sparsely microtomentose, brownish black to black; presutural supra-alar seta lacking or indistinguishable from surrounding setae; pleural region black; dorsal 2/3 of anepisternum finely granulose, subshiny, anteroventral portion smooth, shiny. Wing hyaline, lacking any pattern or markings; costal vein ratio 0.75–0.89; M vein ratio 0.58–0.61. Legs, except tarsi, black; tarsi yellow; apical 1–2 tarsomeres darker, tan to brown; forefemur with sparse row of 4–5, stouter, spine-like setae along apical half of posteroventral surface. <italic>Abdomen</italic>: Generally black, subshiny to mostly shiny, dorsum of tergites very sparsely and finely microtomentose, faintly whitish gray. Male terminalia (Figs <xref ref-type="fig" rid="F19">51–54</xref>): Epandrium in posterior view (Fig. <xref ref-type="fig" rid="F19">51</xref>) almost as wide as high, as an inverted U, dorsal arch very thin, vertical, lateral arms essentially parallel sided, wider than width of cercus, in lateral view (Fig. <xref ref-type="fig" rid="F19">52</xref>) widest at ventral 1/3, ventral margin step-wise rounded, overall as a robust tear drop with an anterior, short, shallowly pointed projection at widest width; cercus in posterior view (Fig. <xref ref-type="fig" rid="F19">51</xref>) bar-like, elongate, narrow, parallel sided, not fused with ventral margin of cercal cavity, in lateral view (Fig. <xref ref-type="fig" rid="F19">52</xref>) elongate, dorsal half slightly wider than ventral half; gonite in ventral view (Fig. <xref ref-type="fig" rid="F19">53</xref>) triangular, with basal angle projected into narrow process, in lateral view (Fig. <xref ref-type="fig" rid="F19">54</xref>) obtusely angulate, extension toward aedeagal base slightly thinner; aedeagus in lateral view (Fig. <xref ref-type="fig" rid="F19">54</xref>) irregular, wider apically, margin irregular, in ventral view (Fig. <xref ref-type="fig" rid="F19">53</xref>) slightly wider subapically, irregularly rounded apically; phallapodeme in lateral view (Fig. <xref ref-type="fig" rid="F19">54</xref>) angulate, L-shaped, extension toward hypandrium shallowly angulate subapically, in ventral view (Fig. <xref ref-type="fig" rid="F19">53</xref>) spindle shaped, with basal portion much wider than apical portion; hypandrium in ventral view (Fig. <xref ref-type="fig" rid="F19">53</xref>) as a very wide and short structure, anterior and posterior emarginations shallow, anterior arms with oblique crossbar, in lateral view (Fig. <xref ref-type="fig" rid="F19">54</xref>) as an irregular H, with lateral portions of H irregular.</p><fig id="F18" position="float" orientation="portrait"><label>Figures 49–50.</label><caption><p>
          <italic><tp:taxon-name><tp:taxon-name-part taxon-name-part-type="genus">Lamproclasiopa</tp:taxon-name-part> <tp:taxon-name-part taxon-name-part-type="species">zerafael</tp:taxon-name-part></tp:taxon-name></italic> sp. n. (Brazil. Amazonas: Manaus) <bold>49</bold> head, anterior view <bold>50</bold> same, lateral view. Scale bar = 0.5 mm.</p></caption><graphic xmlns:xlink="http://www.w3.org/1999/xlink" xlink:href="zookeys-631-001-g018.jpg" position="float" orientation="portrait" xlink:type="simple" id="oo_110843.jpg"/></fig><fig id="F19" position="float" orientation="portrait"><label>Figures 51–54.</label><caption><p>
          <italic><tp:taxon-name><tp:taxon-name-part taxon-name-part-type="genus">Lamproclasiopa</tp:taxon-name-part> <tp:taxon-name-part taxon-name-part-type="species">zerafael</tp:taxon-name-part></tp:taxon-name></italic> sp. n. (Brazil. Amazonas: Manaus) <bold>51</bold> epandrium and cerci, posterior view <bold>52</bold> same, lateral view <bold>53</bold> internal structures of male terminalia (aedeagus [shaded], phallapodeme, gonite, hypandrium), ventral view <bold>54</bold> same, lateral view. Scale bar = 0.1 mm.</p></caption><graphic xmlns:xlink="http://www.w3.org/1999/xlink" xlink:href="zookeys-631-001-g019.jpg" position="float" orientation="portrait" xlink:type="simple" id="oo_110844.jpg"/></fig></tp:treatment-sec><tp:treatment-sec sec-type="type material" id="SECID0EAODI"><title>Type material.</title><p>The holotype male of <italic><tp:taxon-name><tp:taxon-name-part taxon-name-part-type="genus">Lamproclasiopa</tp:taxon-name-part> <tp:taxon-name-part taxon-name-part-type="species">zerafael</tp:taxon-name-part></tp:taxon-name></italic> is labeled “<bold>BRAZIL.</bold> Amazonas: Reserva Ducke (<named-content xmlns:xlink="http://www.w3.org/1999/xlink" content-type="dwc:verbatimCoordinates" xlink:type="simple"><named-content content-type="geo-json" specific-use="{&#34;type&#34;:&#34;Point&#34;,&#34;coordinates&#34;:[-59.975000,-2.930000]}" id="NCID0EVODI" xlink:type="simple">02°55.8'S, 59°58.5'W</named-content></named-content>; 40 m), 5 May 2010, D. &amp; W. N. Mathis/<named-content xmlns:xlink="http://www.w3.org/1999/xlink" content-type="dwc:institutional_code" xlink:type="simple">USNM</named-content> ENT 00118311 [plastic bar code label]/HOLOTYPE ♂ <italic><tp:taxon-name><tp:taxon-name-part taxon-name-part-type="genus">Lamproclasiopa</tp:taxon-name-part> <tp:taxon-name-part taxon-name-part-type="species">zerafael</tp:taxon-name-part></tp:taxon-name></italic> Costa, Mathis &amp; Marinoni, <named-content xmlns:xlink="http://www.w3.org/1999/xlink" content-type="dwc:institutional_code" xlink:type="simple"><named-content content-type="dwc:institutional_code" xlink:type="simple">INPA</named-content></named-content> [red].” The holotype is double mounted (minuten pin in a plastic block), is in excellent condition, and is deposited in <named-content xmlns:xlink="http://www.w3.org/1999/xlink" content-type="dwc:institutional_code" xlink:type="simple"><named-content content-type="dwc:institutional_code" xlink:type="simple">INPA</named-content></named-content>. Fourteen paratypes (11♂, 2♀; <named-content xmlns:xlink="http://www.w3.org/1999/xlink" content-type="dwc:institutional_code" xlink:type="simple">DZUP</named-content>, <named-content xmlns:xlink="http://www.w3.org/1999/xlink" content-type="dwc:institutional_code" xlink:type="simple"><named-content content-type="dwc:institutional_code" xlink:type="simple">INPA</named-content></named-content>, <named-content xmlns:xlink="http://www.w3.org/1999/xlink" content-type="dwc:institutional_code" xlink:type="simple">USNM</named-content>) bear the same label data as the holotype. Other paratypes are as follows: BRAZIL. <bold>Amazonas</bold>: Manaus, Universidade <!--PageBreak-->Federal do Amazonas (<named-content xmlns:xlink="http://www.w3.org/1999/xlink" content-type="dwc:verbatimCoordinates" xlink:type="simple"><named-content content-type="geo-json" specific-use="{&#34;type&#34;:&#34;Point&#34;,&#34;coordinates&#34;:[-59.970000,-3.098333]}" id="NCID0EARDI" xlink:type="simple">03°05.9'S, 59°58.2'W</named-content></named-content>; 50 m), 7 May 2010, D. and W. N. Mathis (5♂, 11♀; <named-content xmlns:xlink="http://www.w3.org/1999/xlink" content-type="dwc:institutional_code" xlink:type="simple">DZUP</named-content>, <named-content xmlns:xlink="http://www.w3.org/1999/xlink" content-type="dwc:institutional_code" xlink:type="simple"><named-content content-type="dwc:institutional_code" xlink:type="simple">INPA</named-content></named-content>, <named-content xmlns:xlink="http://www.w3.org/1999/xlink" content-type="dwc:institutional_code" xlink:type="simple">USNM</named-content>); Reserva Cuieiras (<named-content xmlns:xlink="http://www.w3.org/1999/xlink" content-type="dwc:verbatimCoordinates" xlink:type="simple"><named-content content-type="geo-json" specific-use="{&#34;type&#34;:&#34;Point&#34;,&#34;coordinates&#34;:[-60.120000,-2.586667]}" id="NCID0E6RDI" xlink:type="simple">02°35.2'S, 60°07.2'W</named-content></named-content>; 110 m), 8 May 2010, D. and W. N. Mathis (3♂; <named-content xmlns:xlink="http://www.w3.org/1999/xlink" content-type="dwc:institutional_code" xlink:type="simple"><named-content content-type="dwc:institutional_code" xlink:type="simple">INPA</named-content></named-content>, <named-content xmlns:xlink="http://www.w3.org/1999/xlink" content-type="dwc:institutional_code" xlink:type="simple">USNM</named-content>).</p></tp:treatment-sec><tp:treatment-sec sec-type="type locality" id="SECID0ETSDI"><title>Type locality.</title><p>Brazil. Amazonas: Reserva Ducke (<named-content xmlns:xlink="http://www.w3.org/1999/xlink" content-type="dwc:verbatimCoordinates" xlink:type="simple"><named-content content-type="geo-json" specific-use="{&#34;type&#34;:&#34;Point&#34;,&#34;coordinates&#34;:[-59.975000,-2.930000]}" id="NCID0E3SDI" xlink:type="simple">02°55.8'S, 59°58.5'W</named-content></named-content>; 40 m).</p></tp:treatment-sec><tp:treatment-sec sec-type="distribution" id="SECID0EBTDI"><title>Distribution</title><p>(Fig. <xref ref-type="fig" rid="F36">104</xref>). <italic>Neotropical</italic>: Brazil (Amazonas).</p></tp:treatment-sec><tp:treatment-sec sec-type="etymology" id="SECID0ENTDI"><title>Etymology.</title><p>The species epithet, <italic><tp:taxon-name><tp:taxon-name-part taxon-name-part-type="species">zerafael</tp:taxon-name-part></tp:taxon-name></italic>, refers to José (Zé) Albertino Rafael, student of <tp:taxon-name><tp:taxon-name-part taxon-name-part-type="order">Diptera</tp:taxon-name-part></tp:taxon-name> and <tp:taxon-name><tp:taxon-name-part taxon-name-part-type="order">Zoraptera</tp:taxon-name-part></tp:taxon-name> (especially the Amazonian fauna) and who kindly hosted and guided us while in Manaus, Amazonas. The name is a noun in apposition.</p></tp:treatment-sec><tp:treatment-sec sec-type="remarks" id="SECID0EHUDI"><title>Remarks.</title><p>This species is distinguished from congeners, especially <italic><tp:taxon-name><tp:taxon-name-part taxon-name-part-type="genus">Lamproclasiopa</tp:taxon-name-part> <tp:taxon-name-part taxon-name-part-type="species">triangularis</tp:taxon-name-part></tp:taxon-name></italic>, by having a sparsely microtomentose body generally, a mostly shiny black face; a short <!--PageBreak-->gena (height about half height of basal flagellomere), a hyaline wing, a blackish yellow foretarsus. The shape of structures of the male terminalia also distinguishes this species, especially the relatively gross, thickened aedeagus that is slightly asymmetrical, the wide and thinly dissected hypandrium, and the funnel-shaped gonites in ventral view.</p></tp:treatment-sec><tp:treatment-sec><!--Section generated to contain objects referenced in tp:taxon-treatment.--><fig id="F36" position="float" orientation="portrait"><label>Figure 104.</label><caption><p>Distribution map of <italic><tp:taxon-name><tp:taxon-name-part taxon-name-part-type="genus">Lamproclasiopa</tp:taxon-name-part> <tp:taxon-name-part taxon-name-part-type="species">argentipicta</tp:taxon-name-part></tp:taxon-name></italic> sp. n. (■); <italic><tp:taxon-name><tp:taxon-name-part taxon-name-part-type="genus">Lamproclasiopa</tp:taxon-name-part> <tp:taxon-name-part taxon-name-part-type="species">zerafael</tp:taxon-name-part></tp:taxon-name></italic> sp. n. (●); <italic><tp:taxon-name><tp:taxon-name-part taxon-name-part-type="genus">Lamproclasiopa</tp:taxon-name-part> <tp:taxon-name-part taxon-name-part-type="species">ecuadoriensis</tp:taxon-name-part></tp:taxon-name></italic> sp. n. (▲); <italic><tp:taxon-name><tp:taxon-name-part taxon-name-part-type="genus">Lamproclasiopa</tp:taxon-name-part> <tp:taxon-name-part taxon-name-part-type="species">polita</tp:taxon-name-part></tp:taxon-name></italic> (<styled-content style="color:darkgrey;">●</styled-content>); <italic><tp:taxon-name><tp:taxon-name-part taxon-name-part-type="genus">Lamproclasiopa</tp:taxon-name-part> <tp:taxon-name-part taxon-name-part-type="species">xanthocera</tp:taxon-name-part></tp:taxon-name></italic> sp. n. (<styled-content style="color:darkgrey;">▲</styled-content>).</p></caption><graphic xmlns:xlink="http://www.w3.org/1999/xlink" xlink:href="zookeys-631-001-g036.jpg" position="float" orientation="portrait" xlink:type="simple" id="oo_110861.jpg"/></fig></tp:treatment-sec></tp:taxon-treatment>
