# Supplementary material for: A revision of the shore-fly genus Lamproclasiopa Hendel (Diptera, Ephydridae)
Source: Zookeys. 2016 Nov 14;(631):1–99. doi: 10.3897/zookeys.631.10718 (PMC5126506; doi:10.3897/zookeys.631.10718)
Supplement: XML Treatment for Lamproclasiopa balsamae [file zookeys.631.10718-treatment12.xml]

<!DOCTYPE tp:taxon-treatment
  PUBLIC "-//TaxonX//DTD Taxonomic Treatment Publishing DTD v0 20100105//EN" "tax-treatment-NSO.dtd">
<tp:taxon-treatment xmlns:tp="http://www.plazi.org/taxpub"><tp:treatment-meta><kwd-group><label>Taxon classification</label><kwd><named-content content-type="kingdom">Animalia</named-content></kwd><kwd><named-content content-type="order">Diptera</named-content></kwd><kwd><named-content content-type="family">Ephydridae</named-content></kwd></kwd-group><mixed-citation publication-type="journal"><person-group><name><surname>Costa</surname><given-names>Daniel N. R.</given-names></name><name><surname>Mathis</surname><given-names>Wayne N.</given-names></name><name><surname>Marinoni</surname><given-names>Luciane</given-names></name></person-group><article-title>A revision of the shore-fly genus <italic><tp:taxon-name><tp:taxon-name-part taxon-name-part-type="genus">Lamproclasiopa</tp:taxon-name-part></tp:taxon-name></italic> Hendel (<tp:taxon-name><tp:taxon-name-part taxon-name-part-type="order">Diptera</tp:taxon-name-part></tp:taxon-name>, <tp:taxon-name><tp:taxon-name-part taxon-name-part-type="family">Ephydridae</tp:taxon-name-part></tp:taxon-name>)</article-title><source>Zookeys</source><day>14</day><month>11</month><year>2016</year><volume>2016</volume><issue>631</issue><fpage>1</fpage><lpage>99</lpage><pub-id pub-id-type="doi">10.3897/zookeys.631.10718</pub-id></mixed-citation></tp:treatment-meta><tp:nomenclature><tp:taxon-name>
              <tp:taxon-name-part taxon-name-part-type="genus">Lamproclasiopa</tp:taxon-name-part>
              <tp:taxon-name-part taxon-name-part-type="species">balsamae</tp:taxon-name-part>
            </tp:taxon-name><tp:taxon-authority>(Cresson)</tp:taxon-authority><xref ref-type="fig" rid="F20">Figs 55–58</xref><xref ref-type="fig" rid="F21">, 59</xref><!--PageBreak--><tp:nomenclature-citation-list><tp:nomenclature-citation><tp:taxon-name>
                  <tp:taxon-name-part taxon-name-part-type="genus">Ditrichophora</tp:taxon-name-part> <tp:taxon-name-part taxon-name-part-type="species">balsamae</tp:taxon-name-part></tp:taxon-name><comment><xref ref-type="bibr" rid="B5">Cresson 1930</xref>: 77.</comment></tp:nomenclature-citation><tp:nomenclature-citation><tp:taxon-name>
                  <tp:taxon-name-part taxon-name-part-type="genus">Discocerina</tp:taxon-name-part> (<tp:taxon-name-part taxon-name-part-type="subgenus">Basila</tp:taxon-name-part>) <tp:taxon-name-part taxon-name-part-type="species">balsamae</tp:taxon-name-part></tp:taxon-name><comment>. <xref ref-type="bibr" rid="B12">Cresson 1946</xref>: 149 [generic combination, review]. <xref ref-type="bibr" rid="B34">Wirth 1968</xref>: 7 [Neotropical catalog]. <xref ref-type="bibr" rid="B24">Mathis and Zatwarnicki 1995</xref>: 165 [world catalog].</comment></tp:nomenclature-citation><tp:nomenclature-citation><tp:taxon-name>
                  <tp:taxon-name-part taxon-name-part-type="genus">Lamproclasiopa</tp:taxon-name-part> <tp:taxon-name-part taxon-name-part-type="species">balsamae</tp:taxon-name-part></tp:taxon-name><comment>. <xref ref-type="bibr" rid="B36">Zatwarnicki and Mathis 2001</xref>: 39 [generic combination].</comment></tp:nomenclature-citation></tp:nomenclature-citation-list></tp:nomenclature><tp:treatment-sec sec-type="diagnosis" id="SECID0EA4DI"><title>Diagnosis.</title><p>This species is easily distinguished from congeners by the following combination of characters: Small shore flies, body length 1.65–1.85 mm. <italic>Head</italic>: Frons bi- or tricolored, lacking iridescent microtomentum, ocellar triangle largely and fronto-orbits whitish tan to tan, ocellar triangle with anteromedial, narrow, slightly oval darkened area, triangle broadly extended to anterior margin, parafrons grayish charcoal. Antenna largely yellow, only dorsum of basal flagellomere slightly darkened. Face narrowed at midheight, mostly unicolorous, whitish gray to blackish gray except for mediovertical <!--PageBreak-->brown vitta; parafacial creamy white. Gena relatively short, gena-to-eye ratio 0.10. <italic>Thorax</italic>: Mesonotum with 7 brown vittae, including a medial vitta along acrostichal area (Fig. <xref ref-type="fig" rid="F20">57</xref>); presutural supra-alar seta well developed. Wing conspicuously patterned <!--PageBreak-->with distinct brown spots (Fig. <xref ref-type="fig" rid="F20">58</xref>); vein R<sub>2+3</sub> distinctly angulate subapically, apices angled toward costa; at vertex of angle also bearing a stump vein, another stump vein near middle; costal vein ratio 0.67–0.68; M vein ratio 0.66–0.71. Femora brownish black; forefemur with 4–5 stout, peg-like setae on apical third along posteroventral margin; tibiae largely brownish black, apices yellow; tarsi yellow.</p><fig id="F20" position="float" orientation="portrait"><label>Figures 55–58.</label><caption><p>
          <italic><tp:taxon-name><tp:taxon-name-part taxon-name-part-type="genus">Lamproclasiopa</tp:taxon-name-part> <tp:taxon-name-part taxon-name-part-type="species">balsamae</tp:taxon-name-part></tp:taxon-name></italic> (Cresson). (Costa Rica. San José: Pedregoso) <bold>55</bold> head, anterior view <bold>56</bold> same, lateral view <bold>57</bold> thorax, dorsal view <bold>58</bold> Wing. Scale bar = 0.5 mm.</p></caption><graphic xmlns:xlink="http://www.w3.org/1999/xlink" xlink:href="zookeys-631-001-g020.jpg" position="float" orientation="portrait" xlink:type="simple" id="oo_110845.jpg"/></fig></tp:treatment-sec><tp:treatment-sec sec-type="type material" id="SECID0EX5DI"><title>Type material.</title><p>The holotype female of <italic><tp:taxon-name><tp:taxon-name-part taxon-name-part-type="genus">Ditrichophora</tp:taxon-name-part> <tp:taxon-name-part taxon-name-part-type="species">balsamae</tp:taxon-name-part></tp:taxon-name></italic> Cresson is labeled “Puerto Castilla B. F. Hond. 6-V-26. R. H. Painter, Co [“B. F.” handwritten /TYPE No. 6365 <tp:taxon-name><tp:taxon-name-part taxon-name-part-type="genus">Ditrichophora</tp:taxon-name-part></tp:taxon-name> BALSAMAE E T Cresson, Jr. [red; “6365 <tp:taxon-name><tp:taxon-name-part taxon-name-part-type="genus">Ditrichophora</tp:taxon-name-part></tp:taxon-name> BALSAMAE” handwritten]/1182.” The holotype is double mounted (minuten pin in a block of fine foam), is in excellent condition, and is deposited in the <named-content xmlns:xlink="http://www.w3.org/1999/xlink" content-type="dwc:institutional_code" xlink:type="simple">ANSP</named-content> (6365).</p></tp:treatment-sec><tp:treatment-sec sec-type="type locality" id="SECID0E56DI"><title>Type locality.</title><p>Honduras. Colón: Puerto Castilla (<named-content xmlns:xlink="http://www.w3.org/1999/xlink" content-type="dwc:verbatimCoordinates" xlink:type="simple"><named-content content-type="geo-json" specific-use="{&#34;type&#34;:&#34;Point&#34;,&#34;coordinates&#34;:[-85.961667,16.008333]}" id="NCID0EIAAK" xlink:type="simple">16°0.5'N, 85°57.7'W</named-content></named-content>).</p></tp:treatment-sec><tp:treatment-sec sec-type="material" id="SECID0ENAAK"><title>Other specimens examined.</title><p>BRAZIL. <bold>Rio de Janeiro</bold>: Gavea (<named-content xmlns:xlink="http://www.w3.org/1999/xlink" content-type="dwc:verbatimCoordinates" xlink:type="simple"><named-content content-type="geo-json" specific-use="{&#34;type&#34;:&#34;Point&#34;,&#34;coordinates&#34;:[-43.228333,-22.976667]}" id="NCID0EYAAK" xlink:type="simple">22°58.6'S, 43°13.7'W</named-content></named-content>), Mar 1929, H. Souza Lopes (6♀; <named-content xmlns:xlink="http://www.w3.org/1999/xlink" content-type="dwc:institutional_code" xlink:type="simple">IOC</named-content>).</p><p>COSTA RICA. <bold>San José</bold>: Pedregoso (<named-content xmlns:xlink="http://www.w3.org/1999/xlink" content-type="dwc:verbatimCoordinates" xlink:type="simple"><named-content content-type="geo-json" specific-use="{&#34;type&#34;:&#34;Point&#34;,&#34;coordinates&#34;:[-83.720000,9.374167]}" id="NCID0EPBAK" xlink:type="simple">9° 22.45'N, 83° 43.2'W</named-content></named-content>), D. L. Rounds (1♀; <named-content xmlns:xlink="http://www.w3.org/1999/xlink" content-type="dwc:institutional_code" xlink:type="simple">USNM</named-content>).</p><p>EL SALVADOR. <bold>La Liberdad</bold>: Santa Tecla (12 km NW; <named-content xmlns:xlink="http://www.w3.org/1999/xlink" content-type="dwc:verbatimCoordinates" xlink:type="simple"><named-content content-type="geo-json" specific-use="{&#34;type&#34;:&#34;Point&#34;,&#34;coordinates&#34;:[-89.368333,13.751667]}" id="NCID0E6BAK" xlink:type="simple">13°45.1'N, 89°22.1'W</named-content></named-content>), Oct 1953, W. B. Heed (1♀; <named-content xmlns:xlink="http://www.w3.org/1999/xlink" content-type="dwc:institutional_code" xlink:type="simple">USNM</named-content>).</p></tp:treatment-sec><tp:treatment-sec sec-type="distribution" id="SECID0EICAK"><title>Distribution</title><p>(Fig. <xref ref-type="fig" rid="F21">59</xref>). <italic>Neotropical</italic>: Brazil (Rio de Janeiro), Costa Rica (San José), El Salvador (La Liberdad), Honduras (Colón).</p><fig id="F21" position="float" orientation="portrait"><label>Figure 59.</label><caption><p>Distribution map of <italic><tp:taxon-name><tp:taxon-name-part taxon-name-part-type="genus">Lamproclasiopa</tp:taxon-name-part> <tp:taxon-name-part taxon-name-part-type="species">balsamae</tp:taxon-name-part></tp:taxon-name></italic> (<styled-content style="color:darkgrey;">▲</styled-content>); <italic><tp:taxon-name><tp:taxon-name-part taxon-name-part-type="genus">Lamproclasiopa</tp:taxon-name-part> <tp:taxon-name-part taxon-name-part-type="species">bisetulosa</tp:taxon-name-part></tp:taxon-name></italic> (<styled-content style="color:darkgrey;">♦</styled-content>); <italic><tp:taxon-name><tp:taxon-name-part taxon-name-part-type="genus">Lamproclasiopa</tp:taxon-name-part> <tp:taxon-name-part taxon-name-part-type="species">mancha</tp:taxon-name-part></tp:taxon-name></italic> sp. n. (▲); <italic><tp:taxon-name><tp:taxon-name-part taxon-name-part-type="genus">Lamproclasiopa</tp:taxon-name-part> <tp:taxon-name-part taxon-name-part-type="species">painteri</tp:taxon-name-part></tp:taxon-name></italic> (■).</p></caption><graphic xmlns:xlink="http://www.w3.org/1999/xlink" xlink:href="zookeys-631-001-g021.jpg" position="float" orientation="portrait" xlink:type="simple" id="oo_110846.jpg"/></fig></tp:treatment-sec><tp:treatment-sec sec-type="remarks" id="SECID0EPEAK"><title>Remarks.</title><p>Although very similar and apparently closely related to <italic><tp:taxon-name><tp:taxon-name-part taxon-name-part-type="genus">Lamproclasiopa</tp:taxon-name-part> <tp:taxon-name-part taxon-name-part-type="species">painteri</tp:taxon-name-part></tp:taxon-name></italic>, this species is distinguished from congeners by the number and entirety of the mesonotal stripes. There are seven longitudinal vittae, including a medial vitta in the acrostichal area.</p><p>A male of this species is unavailable, and thus, our diagnosis is incomplete for structures of the male terminalia.</p></tp:treatment-sec><ref-list><ref id="B5"><mixed-citation xmlns:xlink="http://www.w3.org/1999/xlink" xlink:type="simple">
          <person-group><name name-style="western"><surname>Cresson</surname><given-names>ET Jr</given-names></name></person-group> (<year>1930</year>) <article-title>Descriptions of new genera and species of the dipterous family <tp:taxon-name><tp:taxon-name-part taxon-name-part-type="family">Ephydridae</tp:taxon-name-part></tp:taxon-name>. Paper VIII.</article-title> <source>Entomological News</source> <volume>41</volume>(<issue>3</issue>): <fpage>76</fpage>–<lpage>81</lpage>.</mixed-citation></ref><ref id="B12"><mixed-citation xmlns:xlink="http://www.w3.org/1999/xlink" xlink:type="simple">
          <person-group><name name-style="western"><surname>Cresson</surname><given-names>ET Jr</given-names></name></person-group> (<year>1946</year>) <article-title>A systematic annotated arrangement of the genera and species of the Neotropical <tp:taxon-name><tp:taxon-name-part taxon-name-part-type="family">Ephydridae</tp:taxon-name-part></tp:taxon-name> (<tp:taxon-name><tp:taxon-name-part taxon-name-part-type="order">Diptera</tp:taxon-name-part></tp:taxon-name>) I. The subfamily <tp:taxon-name><tp:taxon-name-part taxon-name-part-type="subfamily">Psilopinae</tp:taxon-name-part></tp:taxon-name>.</article-title> <source>Transactions of the American Entomological Society</source> <volume>71</volume>: <fpage>129</fpage>–<lpage>163</lpage>.</mixed-citation></ref><ref id="B34"><mixed-citation xmlns:xlink="http://www.w3.org/1999/xlink" xlink:type="simple">
          <person-group><name name-style="western"><surname>Wirth</surname><given-names>WW</given-names></name></person-group> (<year>1968</year>) <article-title>77. Family <tp:taxon-name><tp:taxon-name-part taxon-name-part-type="family">Ephydridae</tp:taxon-name-part></tp:taxon-name>.</article-title> In: <person-group><name name-style="western"><surname>Papavero</surname><given-names>N</given-names></name></person-group> (<role>Ed.</role>) <source>A Catalogue of the <tp:taxon-name><tp:taxon-name-part taxon-name-part-type="order">Diptera</tp:taxon-name-part></tp:taxon-name> of the Americas South of the United States</source>. <publisher-name>Departamento de Zoologia, Secretaria da Agricultura</publisher-name>. <publisher-loc>São Paulo</publisher-loc>, <fpage>1</fpage>–<lpage>43</lpage>.</mixed-citation></ref><ref id="B24"><mixed-citation xmlns:xlink="http://www.w3.org/1999/xlink" xlink:type="simple">
          <person-group><name name-style="western"><surname>Mathis</surname><given-names>WN</given-names></name><name name-style="western"><surname>Zatwarnicki</surname><given-names>T</given-names></name></person-group> (<year>1995</year>) <article-title>A world catalog of the shore flies (<tp:taxon-name><tp:taxon-name-part taxon-name-part-type="order">Diptera</tp:taxon-name-part></tp:taxon-name>: <tp:taxon-name><tp:taxon-name-part taxon-name-part-type="family">Ephydridae</tp:taxon-name-part></tp:taxon-name>).</article-title> <source>Memoirs on Entomology, International</source> <volume>4</volume>: <fpage>1</fpage>–<lpage>423</lpage>.</mixed-citation></ref><ref id="B36"><mixed-citation xmlns:xlink="http://www.w3.org/1999/xlink" xlink:type="simple">
          <person-group><name name-style="western"><surname>Zatwarnicki</surname><given-names>T</given-names></name><name name-style="western"><surname>Mathis</surname><given-names>WN</given-names></name></person-group> (<year>2001</year>) <article-title>A generic classification of the tribe <tp:taxon-name><tp:taxon-name-part taxon-name-part-type="tribe">Discocerinini</tp:taxon-name-part></tp:taxon-name> (<tp:taxon-name><tp:taxon-name-part taxon-name-part-type="order">Diptera</tp:taxon-name-part></tp:taxon-name>: <tp:taxon-name><tp:taxon-name-part taxon-name-part-type="family">Ephydridae</tp:taxon-name-part></tp:taxon-name>).</article-title> <source>Annales Zoologici (Warsaw)</source> <volume>51</volume>(<issue>1</issue>): <fpage>5</fpage>–<lpage>51</lpage>.</mixed-citation></ref></ref-list></tp:taxon-treatment>
