# Supplementary material for: A revision of the shore-fly genus Lamproclasiopa Hendel (Diptera, Ephydridae)
Source: Zookeys. 2016 Nov 14;(631):1–99. doi: 10.3897/zookeys.631.10718 (PMC5126506; doi:10.3897/zookeys.631.10718)
Supplement: XML Treatment for Lamproclasiopa mancha [file zookeys.631.10718-treatment13.xml]

<!DOCTYPE tp:taxon-treatment
  PUBLIC "-//TaxonX//DTD Taxonomic Treatment Publishing DTD v0 20100105//EN" "tax-treatment-NSO.dtd">
<tp:taxon-treatment xmlns:tp="http://www.plazi.org/taxpub"><tp:treatment-meta><kwd-group><label>Taxon classification</label><kwd><named-content content-type="kingdom">Animalia</named-content></kwd><kwd><named-content content-type="order">Diptera</named-content></kwd><kwd><named-content content-type="family">Ephydridae</named-content></kwd></kwd-group><mixed-citation publication-type="journal"><person-group><name><surname>Costa</surname><given-names>Daniel N. R.</given-names></name><name><surname>Mathis</surname><given-names>Wayne N.</given-names></name><name><surname>Marinoni</surname><given-names>Luciane</given-names></name></person-group><article-title>A revision of the shore-fly genus <italic><tp:taxon-name><tp:taxon-name-part taxon-name-part-type="genus">Lamproclasiopa</tp:taxon-name-part></tp:taxon-name></italic> Hendel (<tp:taxon-name><tp:taxon-name-part taxon-name-part-type="order">Diptera</tp:taxon-name-part></tp:taxon-name>, <tp:taxon-name><tp:taxon-name-part taxon-name-part-type="family">Ephydridae</tp:taxon-name-part></tp:taxon-name>)</article-title><source>Zookeys</source><day>14</day><month>11</month><year>2016</year><volume>2016</volume><issue>631</issue><fpage>1</fpage><lpage>99</lpage><pub-id pub-id-type="doi">10.3897/zookeys.631.10718</pub-id></mixed-citation></tp:treatment-meta><tp:nomenclature><tp:taxon-name>
              <tp:taxon-name-part taxon-name-part-type="genus">Lamproclasiopa</tp:taxon-name-part>
              <tp:taxon-name-part taxon-name-part-type="species">mancha</tp:taxon-name-part>
              <object-id xmlns:xlink="http://www.w3.org/1999/xlink" content-type="zoobank" xlink:type="simple">http://www.zoobank.org/A9F90349-9066-4D6B-8D7B-7AF6C13B5DEF</object-id>
            </tp:taxon-name><tp:taxon-status xmlns:xlink="http://www.w3.org/1999/xlink" xlink:type="simple">sp. n.</tp:taxon-status><xref ref-type="fig" rid="F21">Figs 59</xref><xref ref-type="fig" rid="F22">, 60–62</xref><xref ref-type="fig" rid="F23">, 63–66</xref></tp:nomenclature><tp:treatment-sec sec-type="diagnosis" id="SECID0EQGAK"><title>Diagnosis.</title><p>This species is distinguished from other congeners by the following combination of characters: Small to moderately small shore-flies, body length 1.55–2.10 mm. <italic>Head</italic>: Frons mostly yellowish to golden tan, especially outline of mesofrons and fronto-orbits, anterior portion immediately dorsad of antennae yellowish orange, microtomentum denser and whiter at base of fronto-orbital setae. Antenna yellow to yellowish orange; basal flagellomere slightly brownish dorsally. Face black but completely to mostly silvery white microtomentose, often with medial, darker stripe with microtomentum thinner, otherwise lacking prominent, vertical stripes; bearing 2 larger facial setae, dorsal seta at about midfacial height, dorsomesoclinate; ventral seta just dorsad of epistomal margin, slightly dorsoclinate; parafacial silvery to creamy white; gena very short. Gena-to-eye ratio 0.05–0.07. <italic>Thorax</italic>: Mesonotum uniformly tannish to golden tan microtomentose; presutural supra-alar seta well developed; pleural area very sparsely microtomentose, mostly dark brown, partially subshiny, contrasted with densely microtomentose mesonotum. Wing hyaline except for conspicuous darkened clouds over crossveins r-m and especially over dm-cu (Fig. <xref ref-type="fig" rid="F22">62</xref>); vein R<sub>2+3</sub> with apex more abruptly curved toward costa; costal vein ratio 0.51–0.60; M vein ratio 0.59–0.65. Femora mostly black; forefemur with 4–5 stout, peg-like setae on apical third along posteroventral margin; tibiae mostly brownish black, apices yellow; tarsi yellow. <italic>Abdomen</italic>: Generally black, mostly subshiny to shiny, dorsum of tergites very sparsely and finely microtomentose, faintly whitish gray. Male terminalia (Figs <xref ref-type="fig" rid="F23">63–66</xref>): Epandrium in posterior view (Fig. <xref ref-type="fig" rid="F23">63</xref>) elongate, inverted U-shaped, dorsal arch narrow, becoming wider ventrally, ventral margin bearing loose cluster of longer setulae, in lateral view widest subventrally, ventral margin more narrowly rounded; cercus in posterior hemispherical, not fused with ventral margin of cercal cavity, with somewhat evenly scattered <!--PageBreak-->setulae, those toward ventral margin longer; gonite in lateral view (Fig. <xref ref-type="fig" rid="F23">66</xref>) somewhat rod-like, shallowly curved, both ends tapered, in ventral view (Fig. <xref ref-type="fig" rid="F23">65</xref>) knife-like, medial end blade-like, lateral extension narrow with apical portion curved and pointed; aedeagus in lateral view (Fig. <xref ref-type="fig" rid="F23">66</xref>) as an angulate funnel, comparatively wide basally, thereafter apically angles posteroventrally, tapered to narrowly pointed apex, in ventral view (Fig. <xref ref-type="fig" rid="F23">65</xref>) an elongate, narrow funnel; phallapodeme in lateral view (Fig. <xref ref-type="fig" rid="F23">66</xref>) irregularly Y-shaped, keel long, narrow, linear; hypandrium in ventral view (Fig. <xref ref-type="fig" rid="F23">65</xref>) as 2 narrow, parallel sided, thin sclerites, with posterior connection, in lateral view (Fig. <xref ref-type="fig" rid="F23">66</xref>) an elongate, slender, rod-like structure, bulbous posteriorly, shallowly bifurcate anteriorly.</p><fig id="F22" position="float" orientation="portrait"><label>Figures 60–62.</label><caption><p>
          <italic><tp:taxon-name><tp:taxon-name-part taxon-name-part-type="genus">Lamproclasiopa</tp:taxon-name-part> <tp:taxon-name-part taxon-name-part-type="species">mancha</tp:taxon-name-part></tp:taxon-name></italic> sp. n. (Brazil. Paraná: Curitiba) <bold>60</bold> head, anterior view <bold>61</bold> same, lateral view <bold>62</bold> Wing. Scale bar = 0.5 mm</p></caption><graphic xmlns:xlink="http://www.w3.org/1999/xlink" xlink:href="zookeys-631-001-g022.jpg" position="float" orientation="portrait" xlink:type="simple" id="oo_110847.jpg"/></fig><fig id="F23" position="float" orientation="portrait"><label>Figures 63–66.</label><caption><p>
          <italic><tp:taxon-name><tp:taxon-name-part taxon-name-part-type="genus">Lamproclasiopa</tp:taxon-name-part> <tp:taxon-name-part taxon-name-part-type="species">mancha</tp:taxon-name-part></tp:taxon-name></italic> sp. n. (Brazil. Paraná: Curitiba) <bold>63</bold> epandrium and cerci, posterior view <bold>64</bold> same, lateral view <bold>65</bold> internal structures of male terminalia (aedeagus [shaded], phallapodeme, gonite, hypandrium), ventral view <bold>66</bold> same, lateral view. Scale bar = 0.1 mm.</p></caption><graphic xmlns:xlink="http://www.w3.org/1999/xlink" xlink:href="zookeys-631-001-g023.jpg" position="float" orientation="portrait" xlink:type="simple" id="oo_110848.jpg"/></fig><!--PageBreak--></tp:treatment-sec><tp:treatment-sec sec-type="type material" id="SECID0EFKAK"><title>Type material.</title><p>The holotype male of <italic><tp:taxon-name><tp:taxon-name-part taxon-name-part-type="genus">Lamproclasiopa</tp:taxon-name-part> <tp:taxon-name-part taxon-name-part-type="species">mancha</tp:taxon-name-part></tp:taxon-name></italic> is labeled “<bold>BRAZIL.</bold> Paraná: Curitiba, UFPR [<named-content xmlns:xlink="http://www.w3.org/1999/xlink" xlink:type="simple" content-type="institution" xlink:href="http://grbio.org/institution/universidade-federal-do-paran%C3%A1" id="NCID0EXKAK">Universidade Federal do Paraná</named-content>, Reserva Biológica] (<named-content xmlns:xlink="http://www.w3.org/1999/xlink" content-type="dwc:verbatimCoordinates" xlink:type="simple"><named-content content-type="geo-json" specific-use="{&#34;type&#34;:&#34;Point&#34;,&#34;coordinates&#34;:[-49.233333,-25.448333]}" id="NCID0E6KAK" xlink:type="simple">25°26.9'S, 49°14'W</named-content></named-content>; 915 m),6 Feb2010[,] D. &amp; W. N. Mathis/<named-content xmlns:xlink="http://www.w3.org/1999/xlink" content-type="dwc:institutional_code" xlink:type="simple">USNM</named-content> ENT 00118310 [plastic bar code label]/HOLOTYPE ♂ <italic><tp:taxon-name><tp:taxon-name-part taxon-name-part-type="genus">Lamproclasiopa</tp:taxon-name-part> <tp:taxon-name-part taxon-name-part-type="species">mancha</tp:taxon-name-part></tp:taxon-name></italic> Costa, Mathis &amp; Marinoni <named-content xmlns:xlink="http://www.w3.org/1999/xlink" content-type="dwc:institutional_code" xlink:type="simple">DZUP</named-content> [red].” The holotype is double mounted (minuten pin in a block of plastic), is in excellent condition, and is deposited in <named-content xmlns:xlink="http://www.w3.org/1999/xlink" content-type="dwc:institutional_code" xlink:type="simple">DZUP</named-content>. Twenty-nine <!--PageBreak-->paratypes (24♂, 5♀; <named-content xmlns:xlink="http://www.w3.org/1999/xlink" content-type="dwc:institutional_code" xlink:type="simple">DZUP</named-content>, <named-content xmlns:xlink="http://www.w3.org/1999/xlink" content-type="dwc:institutional_code" xlink:type="simple">USNM</named-content>) bear the same locality data as the holotype, with dates from 9 Dec 2009–13 Feb 2010.</p></tp:treatment-sec><tp:treatment-sec sec-type="type locality" id="SECID0EUMAK"><title>Type locality.</title><p>Brazil. Paraná: Curitiba, <named-content xmlns:xlink="http://www.w3.org/1999/xlink" xlink:type="simple" content-type="institution" xlink:href="http://grbio.org/institution/universidade-federal-do-paran%C3%A1" id="NCID0E1MAK">Universidade Federal do Paraná</named-content>, Reserva Biológica (<named-content xmlns:xlink="http://www.w3.org/1999/xlink" content-type="dwc:verbatimCoordinates" xlink:type="simple"><named-content content-type="geo-json" specific-use="{&#34;type&#34;:&#34;Point&#34;,&#34;coordinates&#34;:[-49.233333,-25.448333]}" id="NCID0ECNAK" xlink:type="simple">25°26.9'S, 49°14'W</named-content></named-content>; 915 m).</p></tp:treatment-sec><tp:treatment-sec sec-type="material" id="SECID0EHNAK"><title>Other specimens examined.</title><p>ARGENTINA. <bold>Misiones</bold>: Puerto Bemberg (<named-content xmlns:xlink="http://www.w3.org/1999/xlink" content-type="dwc:verbatimCoordinates" xlink:type="simple"><named-content content-type="geo-json" specific-use="{&#34;type&#34;:&#34;Point&#34;,&#34;coordinates&#34;:[-54.616667,-25.916667]}" id="NCID0ESNAK" xlink:type="simple">25°55'S, 54°37'W</named-content></named-content>), 13 Oct 1950, L. C. Shum (1♀; <named-content xmlns:xlink="http://www.w3.org/1999/xlink" content-type="dwc:institutional_code" xlink:type="simple">USNM</named-content>).</p><p>BRAZIL. <bold>Paraná</bold>: Colombo (Santa Monica tennis club; <named-content xmlns:xlink="http://www.w3.org/1999/xlink" content-type="dwc:verbatimCoordinates" xlink:type="simple"><named-content content-type="geo-json" specific-use="{&#34;type&#34;:&#34;Point&#34;,&#34;coordinates&#34;:[-49.146667,-25.385000]}" id="NCID0ECOAK" xlink:type="simple">25°23.1'S, 49°08.8'W</named-content></named-content>; 860 m), 18 Mar 2015, Daniel N. R. Costa (1♂; <named-content xmlns:xlink="http://www.w3.org/1999/xlink" content-type="dwc:institutional_code" xlink:type="simple">DZUP</named-content>); Curitiba, <named-content xmlns:xlink="http://www.w3.org/1999/xlink" xlink:type="simple" content-type="institution" xlink:href="http://grbio.org/institution/universidade-federal-do-paran%C3%A1" id="NCID0EPOAK">Universidade Federal do Paraná</named-content>, Reserva Biológica (<named-content xmlns:xlink="http://www.w3.org/1999/xlink" content-type="dwc:verbatimCoordinates" xlink:type="simple"><named-content content-type="geo-json" specific-use="{&#34;type&#34;:&#34;Point&#34;,&#34;coordinates&#34;:[-49.233333,-25.448333]}" id="NCID0EXOAK" xlink:type="simple">25°26.9'S, 49°14'W</named-content></named-content>; 915 m), 1–4 Feb 2010, 13–17 Out 2014, Daniel N. R. Costa (13♂, 4♀; <named-content xmlns:xlink="http://www.w3.org/1999/xlink" content-type="dwc:institutional_code" xlink:type="simple">DZUP</named-content>); Morro do Araçatuba (Município de Tijucas do Sul; <named-content xmlns:xlink="http://www.w3.org/1999/xlink" content-type="dwc:verbatimCoordinates" xlink:type="simple"><named-content content-type="geo-json" specific-use="{&#34;type&#34;:&#34;Point&#34;,&#34;coordinates&#34;:[-49.020000,-25.896667]}" id="NCID0EHPAK" xlink:type="simple">25°53.8'S, 49°01.2'W</named-content></named-content>; 910 m), 27 Feb 2015, W. N. Mathis (1♀; <named-content xmlns:xlink="http://www.w3.org/1999/xlink" content-type="dwc:institutional_code" xlink:type="simple">DZUP</named-content>). <bold>Santa Catarina</bold>: Nova Teutônia (<named-content xmlns:xlink="http://www.w3.org/1999/xlink" content-type="dwc:verbatimCoordinates" xlink:type="simple"><named-content content-type="geo-json" specific-use="{&#34;type&#34;:&#34;Point&#34;,&#34;coordinates&#34;:[-52.383333,-27.183333]}" id="NCID0EZPAK" xlink:type="simple">27°11'S, 52°23'W</named-content></named-content>; 3–500 m), Jul-Nov 1970, 1971, F. Plaumann (9♂, 4♀; <named-content xmlns:xlink="http://www.w3.org/1999/xlink" content-type="dwc:institutional_code" xlink:type="simple">MZUSP</named-content>). <bold>São Paulo</bold>: Itú (<named-content xmlns:xlink="http://www.w3.org/1999/xlink" content-type="dwc:verbatimCoordinates" xlink:type="simple"><named-content content-type="geo-json" specific-use="{&#34;type&#34;:&#34;Point&#34;,&#34;coordinates&#34;:[-47.298333,-23.265000]}" id="NCID0ELQAK" xlink:type="simple">23°15.9'S, 47°17.9'W</named-content></named-content>), Sep 1960, M. A. V. D’Andretta (8♂, 2♀; <named-content xmlns:xlink="http://www.w3.org/1999/xlink" content-type="dwc:institutional_code" xlink:type="simple">MZUSP</named-content>).</p></tp:treatment-sec><tp:treatment-sec sec-type="distribution" id="SECID0EYQAK"><title>Distribution</title><p>(Fig. <xref ref-type="fig" rid="F21">59</xref>). Neotropical: Argentina (Misiones), Brazil (Paraná, Santa Catarina, São Paulo).</p></tp:treatment-sec><tp:treatment-sec sec-type="etymology" id="SECID0ECRAK"><title>Etymology.</title><p>The species epithet, <italic><tp:taxon-name><tp:taxon-name-part taxon-name-part-type="species">mancha</tp:taxon-name-part></tp:taxon-name></italic>, is the Portuguese word for a stain and refers to the darkened clouds over crossveins r-m and dm-cu, diagnostic of this species.</p></tp:treatment-sec><tp:treatment-sec sec-type="remarks" id="SECID0ESRAK"><title>Remarks.</title><p>This species is easily distinguished from congeners by the wing pattern. The wing is mostly hyaline except for darkened clouds over crossveins r-m and especially over dm-cu; and vein R<sub>2+3</sub> has the apex more abruptly curved toward the costa. Sometimes the darkened spots over the crossveins are slightly faded.</p></tp:treatment-sec><tp:treatment-sec><!--Section generated to contain objects referenced in tp:taxon-treatment.--><fig id="F21" position="float" orientation="portrait"><label>Figure 59.</label><caption><p>Distribution map of <italic><tp:taxon-name><tp:taxon-name-part taxon-name-part-type="genus">Lamproclasiopa</tp:taxon-name-part> <tp:taxon-name-part taxon-name-part-type="species">balsamae</tp:taxon-name-part></tp:taxon-name></italic> (<styled-content style="color:darkgrey;">▲</styled-content>); <italic><tp:taxon-name><tp:taxon-name-part taxon-name-part-type="genus">Lamproclasiopa</tp:taxon-name-part> <tp:taxon-name-part taxon-name-part-type="species">bisetulosa</tp:taxon-name-part></tp:taxon-name></italic> (<styled-content style="color:darkgrey;">♦</styled-content>); <italic><tp:taxon-name><tp:taxon-name-part taxon-name-part-type="genus">Lamproclasiopa</tp:taxon-name-part> <tp:taxon-name-part taxon-name-part-type="species">mancha</tp:taxon-name-part></tp:taxon-name></italic> sp. n. (▲); <italic><tp:taxon-name><tp:taxon-name-part taxon-name-part-type="genus">Lamproclasiopa</tp:taxon-name-part> <tp:taxon-name-part taxon-name-part-type="species">painteri</tp:taxon-name-part></tp:taxon-name></italic> (■).</p></caption><graphic xmlns:xlink="http://www.w3.org/1999/xlink" xlink:href="zookeys-631-001-g021.jpg" position="float" orientation="portrait" xlink:type="simple" id="oo_110846.jpg"/></fig></tp:treatment-sec></tp:taxon-treatment>
