# Supplementary material for: A revision of the shore-fly genus Lamproclasiopa Hendel (Diptera, Ephydridae)
Source: Zookeys. 2016 Nov 14;(631):1–99. doi: 10.3897/zookeys.631.10718 (PMC5126506; doi:10.3897/zookeys.631.10718)
Supplement: XML Treatment for Lamproclasiopa painteri [file zookeys.631.10718-treatment14.xml]

<!DOCTYPE tp:taxon-treatment
  PUBLIC "-//TaxonX//DTD Taxonomic Treatment Publishing DTD v0 20100105//EN" "tax-treatment-NSO.dtd">
<tp:taxon-treatment xmlns:tp="http://www.plazi.org/taxpub"><tp:treatment-meta><kwd-group><label>Taxon classification</label><kwd><named-content content-type="kingdom">Animalia</named-content></kwd><kwd><named-content content-type="order">Diptera</named-content></kwd><kwd><named-content content-type="family">Ephydridae</named-content></kwd></kwd-group><mixed-citation publication-type="journal"><person-group><name><surname>Costa</surname><given-names>Daniel N. R.</given-names></name><name><surname>Mathis</surname><given-names>Wayne N.</given-names></name><name><surname>Marinoni</surname><given-names>Luciane</given-names></name></person-group><article-title>A revision of the shore-fly genus <italic><tp:taxon-name><tp:taxon-name-part taxon-name-part-type="genus">Lamproclasiopa</tp:taxon-name-part></tp:taxon-name></italic> Hendel (<tp:taxon-name><tp:taxon-name-part taxon-name-part-type="order">Diptera</tp:taxon-name-part></tp:taxon-name>, <tp:taxon-name><tp:taxon-name-part taxon-name-part-type="family">Ephydridae</tp:taxon-name-part></tp:taxon-name>)</article-title><source>Zookeys</source><day>14</day><month>11</month><year>2016</year><volume>2016</volume><issue>631</issue><fpage>1</fpage><lpage>99</lpage><pub-id pub-id-type="doi">10.3897/zookeys.631.10718</pub-id></mixed-citation></tp:treatment-meta><tp:nomenclature><tp:taxon-name>
              <tp:taxon-name-part taxon-name-part-type="genus">Lamproclasiopa</tp:taxon-name-part>
              <tp:taxon-name-part taxon-name-part-type="species">painteri</tp:taxon-name-part>
            </tp:taxon-name><tp:taxon-authority>(Cresson)</tp:taxon-authority><xref ref-type="fig" rid="F21">Figs 59</xref><xref ref-type="fig" rid="F24">, 67–70</xref><xref ref-type="fig" rid="F25">, 71–74</xref><!--PageBreak--><tp:nomenclature-citation-list><tp:nomenclature-citation><tp:taxon-name>
                  <tp:taxon-name-part taxon-name-part-type="genus">Ditrichophora</tp:taxon-name-part> <tp:taxon-name-part taxon-name-part-type="species">painteri</tp:taxon-name-part></tp:taxon-name><comment><xref ref-type="bibr" rid="B5">Cresson 1930</xref>: 76.</comment></tp:nomenclature-citation><tp:nomenclature-citation><tp:taxon-name>
                  <tp:taxon-name-part taxon-name-part-type="genus">Discocerina</tp:taxon-name-part> (<tp:taxon-name-part taxon-name-part-type="subgenus">Basila</tp:taxon-name-part>) <tp:taxon-name-part taxon-name-part-type="species">painteri</tp:taxon-name-part></tp:taxon-name><comment>. <xref ref-type="bibr" rid="B12">Cresson 1946</xref>: 149 [generic combination]. <xref ref-type="bibr" rid="B34">Wirth 1968</xref>: 7 [Neotropical catalog]. <xref ref-type="bibr" rid="B24">Mathis and Zatwarnicki 1995</xref>: 165 [world catalog].</comment></tp:nomenclature-citation><tp:nomenclature-citation><tp:taxon-name>
                  <tp:taxon-name-part taxon-name-part-type="genus">Lamproclasiopa</tp:taxon-name-part> <tp:taxon-name-part taxon-name-part-type="species">balsamae</tp:taxon-name-part></tp:taxon-name><comment>, of authors, not Cresson [misidentification]. <xref ref-type="bibr" rid="B36">Zatwarnicki and Mathis 2001</xref>: 36 [generic combination].</comment></tp:nomenclature-citation><tp:nomenclature-citation><tp:taxon-name>
                  <tp:taxon-name-part taxon-name-part-type="genus">Lamproclasiopa</tp:taxon-name-part> <tp:taxon-name-part taxon-name-part-type="species">painteri</tp:taxon-name-part></tp:taxon-name><comment>. <xref ref-type="bibr" rid="B36">Zatwarnicki and Mathis 2001</xref>: 39 [generic combination].</comment></tp:nomenclature-citation></tp:nomenclature-citation-list></tp:nomenclature><tp:treatment-sec sec-type="diagnosis" id="SECID0ERVAK"><title>Diagnosis.</title><p>This species is easily distinguished from congeners by the following combination of characters: Small shore flies, body length 1.15–1.80 mm. <italic>Head</italic>: Frons bi- or tricolored, lacking iridescent microtomentum, ocellar triangle largely and fronto-orbits whitish tan to tan, ocellar triangle with anteromedial, narrow, slightly oval darkened area, triangle broadly extended to anterior margin, parafrons grayish charcoal. Antenna largely yellow, only dorsum of basal flagellomere slightly darkened. Face narrowed at midheight, mostly unicolorous, whitish gray to blackish gray except for mediovertical brown vitta; parafacial creamy white. Gena relatively short, gena-to-eye ratio 0.08–0.09. <italic>Thorax</italic>: Mesonotum with 4 elongate, mostly separated spots (Fig. <xref ref-type="fig" rid="F24">69</xref>); presutural <!--PageBreak-->supra-alar seta well developed. Wing conspicuously patterned with distinct brown spots (Fig. <xref ref-type="fig" rid="F24">70</xref>); vein R<sub>2+3</sub> distinctly angulate subapically, apices angled toward costa; at vertex of angle also bearing a stump vein, another stump vein near middle; costal vein ratio 0.76–0.87; M vein ratio 0.66–0.75. Femora brownish black; forefemur with 4–5 stout, peg-like setae on apical third along posteroventral margin; tibiae largely <!--PageBreak-->brownish black, apices yellow; tarsi yellow. <italic>Abdomen</italic>: Tergite 5 of male truncate posteriorly. Male terminalia (Figs <xref ref-type="fig" rid="F25">71–74</xref>): Epandrium in posterior (Fig. <xref ref-type="fig" rid="F25">71</xref>) view roundly U-shaped, bluntly oval, narrower dorsally and ventrally, slightly wider at midheight, lateral arm becoming wider ventrally, curved medially ventral margin ventromedial gap V-shaped, ventral angle bearing loosely clustered setulae; cercus hemispherical, <!--PageBreak-->pointed dorsomedially, more setulose dorsally, medial margin straight; gonite in lateral view (Fig. <xref ref-type="fig" rid="F25">74</xref>) robustly rod-like, shallowly curved toward aedeagal base, shaped like a banana, in ventral view shallowly curved with extension toward aedeagal base narrow, thumb-like, thereafter moderately wide, widest subapically; aedeagus in lateral view (Fig. <xref ref-type="fig" rid="F25">74</xref>) comparatively narrowly truncate basally, thereafter expanded, widest sub-basally, thereafter tapered to rounded apex, apex with short, recurved anterior point, in ventral view (Fig. <xref ref-type="fig" rid="F25">73</xref>) as an elongate, shallowly rounded, narrowed medially, basal margin somewhat truncate with shallow, medial emargination, apical margin tapered to angulate, rounded apex; phallapodeme in lateral view (Fig. <xref ref-type="fig" rid="F25">74</xref>) Y-shaped with one arm of Y a short, irregularly narrow keel, keel irregularly tapered, pointed apically; hypandrium in lateral view (Fig. <xref ref-type="fig" rid="F25">74</xref>) narrowed basally, apical ½-2/3 wider, narrowly rectangular, rounded anteriorly, in ventral view as a very broad, short H with short arms, anterior emargination broadly V-shaped, posterior emargination very broadly and shallowly U-shaped.</p><fig id="F24" position="float" orientation="portrait"><label>Figures 67–70.</label><caption><p>
          <italic><tp:taxon-name><tp:taxon-name-part taxon-name-part-type="genus">Lamproclasiopa</tp:taxon-name-part> <tp:taxon-name-part taxon-name-part-type="species">painteri</tp:taxon-name-part></tp:taxon-name></italic> (Cresson). (Peru. Madre de Dios: Río Manu, Pakitza) <bold>67</bold> head, anterior view <bold>68</bold> same, lateral view <bold>69</bold> thorax, dorsal view <bold>70</bold> Wing. Scale bar = 0.5 mm.</p></caption><graphic xmlns:xlink="http://www.w3.org/1999/xlink" xlink:href="zookeys-631-001-g024.jpg" position="float" orientation="portrait" xlink:type="simple" id="oo_110849.jpg"/></fig><fig id="F25" position="float" orientation="portrait"><label>Figures 71–74.</label><caption><p>
          <italic><tp:taxon-name><tp:taxon-name-part taxon-name-part-type="genus">Lamproclasiopa</tp:taxon-name-part> <tp:taxon-name-part taxon-name-part-type="species">painteri</tp:taxon-name-part></tp:taxon-name></italic> (Cresson). (Peru. Madre de Dios: Río Manu, Pakitza) <bold>71</bold> epandrium and cerci, posterior view <bold>72</bold> same, lateral view <bold>73</bold> internal structures of male terminalia (aedeagus [shaded], phallapodeme, gonite, hypandrium), ventral view <bold>74</bold> same, lateral view. Scale bar = 0.1 mm.</p></caption><graphic xmlns:xlink="http://www.w3.org/1999/xlink" xlink:href="zookeys-631-001-g025.jpg" position="float" orientation="portrait" xlink:type="simple" id="oo_110850.jpg"/></fig></tp:treatment-sec><tp:treatment-sec sec-type="type material" id="SECID0EHZAK"><title>Type material.</title><p>The holotype female of <italic><tp:taxon-name><tp:taxon-name-part taxon-name-part-type="genus">Ditrichophora</tp:taxon-name-part> <tp:taxon-name-part taxon-name-part-type="species">painteri</tp:taxon-name-part></tp:taxon-name></italic> Cresson is labeled “Puerto Castilla B. F. Hond. 6-V-26 [6 May 1926] R. H. Painter, Co [“B. F.” handwritten]/TYPE No. 6366 <tp:taxon-name><tp:taxon-name-part taxon-name-part-type="genus">Ditrichophora</tp:taxon-name-part></tp:taxon-name> PAINTERI E.T.Cresson, Jr, [red; “6366 <tp:taxon-name><tp:taxon-name-part taxon-name-part-type="genus">Ditrichophora</tp:taxon-name-part></tp:taxon-name> PAINTERI” handwritten]/1182.” The holotype is double mounted (minuten pin in a block of fine foam), is in excellent condition, and is deposited in the <named-content xmlns:xlink="http://www.w3.org/1999/xlink" content-type="dwc:institutional_code" xlink:type="simple">ANSP</named-content> (6366). Three paratypes (2♂, 1♀; <named-content xmlns:xlink="http://www.w3.org/1999/xlink" content-type="dwc:institutional_code" xlink:type="simple">ANSP</named-content>) bear the same locality label as the holotype.</p></tp:treatment-sec><tp:treatment-sec sec-type="type locality" id="SECID0EZ1AK"><title>Type locality.</title><p>Honduras. Colón: Puerto Castilla (<named-content xmlns:xlink="http://www.w3.org/1999/xlink" content-type="dwc:verbatimCoordinates" xlink:type="simple"><named-content content-type="geo-json" specific-use="{&#34;type&#34;:&#34;Point&#34;,&#34;coordinates&#34;:[-85.961667,16.008333]}" id="NCID0EC2AK" xlink:type="simple">16°0.5'N, 85°57.7'W</named-content></named-content>).</p></tp:treatment-sec><tp:treatment-sec sec-type="material" id="SECID0EH2AK"><title>Other specimens examined.</title><p>BELIZE. <bold>Stann Creek</bold>: Cockscomb Basin Wildlife Sanctuary (<named-content xmlns:xlink="http://www.w3.org/1999/xlink" content-type="dwc:verbatimCoordinates" xlink:type="simple"><named-content content-type="geo-json" specific-use="{&#34;type&#34;:&#34;Point&#34;,&#34;coordinates&#34;:[-88.5,16.783333]}" id="NCID0ES2AK" xlink:type="simple">16°47'N, 88’30'W</named-content></named-content>), 5–6 Apr 1993, W. N. Mathis (9♂, 8♀; <named-content xmlns:xlink="http://www.w3.org/1999/xlink" content-type="dwc:institutional_code" xlink:type="simple">USNM</named-content>); Maya Center: Cabbage Haul Creek (<named-content xmlns:xlink="http://www.w3.org/1999/xlink" content-type="dwc:verbatimCoordinates" xlink:type="simple"><named-content content-type="geo-json" specific-use="{&#34;type&#34;:&#34;Point&#34;,&#34;coordinates&#34;:[-88.383333,16.800000]}" id="NCID0E52AK" xlink:type="simple">16°48'N, 88°23'W</named-content></named-content>), 3 Apr 1993, W. N. Mathis (1♂, 1♀; <named-content xmlns:xlink="http://www.w3.org/1999/xlink" content-type="dwc:institutional_code" xlink:type="simple">USNM</named-content>).</p><p>BRAZIL. <bold>Amazonas</bold>: Marco (near Leticia=Tabatinga; <named-content xmlns:xlink="http://www.w3.org/1999/xlink" content-type="dwc:verbatimCoordinates" xlink:type="simple"><named-content content-type="geo-json" specific-use="{&#34;type&#34;:&#34;Point&#34;,&#34;coordinates&#34;:[-69.933333,-4.231667]}" id="NCID0EO3AK" xlink:type="simple">04°13.9'S, 69°56'W</named-content></named-content>), Aug 1960, H. L. Carson, W. B. Heed (1♂; <named-content xmlns:xlink="http://www.w3.org/1999/xlink" content-type="dwc:institutional_code" xlink:type="simple">USNM</named-content>). <bold>Pará</bold>: Oriximiná-Obidos, estrada (<named-content xmlns:xlink="http://www.w3.org/1999/xlink" content-type="dwc:verbatimCoordinates" xlink:type="simple"><named-content content-type="geo-json" specific-use="{&#34;type&#34;:&#34;Point&#34;,&#34;coordinates&#34;:[-55.600000,-1.795000]}" id="NCID0E33AK" xlink:type="simple">01°47.7'S, 55°36'W</named-content></named-content>), Nov 1969 (1♂; <named-content xmlns:xlink="http://www.w3.org/1999/xlink" content-type="dwc:institutional_code" xlink:type="simple">MZUSP</named-content>); Tucuruí, Morro do Senador (<named-content xmlns:xlink="http://www.w3.org/1999/xlink" content-type="dwc:verbatimCoordinates" xlink:type="simple"><named-content content-type="geo-json" specific-use="{&#34;type&#34;:&#34;Point&#34;,&#34;coordinates&#34;:[-49.746667,-3.990000]}" id="NCID0EM4AK" xlink:type="simple">03°59.4'S, 49°44.8'W</named-content></named-content>), Dec 2001, J. A. Rafael, J. Vidal (1♀; <named-content xmlns:xlink="http://www.w3.org/1999/xlink" content-type="dwc:institutional_code" xlink:type="simple"><named-content content-type="dwc:institutional_code" xlink:type="simple">INPA</named-content></named-content>). <bold>Paraná</bold>: Antonina, Reserva Natural Rio Cachoeira (<named-content xmlns:xlink="http://www.w3.org/1999/xlink" content-type="dwc:verbatimCoordinates" xlink:type="simple"><named-content content-type="geo-json" specific-use="{&#34;type&#34;:&#34;Point&#34;,&#34;coordinates&#34;:[-48.693333,-25.316667]}" id="NCID0EB5AK" xlink:type="simple">25°19'S, 48°41,6'W</named-content></named-content>), 8 Feb 2010, D. N. R. Costa (3♂; <named-content xmlns:xlink="http://www.w3.org/1999/xlink" content-type="dwc:institutional_code" xlink:type="simple">DZUP</named-content>). <bold>Rio de Janeiro</bold>: Gávea (<named-content xmlns:xlink="http://www.w3.org/1999/xlink" content-type="dwc:verbatimCoordinates" xlink:type="simple"><named-content content-type="geo-json" specific-use="{&#34;type&#34;:&#34;Point&#34;,&#34;coordinates&#34;:[-43.245000,-22.986667]}" id="NCID0ET5AK" xlink:type="simple">22°59.2'S, 43°14.7'W</named-content></named-content>), 31 Mar 1937, H. de Souza Lopes (5♂, 1♀; <named-content xmlns:xlink="http://www.w3.org/1999/xlink" content-type="dwc:institutional_code" xlink:type="simple">ANSP</named-content>, <named-content xmlns:xlink="http://www.w3.org/1999/xlink" content-type="dwc:institutional_code" xlink:type="simple">MNRJ</named-content> + 2♂; <named-content xmlns:xlink="http://www.w3.org/1999/xlink" content-type="dwc:institutional_code" xlink:type="simple">NMNH</named-content>).</p><p>ECUADOR. <bold>Orellana</bold>: Río Tiputini (<named-content xmlns:xlink="http://www.w3.org/1999/xlink" content-type="dwc:verbatimCoordinates" xlink:type="simple"><named-content content-type="geo-json" specific-use="{&#34;type&#34;:&#34;Point&#34;,&#34;coordinates&#34;:[-76.148333,-0.636667]}" id="NCID0EW6AK" xlink:type="simple">0°38.2'S, 76°8.9'W</named-content></named-content>), 12–26 Aug 1999, W. N. Mathis, A. Baptista, M. Kotrba (5♀; <named-content xmlns:xlink="http://www.w3.org/1999/xlink" content-type="dwc:institutional_code" xlink:type="simple">USNM</named-content>).</p><p>GUYANA. Moco-Moco (30 km E Lethem in Kanuku Mountains; <named-content xmlns:xlink="http://www.w3.org/1999/xlink" content-type="dwc:verbatimCoordinates" xlink:type="simple"><named-content content-type="geo-json" specific-use="{&#34;type&#34;:&#34;Point&#34;,&#34;coordinates&#34;:[-59.650000,3.303333]}" id="NCID0EEABK" xlink:type="simple">3°18.2'N, 59°39.0'W</named-content></named-content>), 29 Apr 1995, W. N. Mathis (9♂, 3♀; <named-content xmlns:xlink="http://www.w3.org/1999/xlink" content-type="dwc:institutional_code" xlink:type="simple">USNM</named-content>).</p><p>PANAMA. <bold>Colon</bold>: Juan Gallegos (<named-content xmlns:xlink="http://www.w3.org/1999/xlink" content-type="dwc:verbatimCoordinates" xlink:type="simple"><named-content content-type="geo-json" specific-use="{&#34;type&#34;:&#34;Point&#34;,&#34;coordinates&#34;:[-79.566667,9.616667]}" id="NCID0EUABK" xlink:type="simple">9°37'N, 79°34'W</named-content></named-content>), 10 Jul 1982, R. B. Kimsey (1♀; <named-content xmlns:xlink="http://www.w3.org/1999/xlink" content-type="dwc:institutional_code" xlink:type="simple">USNM</named-content>).</p><p>
              PERU. <bold>Madre de Dios</bold>: Río Manu, Pakitza (<named-content xmlns:xlink="http://www.w3.org/1999/xlink" content-type="dwc:verbatimCoordinates" xlink:type="simple"><named-content content-type="geo-json" specific-use="{&#34;type&#34;:&#34;Point&#34;,&#34;coordinates&#34;:[-71.281667,-11.943333]}" id="NCID0EHBBK" xlink:type="simple">11°56.6'S, 71°16.9'W</named-content></named-content>; 250 m), 9–23 Sep 1988, W. N. Mathis (27♂, 20♀; <named-content xmlns:xlink="http://www.w3.org/1999/xlink" content-type="dwc:institutional_code" xlink:type="simple">USNM</named-content>).</p><p>TRINIDAD and TOBAGO. Tobago. <bold>St. John</bold>: Charlotteville (5 km S; <named-content xmlns:xlink="http://www.w3.org/1999/xlink" content-type="dwc:verbatimCoordinates" xlink:type="simple"><named-content content-type="geo-json" specific-use="{&#34;type&#34;:&#34;Point&#34;,&#34;coordinates&#34;:[-60.575000,11.315000]}" id="NCID0EXBBK" xlink:type="simple">11°18.9'N, 60°34.5'W</named-content></named-content>), Hermitage River and beach, 22 Apr-11 Jun 1993, 1994, D. and W. N. Mathis (5♂, 5♀; <named-content xmlns:xlink="http://www.w3.org/1999/xlink" content-type="dwc:institutional_code" xlink:type="simple">USNM</named-content>); Parlatuvier (creek; <named-content xmlns:xlink="http://www.w3.org/1999/xlink" content-type="dwc:verbatimCoordinates" xlink:type="simple"><named-content content-type="geo-json" specific-use="{&#34;type&#34;:&#34;Point&#34;,&#34;coordinates&#34;:[-60.583333,11.298333]}" id="NCID0EDCBK" xlink:type="simple">11°17.9'N, 60°35'W</named-content></named-content>), 20 Apr-14 <!--PageBreak-->Jun 1993, 1994, W. N. Mathis (2♂, 1♀; <named-content xmlns:xlink="http://www.w3.org/1999/xlink" content-type="dwc:institutional_code" xlink:type="simple">USNM</named-content>). <bold>St. Paul</bold>: Argyle Falls (<named-content xmlns:xlink="http://www.w3.org/1999/xlink" content-type="dwc:verbatimCoordinates" xlink:type="simple"><named-content content-type="geo-json" specific-use="{&#34;type&#34;:&#34;Point&#34;,&#34;coordinates&#34;:[-60.583333,11.250000]}" id="NCID0ETCBK" xlink:type="simple">11°15'N, 60°35'W</named-content></named-content>), 21 Apr 1994, W. N. Mathis (1♂; <named-content xmlns:xlink="http://www.w3.org/1999/xlink" content-type="dwc:institutional_code" xlink:type="simple">USNM</named-content>); Roxborough (6 km NNW; <named-content xmlns:xlink="http://www.w3.org/1999/xlink" content-type="dwc:verbatimCoordinates" xlink:type="simple"><named-content content-type="geo-json" specific-use="{&#34;type&#34;:&#34;Point&#34;,&#34;coordinates&#34;:[-60.590000,11.266667]}" id="NCID0E6CBK" xlink:type="simple">11°16'N, 60°35.4'W</named-content></named-content>), 20 Apr 1994, W. N. Mathis (13♂, 14♀; <named-content xmlns:xlink="http://www.w3.org/1999/xlink" content-type="dwc:institutional_code" xlink:type="simple">USNM</named-content>). Trinidad. <bold>Caroni</bold>: Talparo (2 km N, <named-content xmlns:xlink="http://www.w3.org/1999/xlink" content-type="dwc:verbatimCoordinates" xlink:type="simple"><named-content content-type="geo-json" specific-use="{&#34;type&#34;:&#34;Point&#34;,&#34;coordinates&#34;:[-61.283333,10.516667]}" id="NCID0ENDBK" xlink:type="simple">10°31'N, 61°17'W</named-content></named-content>), 22 Jun 1993, W. N. Mathis (1♂; <named-content xmlns:xlink="http://www.w3.org/1999/xlink" content-type="dwc:institutional_code" xlink:type="simple">USNM</named-content>). <bold>St. George</bold>: Filette (1 km SE; <named-content xmlns:xlink="http://www.w3.org/1999/xlink" content-type="dwc:verbatimCoordinates" xlink:type="simple"><named-content content-type="geo-json" specific-use="{&#34;type&#34;:&#34;Point&#34;,&#34;coordinates&#34;:[-61.350000,10.783333]}" id="NCID0E2DBK" xlink:type="simple">10°47'N, 61°21'W</named-content></named-content>), Yarra River, 25 Jun 1993; W. N. Mathis (2♀; <named-content xmlns:xlink="http://www.w3.org/1999/xlink" content-type="dwc:institutional_code" xlink:type="simple">USNM</named-content>). <bold>Victoria</bold>: Basse Terre (7 km E; <named-content xmlns:xlink="http://www.w3.org/1999/xlink" content-type="dwc:verbatimCoordinates" xlink:type="simple"><named-content content-type="geo-json" specific-use="{&#34;type&#34;:&#34;Point&#34;,&#34;coordinates&#34;:[-61.233333,10.116667]}" id="NCID0EJEBK" xlink:type="simple">10°07'N, 61°14'W</named-content></named-content>), 27 Jun 1993, W. N. Mathis (3♂, 3♀; <named-content xmlns:xlink="http://www.w3.org/1999/xlink" content-type="dwc:institutional_code" xlink:type="simple">USNM</named-content>).</p><p>VENEZUELA. Caife, Jan 1943, P. J. Anduze (2♀; <named-content xmlns:xlink="http://www.w3.org/1999/xlink" content-type="dwc:institutional_code" xlink:type="simple">USNM</named-content>).</p></tp:treatment-sec><tp:treatment-sec sec-type="distribution" id="SECID0EYEBK"><title>Distribution</title><p>(Fig. <xref ref-type="fig" rid="F21">59</xref>). Neotropical: Belize (Stann Creek), Brazil (Amazonas, Pará, Paraná, Rio de Janeiro), Ecuador (Orellana), Guyana, Honduras (Colón), Peru (Madre de Dios), Trinidad and Tobago, Venezuela.</p></tp:treatment-sec><tp:treatment-sec sec-type="remarks" id="SECID0ECFBK"><title>Remarks.</title><p>Although similar to <italic><tp:taxon-name><tp:taxon-name-part taxon-name-part-type="genus">Lamproclasiopa</tp:taxon-name-part> <tp:taxon-name-part taxon-name-part-type="species">balsamae</tp:taxon-name-part></tp:taxon-name></italic>, this species is distinguished from that species and all other congeners by having a conspicuously spotted wing, as in <italic><tp:taxon-name><tp:taxon-name-part taxon-name-part-type="genus">Lamproclasiopa</tp:taxon-name-part> <tp:taxon-name-part taxon-name-part-type="species">balsamae</tp:taxon-name-part></tp:taxon-name></italic>, and by having the mesonotum with four stripes, each as a short series of two to four more or less elongated spots. In <italic><tp:taxon-name><tp:taxon-name-part taxon-name-part-type="genus">Lamproclasiopa</tp:taxon-name-part> <tp:taxon-name-part taxon-name-part-type="species">balsamae</tp:taxon-name-part></tp:taxon-name></italic> there are seven distinct and complete or nearly complete stripes. Structures of the male terminalia also distinguish this species.</p><p>The illustration of <italic><tp:taxon-name><tp:taxon-name-part taxon-name-part-type="genus">Lamproclasiopa</tp:taxon-name-part> <tp:taxon-name-part taxon-name-part-type="species">balsamae</tp:taxon-name-part></tp:taxon-name></italic> that Mathis and Zatwarnicki (2001) published is actually that of <italic><tp:taxon-name><tp:taxon-name-part taxon-name-part-type="genus">Lamproclasiopa</tp:taxon-name-part> <tp:taxon-name-part taxon-name-part-type="species">painteri</tp:taxon-name-part></tp:taxon-name></italic>.</p><p>The locality of the specimen from Venezuela is a mystery to us. We have checked and rechecked the spelling on the label, “Caife,” but have been unable to locate this name on maps or gazetteers. Perhaps it is a misspelling.</p></tp:treatment-sec><tp:treatment-sec><!--Section generated to contain objects referenced in tp:taxon-treatment.--><fig id="F21" position="float" orientation="portrait"><label>Figure 59.</label><caption><p>Distribution map of <italic><tp:taxon-name><tp:taxon-name-part taxon-name-part-type="genus">Lamproclasiopa</tp:taxon-name-part> <tp:taxon-name-part taxon-name-part-type="species">balsamae</tp:taxon-name-part></tp:taxon-name></italic> (<styled-content style="color:darkgrey;">▲</styled-content>); <italic><tp:taxon-name><tp:taxon-name-part taxon-name-part-type="genus">Lamproclasiopa</tp:taxon-name-part> <tp:taxon-name-part taxon-name-part-type="species">bisetulosa</tp:taxon-name-part></tp:taxon-name></italic> (<styled-content style="color:darkgrey;">♦</styled-content>); <italic><tp:taxon-name><tp:taxon-name-part taxon-name-part-type="genus">Lamproclasiopa</tp:taxon-name-part> <tp:taxon-name-part taxon-name-part-type="species">mancha</tp:taxon-name-part></tp:taxon-name></italic> sp. n. (▲); <italic><tp:taxon-name><tp:taxon-name-part taxon-name-part-type="genus">Lamproclasiopa</tp:taxon-name-part> <tp:taxon-name-part taxon-name-part-type="species">painteri</tp:taxon-name-part></tp:taxon-name></italic> (■).</p></caption><graphic xmlns:xlink="http://www.w3.org/1999/xlink" xlink:href="zookeys-631-001-g021.jpg" position="float" orientation="portrait" xlink:type="simple" id="oo_110846.jpg"/></fig></tp:treatment-sec><ref-list><ref id="B5"><mixed-citation xmlns:xlink="http://www.w3.org/1999/xlink" xlink:type="simple">
          <person-group><name name-style="western"><surname>Cresson</surname><given-names>ET Jr</given-names></name></person-group> (<year>1930</year>) <article-title>Descriptions of new genera and species of the dipterous family <tp:taxon-name><tp:taxon-name-part taxon-name-part-type="family">Ephydridae</tp:taxon-name-part></tp:taxon-name>. Paper VIII.</article-title> <source>Entomological News</source> <volume>41</volume>(<issue>3</issue>): <fpage>76</fpage>–<lpage>81</lpage>.</mixed-citation></ref><ref id="B12"><mixed-citation xmlns:xlink="http://www.w3.org/1999/xlink" xlink:type="simple">
          <person-group><name name-style="western"><surname>Cresson</surname><given-names>ET Jr</given-names></name></person-group> (<year>1946</year>) <article-title>A systematic annotated arrangement of the genera and species of the Neotropical <tp:taxon-name><tp:taxon-name-part taxon-name-part-type="family">Ephydridae</tp:taxon-name-part></tp:taxon-name> (<tp:taxon-name><tp:taxon-name-part taxon-name-part-type="order">Diptera</tp:taxon-name-part></tp:taxon-name>) I. The subfamily <tp:taxon-name><tp:taxon-name-part taxon-name-part-type="subfamily">Psilopinae</tp:taxon-name-part></tp:taxon-name>.</article-title> <source>Transactions of the American Entomological Society</source> <volume>71</volume>: <fpage>129</fpage>–<lpage>163</lpage>.</mixed-citation></ref><ref id="B34"><mixed-citation xmlns:xlink="http://www.w3.org/1999/xlink" xlink:type="simple">
          <person-group><name name-style="western"><surname>Wirth</surname><given-names>WW</given-names></name></person-group> (<year>1968</year>) <article-title>77. Family <tp:taxon-name><tp:taxon-name-part taxon-name-part-type="family">Ephydridae</tp:taxon-name-part></tp:taxon-name>.</article-title> In: <person-group><name name-style="western"><surname>Papavero</surname><given-names>N</given-names></name></person-group> (<role>Ed.</role>) <source>A Catalogue of the <tp:taxon-name><tp:taxon-name-part taxon-name-part-type="order">Diptera</tp:taxon-name-part></tp:taxon-name> of the Americas South of the United States</source>. <publisher-name>Departamento de Zoologia, Secretaria da Agricultura</publisher-name>. <publisher-loc>São Paulo</publisher-loc>, <fpage>1</fpage>–<lpage>43</lpage>.</mixed-citation></ref><ref id="B24"><mixed-citation xmlns:xlink="http://www.w3.org/1999/xlink" xlink:type="simple">
          <person-group><name name-style="western"><surname>Mathis</surname><given-names>WN</given-names></name><name name-style="western"><surname>Zatwarnicki</surname><given-names>T</given-names></name></person-group> (<year>1995</year>) <article-title>A world catalog of the shore flies (<tp:taxon-name><tp:taxon-name-part taxon-name-part-type="order">Diptera</tp:taxon-name-part></tp:taxon-name>: <tp:taxon-name><tp:taxon-name-part taxon-name-part-type="family">Ephydridae</tp:taxon-name-part></tp:taxon-name>).</article-title> <source>Memoirs on Entomology, International</source> <volume>4</volume>: <fpage>1</fpage>–<lpage>423</lpage>.</mixed-citation></ref><ref id="B36"><mixed-citation xmlns:xlink="http://www.w3.org/1999/xlink" xlink:type="simple">
          <person-group><name name-style="western"><surname>Zatwarnicki</surname><given-names>T</given-names></name><name name-style="western"><surname>Mathis</surname><given-names>WN</given-names></name></person-group> (<year>2001</year>) <article-title>A generic classification of the tribe <tp:taxon-name><tp:taxon-name-part taxon-name-part-type="tribe">Discocerinini</tp:taxon-name-part></tp:taxon-name> (<tp:taxon-name><tp:taxon-name-part taxon-name-part-type="order">Diptera</tp:taxon-name-part></tp:taxon-name>: <tp:taxon-name><tp:taxon-name-part taxon-name-part-type="family">Ephydridae</tp:taxon-name-part></tp:taxon-name>).</article-title> <source>Annales Zoologici (Warsaw)</source> <volume>51</volume>(<issue>1</issue>): <fpage>5</fpage>–<lpage>51</lpage>.</mixed-citation></ref></ref-list></tp:taxon-treatment>
