# Supplementary material for: A revision of the shore-fly genus Lamproclasiopa Hendel (Diptera, Ephydridae)
Source: Zookeys. 2016 Nov 14;(631):1–99. doi: 10.3897/zookeys.631.10718 (PMC5126506; doi:10.3897/zookeys.631.10718)
Supplement: XML Treatment for Lamproclasiopa nana [file zookeys.631.10718-treatment15.xml]

<!DOCTYPE tp:taxon-treatment
  PUBLIC "-//TaxonX//DTD Taxonomic Treatment Publishing DTD v0 20100105//EN" "tax-treatment-NSO.dtd">
<tp:taxon-treatment xmlns:tp="http://www.plazi.org/taxpub"><tp:treatment-meta><kwd-group><label>Taxon classification</label><kwd><named-content content-type="kingdom">Animalia</named-content></kwd><kwd><named-content content-type="order">Diptera</named-content></kwd><kwd><named-content content-type="family">Ephydridae</named-content></kwd></kwd-group><mixed-citation publication-type="journal"><person-group><name><surname>Costa</surname><given-names>Daniel N. R.</given-names></name><name><surname>Mathis</surname><given-names>Wayne N.</given-names></name><name><surname>Marinoni</surname><given-names>Luciane</given-names></name></person-group><article-title>A revision of the shore-fly genus <italic><tp:taxon-name><tp:taxon-name-part taxon-name-part-type="genus">Lamproclasiopa</tp:taxon-name-part></tp:taxon-name></italic> Hendel (<tp:taxon-name><tp:taxon-name-part taxon-name-part-type="order">Diptera</tp:taxon-name-part></tp:taxon-name>, <tp:taxon-name><tp:taxon-name-part taxon-name-part-type="family">Ephydridae</tp:taxon-name-part></tp:taxon-name>)</article-title><source>Zookeys</source><day>14</day><month>11</month><year>2016</year><volume>2016</volume><issue>631</issue><fpage>1</fpage><lpage>99</lpage><pub-id pub-id-type="doi">10.3897/zookeys.631.10718</pub-id></mixed-citation></tp:treatment-meta><tp:nomenclature><tp:taxon-name>
              <tp:taxon-name-part taxon-name-part-type="genus">Lamproclasiopa</tp:taxon-name-part>
              <tp:taxon-name-part taxon-name-part-type="species">nana</tp:taxon-name-part>
            </tp:taxon-name><tp:taxon-authority>(Williston)</tp:taxon-authority><xref ref-type="fig" rid="F26">Figs 75–76</xref><xref ref-type="fig" rid="F27">, 77–80</xref><xref ref-type="fig" rid="F28">, 81</xref><tp:nomenclature-citation-list><tp:nomenclature-citation><tp:taxon-name>
                  <tp:taxon-name-part taxon-name-part-type="genus">Discocerina</tp:taxon-name-part> <tp:taxon-name-part taxon-name-part-type="species">nana</tp:taxon-name-part></tp:taxon-name><comment><xref ref-type="bibr" rid="B31">Williston 1896</xref>: 396.</comment></tp:nomenclature-citation><tp:nomenclature-citation><tp:taxon-name>
                  <tp:taxon-name-part taxon-name-part-type="genus">Ditrichophora</tp:taxon-name-part> <tp:taxon-name-part taxon-name-part-type="species">nana</tp:taxon-name-part></tp:taxon-name><comment>. <xref ref-type="bibr" rid="B2">Cresson 1924</xref>: 159 [generic combination].</comment></tp:nomenclature-citation><tp:nomenclature-citation><tp:taxon-name>
                  <tp:taxon-name-part taxon-name-part-type="genus">Discocerina</tp:taxon-name-part> (<tp:taxon-name-part taxon-name-part-type="subgenus">Basila</tp:taxon-name-part>) <tp:taxon-name-part taxon-name-part-type="species">nana</tp:taxon-name-part></tp:taxon-name><comment>. <xref ref-type="bibr" rid="B12">Cresson 1946</xref>: 149 [review]. <xref ref-type="bibr" rid="B34">Wirth 1968</xref>: 7 [Neotropical catalog]. <xref ref-type="bibr" rid="B21">Mathis and Edmiston 1991</xref>: 824 [review of Williston’s St. Vincent species]. <xref ref-type="bibr" rid="B24">Mathis and Zatwarnicki 1995</xref>: 165 [world catalog].</comment></tp:nomenclature-citation><tp:nomenclature-citation><tp:taxon-name>
                  <tp:taxon-name-part taxon-name-part-type="genus">Lamproclasiopa</tp:taxon-name-part> <tp:taxon-name-part taxon-name-part-type="species">nana</tp:taxon-name-part></tp:taxon-name><comment>. <xref ref-type="bibr" rid="B36">Zatwarnicki and Mathis 2001</xref>: 39 [generic combination]. <xref ref-type="bibr" rid="B29">Perez-Gelabert 2008</xref>: 177 [list, Hispaniola].</comment></tp:nomenclature-citation></tp:nomenclature-citation-list></tp:nomenclature><tp:treatment-sec sec-type="diagnosis" id="SECID0EOMBK"><title>Diagnosis.</title><p>This species is distinguished from congeners by the following combination of characters: Small to moderately small shore-flies, body length 1.60-2.40 mm. <italic>Head</italic>: Frons distinctly two toned, fronto-orbits and narrow, medial triangular area densely microtomentose, velvety black; mesofrons other than narrow, medial triangle, seriaceus, bronzish to copperish gray to blue. Antenna yellow, some specimens slightly black anterodorsally. Facial series with 2 setae on each side; face also distinctly two toned, a narrow, bare, shiny, vertical stripe that is bordered laterally by dense, palely golden-white microtomentum; parafacial very narrow, densely silvery white microtomentose. Gena relatively short, gena-to-eye ratio 0.06–0.10. <italic>Thorax</italic>: Mesonotum almost uniformly colored and invested with light dusting of microtomentum, lacking distinct stripes or isolated spots; presutural supra-alar seta well developed. Wing hyaline; costal vein ratio 0.71–0.90; M vein ratio 0.57–0.62. Coxae, femora and tibiae black, tarsi yellow; forefemur with 4–5 stout, peg-like setae on apical third along posteroventral margin. <italic>Abdomen</italic>: Tergites shiny black. Male terminalia (Figs <xref ref-type="fig" rid="F27">77–80</xref>): Epandrium in posterior view (Fig. <xref ref-type="fig" rid="F27">77</xref>) disconnected dorsally, each lateral portion vertically elongate and robustly developed, height nearly 3× width, ventral portion on each side tapered laterally to medial, pointed apex, sloping ventral margin more conspicuously setulose, setulae mostly straight, also setulose dorsally, these setulae shallowly curved; cerci in posterior view (Fig. <xref ref-type="fig" rid="F27">77</xref>) very narrowly developed, elongate, bearing more setulae dorsally, linear; gonite in lateral view (Fig. <xref ref-type="fig" rid="F27">80</xref>) shallowly and broadly zigzagged, each apex narrowed, in ventral (Fig. <xref ref-type="fig" rid="F27">79</xref>) view linear, rod-like; aedeagus in lateral view (Fig. <xref ref-type="fig" rid="F27">80</xref>) generally rectangular, more broadly developed apically, apical margin slightly emar<!--PageBreak-->ginate, with an elongate, narrow membranous extension, in ventral view an elongate, narrow, rod-like structure, narrowly truncate basally, apex roundly tapered to narrow point; phallapodeme in lateral view (Fig. <xref ref-type="fig" rid="F27">80</xref>) with distinctive, relatively broad keel, each extended process abruptly narrowed, in ventral view elongate with each end wider and with short, midheight papilla-like extensions laterally; hypandrium in lateral view (Fig. <xref ref-type="fig" rid="F27">80</xref>) mostly rectangular with posterior, narrow process angled toward aedeagus, in ventral view (Fig. <xref ref-type="fig" rid="F27">79</xref>) rectangular, wider than long, anterior margin produced to form a short, medial point, posterior margin very shallowly concave.</p><fig id="F26" position="float" orientation="portrait"><label>Figures 75–76.</label><caption><p>
          <italic><tp:taxon-name><tp:taxon-name-part taxon-name-part-type="genus">Lamproclasiopa</tp:taxon-name-part> <tp:taxon-name-part taxon-name-part-type="species">nana</tp:taxon-name-part></tp:taxon-name></italic> (Williston). (Brazil. Paraná: Curitiba) <bold>75</bold> head, anterior view <bold>76</bold> same, lateral view. Scale bar = 0.5 mm.</p></caption><graphic xmlns:xlink="http://www.w3.org/1999/xlink" xlink:href="zookeys-631-001-g026.jpg" position="float" orientation="portrait" xlink:type="simple" id="oo_110851.jpg"/></fig><fig id="F27" position="float" orientation="portrait"><label>Figures 77–80.</label><caption><p>
          <italic><tp:taxon-name><tp:taxon-name-part taxon-name-part-type="genus">Lamproclasiopa</tp:taxon-name-part> <tp:taxon-name-part taxon-name-part-type="species">nana</tp:taxon-name-part></tp:taxon-name></italic> (Williston). (Brazil. Paraná: Curitiba) <bold>77</bold> epandrium and cerci, posterior view <bold>78</bold> same, lateral view <bold>79</bold> internal structures of male terminalia (aedeagus [shaded], phallapodeme, gonite, hypandrium), ventral view <bold>80</bold> same, lateral view. Scale bar = 0.1 mm.</p></caption><graphic xmlns:xlink="http://www.w3.org/1999/xlink" xlink:href="zookeys-631-001-g027.jpg" position="float" orientation="portrait" xlink:type="simple" id="oo_110852.jpg"/></fig><!--PageBreak--></tp:treatment-sec><tp:treatment-sec sec-type="type material" id="SECID0E2PBK"><title>Type material.</title><p>The lectotype male of <italic><tp:taxon-name><tp:taxon-name-part taxon-name-part-type="genus">Discocerina</tp:taxon-name-part> <tp:taxon-name-part taxon-name-part-type="species">nana</tp:taxon-name-part></tp:taxon-name></italic> Williston (designated by <xref ref-type="bibr" rid="B21">Mathis and Edmiston 1991</xref>: 824) is labeled “Co-type [circular label with a yellow border]/1000 feet/[a black, square label]/St. Vincent, W.I. H. H. Smith./W.Indies. 1907–66./<tp:taxon-name><tp:taxon-name-part taxon-name-part-type="genus">Discocerina</tp:taxon-name-part> <tp:taxon-name-part taxon-name-part-type="species">nana</tp:taxon-name-part></tp:taxon-name> Will. [handwritten, two red submarginal borders]/LECTOTYPE <tp:taxon-name><tp:taxon-name-part taxon-name-part-type="genus">Discocerina</tp:taxon-name-part> <tp:taxon-name-part taxon-name-part-type="species">nana</tp:taxon-name-part></tp:taxon-name> Will. ♂ By W.N.Mathis [handwritten except for “LECTOTYPE” and “By”, black sub-border].” the lectotype is double mounted (pin in a rectangular piece of cardboard), is in good condition, and is deposited in the <abbrev xmlns:xlink="http://www.w3.org/1999/xlink" content-type="institution" xlink:title="The Natural History Museum (formerly the British Museum (Natural History)), London, England, United Kingdom (Kim Goodger)" id="ABBRID0EBRBK" xlink:type="simple">BMNH</abbrev>. There are also eight paralectotypes as follows: <abbrev xmlns:xlink="http://www.w3.org/1999/xlink" content-type="institution" xlink:title="The Natural History Museum (formerly the British Museum (Natural History)), London, England, United Kingdom (Kim Goodger)" id="ABBRID0EGRBK" xlink:type="simple">BMNH</abbrev> (5♂, 1♀), <named-content xmlns:xlink="http://www.w3.org/1999/xlink" content-type="dwc:institutional_code" xlink:type="simple">AMNH</named-content> (1♂, 1♀). Williston, in the original description, noted that the type series included “Numerous specimens.”</p></tp:treatment-sec><tp:treatment-sec sec-type="type locality" id="SECID0EWRBK"><title>Type locality.</title><p>West Indies. St. Vincent (<named-content xmlns:xlink="http://www.w3.org/1999/xlink" content-type="dwc:verbatimCoordinates" xlink:type="simple"><named-content content-type="geo-json" specific-use="{&#34;type&#34;:&#34;Point&#34;,&#34;coordinates&#34;:[-61.183333,13.250000]}" id="NCID0E6RBK" xlink:type="simple">13°15'N, 61°11'W</named-content></named-content>).</p></tp:treatment-sec><tp:treatment-sec sec-type="material" id="SECID0EESBK"><title>Other specimens examined.</title><p>BOLIVIA. <bold>La Paz</bold>: Guanay (22 km SE; <named-content xmlns:xlink="http://www.w3.org/1999/xlink" content-type="dwc:verbatimCoordinates" xlink:type="simple"><named-content content-type="geo-json" specific-use="{&#34;type&#34;:&#34;Point&#34;,&#34;coordinates&#34;:[-68.260000,-15.296667]}" id="NCID0EPSBK" xlink:type="simple">15°17.8'S, 68°15.6'W</named-content></named-content>; 540 m), 17 Mar 2001, W. N. Mathis (1♂; <named-content xmlns:xlink="http://www.w3.org/1999/xlink" content-type="dwc:institutional_code" xlink:type="simple">USNM</named-content>).</p><p>BRAZIL. <bold>Paraná</bold>: Colombo (Santa Monica tennis club; <named-content xmlns:xlink="http://www.w3.org/1999/xlink" content-type="dwc:verbatimCoordinates" xlink:type="simple"><named-content content-type="geo-json" specific-use="{&#34;type&#34;:&#34;Point&#34;,&#34;coordinates&#34;:[-49.146667,-25.385000]}" id="NCID0E6SBK" xlink:type="simple">25°23.1'S, 49°08.8'W</named-content></named-content>; 860 m), 18 Mar 2015, Daniel N. R. Costa (1♂; <named-content xmlns:xlink="http://www.w3.org/1999/xlink" content-type="dwc:institutional_code" xlink:type="simple">DZUP</named-content>); Curitiba, Parque Iguaçú (<named-content xmlns:xlink="http://www.w3.org/1999/xlink" content-type="dwc:verbatimCoordinates" xlink:type="simple"><named-content content-type="geo-json" specific-use="{&#34;type&#34;:&#34;Point&#34;,&#34;coordinates&#34;:[-49.226667,-25.556667]}" id="NCID0EPTBK" xlink:type="simple">25°33.4'S, 49°13.6'W</named-content></named-content>; 880 m), 20–31 Aug 2012, Daniel. N. R. Costa (5♂; <named-content xmlns:xlink="http://www.w3.org/1999/xlink" content-type="dwc:institutional_code" xlink:type="simple">DZUP</named-content>); Curitiba, <named-content xmlns:xlink="http://www.w3.org/1999/xlink" xlink:type="simple" content-type="institution" xlink:href="http://grbio.org/institution/universidade-federal-do-paran%C3%A1" id="NCID0E3TBK">Universidade Federal do Paraná</named-content>, Reserva Biológica (<named-content xmlns:xlink="http://www.w3.org/1999/xlink" content-type="dwc:verbatimCoordinates" xlink:type="simple"><named-content content-type="geo-json" specific-use="{&#34;type&#34;:&#34;Point&#34;,&#34;coordinates&#34;:[-49.233333,-25.448333]}" id="NCID0EEUBK" xlink:type="simple">25°26.9'S, 49°14'W</named-content></named-content>; 915 m), 6–13 Feb 2010, D. and W. N. Mathis (2♂, 1♀; <named-content xmlns:xlink="http://www.w3.org/1999/xlink" content-type="dwc:institutional_code" xlink:type="simple">DZUP</named-content>, <named-content xmlns:xlink="http://www.w3.org/1999/xlink" content-type="dwc:institutional_code" xlink:type="simple">USNM</named-content>).</p><p>COLOMBIA. <bold>Antioquia</bold>: Medellín (<named-content xmlns:xlink="http://www.w3.org/1999/xlink" content-type="dwc:verbatimCoordinates" xlink:type="simple"><named-content content-type="geo-json" specific-use="{&#34;type&#34;:&#34;Point&#34;,&#34;coordinates&#34;:[-75.575000,6.235000]}" id="NCID0E3UBK" xlink:type="simple">6°14.1'N, 75°34.5'W</named-content></named-content>; coffee finca; 1525 m), Nov 1955, W. B. Heed (2♂; <named-content xmlns:xlink="http://www.w3.org/1999/xlink" content-type="dwc:institutional_code" xlink:type="simple">USNM</named-content>). <bold>Cauca</bold>: Popayán (30 km N; <named-content xmlns:xlink="http://www.w3.org/1999/xlink" content-type="dwc:verbatimCoordinates" xlink:type="simple"><named-content content-type="geo-json" specific-use="{&#34;type&#34;:&#34;Point&#34;,&#34;coordinates&#34;:[-76.526667,2.600000]}" id="NCID0EKVBK" xlink:type="simple">2°36'N, 76°31.6'W</named-content></named-content>), M. R. Wheeler (1♂; <named-content xmlns:xlink="http://www.w3.org/1999/xlink" content-type="dwc:institutional_code" xlink:type="simple">USNM</named-content>). <bold>Valle de Cauca</bold>: Palmira (<named-content xmlns:xlink="http://www.w3.org/1999/xlink" content-type="dwc:verbatimCoordinates" xlink:type="simple"><named-content content-type="geo-json" specific-use="{&#34;type&#34;:&#34;Point&#34;,&#34;coordinates&#34;:[-76.306667,3.540000]}" id="NCID0EYVBK" xlink:type="simple">3°32.4'N, 76°18.4'W</named-content></named-content>), Mar 1958, M. R. Wheeler (1♂, 1♀; <named-content xmlns:xlink="http://www.w3.org/1999/xlink" content-type="dwc:institutional_code" xlink:type="simple">USNM</named-content>). Cali (10 km W; <named-content xmlns:xlink="http://www.w3.org/1999/xlink" content-type="dwc:verbatimCoordinates" xlink:type="simple"><named-content content-type="geo-json" specific-use="{&#34;type&#34;:&#34;Point&#34;,&#34;coordinates&#34;:[-76.621667,3.445000]}" id="NCID0EEWBK" xlink:type="simple">3°26.7'N, 76°37.3'W</named-content></named-content>; 1640 m), 20 Mar 1955, E. I. Schlinger, E. S. Ross (1♂; <named-content xmlns:xlink="http://www.w3.org/1999/xlink" content-type="dwc:institutional_code" xlink:type="simple">USNM</named-content>).</p><p>COSTA RICA. <bold>Cartago</bold>: Juan Viñas (<named-content xmlns:xlink="http://www.w3.org/1999/xlink" content-type="dwc:verbatimCoordinates" xlink:type="simple"><named-content content-type="geo-json" specific-use="{&#34;type&#34;:&#34;Point&#34;,&#34;coordinates&#34;:[-83.255000,9.893333]}" id="NCID0EUWBK" xlink:type="simple">09°53.6'N, 83°15.3'W</named-content></named-content>), 28 Apr 1910, P. P. Calvert (1♀; <named-content xmlns:xlink="http://www.w3.org/1999/xlink" content-type="dwc:institutional_code" xlink:type="simple">ANSP</named-content>); La Suiza (<named-content xmlns:xlink="http://www.w3.org/1999/xlink" content-type="dwc:verbatimCoordinates" xlink:type="simple"><named-content content-type="geo-json" specific-use="{&#34;type&#34;:&#34;Point&#34;,&#34;coordinates&#34;:[-83.625000,9.858333]}" id="NCID0EHXBK" xlink:type="simple">9°51.5'N, 83°37.5'W</named-content></named-content>), 6 May 1926, P. Schild (3♀; <named-content xmlns:xlink="http://www.w3.org/1999/xlink" content-type="dwc:institutional_code" xlink:type="simple">ANSP</named-content>, <named-content xmlns:xlink="http://www.w3.org/1999/xlink" content-type="dwc:institutional_code" xlink:type="simple">USNM</named-content>). <bold>Puntarenas</bold>: Pedregosa (<named-content xmlns:xlink="http://www.w3.org/1999/xlink" content-type="dwc:verbatimCoordinates" xlink:type="simple"><named-content content-type="geo-json" specific-use="{&#34;type&#34;:&#34;Point&#34;,&#34;coordinates&#34;:[-83.725000,9.140000]}" id="NCID0EAYBK" xlink:type="simple">09°08.4'N, 83°43.5'W</named-content></named-content>), D. L. Rounds (1♀; <named-content xmlns:xlink="http://www.w3.org/1999/xlink" content-type="dwc:institutional_code" xlink:type="simple">ANSP</named-content>). San José: Moravia, Zurquí de Moravia (Tower path; <named-content xmlns:xlink="http://www.w3.org/1999/xlink" content-type="dwc:verbatimCoordinates" xlink:type="simple"><named-content content-type="geo-json" specific-use="{&#34;type&#34;:&#34;Point&#34;,&#34;coordinates&#34;:[-84.010000,10.046667]}" id="NCID0ETYBK" xlink:type="simple">10°2.8'N, 84°0.6'W</named-content></named-content>, 1600 m), 6 Sep-29 Dec 2012, 2013, Project ZADBI (2♂, 5♀; <named-content xmlns:xlink="http://www.w3.org/1999/xlink" content-type="dwc:institutional_code" xlink:type="simple">MNCR</named-content>-A).</p><p>CUBA. <bold>Sancti Spiritus</bold>: Topes de Collantes (<named-content xmlns:xlink="http://www.w3.org/1999/xlink" content-type="dwc:verbatimCoordinates" xlink:type="simple"><named-content content-type="geo-json" specific-use="{&#34;type&#34;:&#34;Point&#34;,&#34;coordinates&#34;:[-80.033333,21.920000]}" id="NCID0EIZBK" xlink:type="simple">21°55.2'N, 80°02'W</named-content></named-content>; 350 m), 10 Dec 1994, W. N. Mathis (1♂; <named-content xmlns:xlink="http://www.w3.org/1999/xlink" content-type="dwc:institutional_code" xlink:type="simple">USNM</named-content>).</p><p>DOMINICA. Antrim Valley (<named-content xmlns:xlink="http://www.w3.org/1999/xlink" content-type="dwc:verbatimCoordinates" xlink:type="simple"><named-content content-type="geo-json" specific-use="{&#34;type&#34;:&#34;Point&#34;,&#34;coordinates&#34;:[-61.370000,15.345000]}" id="NCID0EWZBK" xlink:type="simple">15°20.7'N, 61°22.2'W</named-content></named-content>; 305 m), 17 Mar 1956, J. F. G. Clarke (1♂, 3♀; <named-content xmlns:xlink="http://www.w3.org/1999/xlink" content-type="dwc:institutional_code" xlink:type="simple">USNM</named-content>). Clarke Hall (<named-content xmlns:xlink="http://www.w3.org/1999/xlink" content-type="dwc:verbatimCoordinates" xlink:type="simple"><named-content content-type="geo-json" specific-use="{&#34;type&#34;:&#34;Point&#34;,&#34;coordinates&#34;:[-61.395000,15.408333]}" id="NCID0EC1BK" xlink:type="simple">15°24.5'N, 61°23.7'W</named-content></named-content>), 16 Jan-21–31 Mar 1965, W. W. Wirth (1♂, 1♀; <named-content xmlns:xlink="http://www.w3.org/1999/xlink" content-type="dwc:institutional_code" xlink:type="simple">USNM</named-content>). Fond Figues River (<named-content xmlns:xlink="http://www.w3.org/1999/xlink" content-type="dwc:verbatimCoordinates" xlink:type="simple"><named-content content-type="geo-json" specific-use="{&#34;type&#34;:&#34;Point&#34;,&#34;coordinates&#34;:[-61.300000,15.400000]}" id="NCID0EO1BK" xlink:type="simple">15°24'N, 61°18'W</named-content></named-content>; 122 m), 30 Jan-22 Apr 1965, 1966, R. J. Gagné, W. W. Wirth (9♀, 2♀; <named-content xmlns:xlink="http://www.w3.org/1999/xlink" content-type="dwc:institutional_code" xlink:type="simple">USNM</named-content>). G’leau Gommier near Belles (<named-content xmlns:xlink="http://www.w3.org/1999/xlink" content-type="dwc:verbatimCoordinates" xlink:type="simple"><named-content content-type="geo-json" specific-use="{&#34;type&#34;:&#34;Point&#34;,&#34;coordinates&#34;:[-61.340000,15.423333]}" id="NCID0E11BK" xlink:type="simple">15°25.4'N, 61°20.4'W</named-content></named-content>), 17 Mar 1956, J. F. G. Clarke (2♂, 6♀; <named-content xmlns:xlink="http://www.w3.org/1999/xlink" content-type="dwc:institutional_code" xlink:type="simple">USNM</named-content>). Layou River (<named-content xmlns:xlink="http://www.w3.org/1999/xlink" content-type="dwc:verbatimCoordinates" xlink:type="simple"><named-content content-type="geo-json" specific-use="{&#34;type&#34;:&#34;Point&#34;,&#34;coordinates&#34;:[-61.356667,15.430000]}" id="NCID0EG2BK" xlink:type="simple">15°25.8'N, 61°21.4'W</named-content></named-content>; 5 km E), 23 Mar 1989, W. N. Mathis (1♂; <named-content xmlns:xlink="http://www.w3.org/1999/xlink" content-type="dwc:institutional_code" xlink:type="simple">USNM</named-content>). Pont Cassé (<named-content xmlns:xlink="http://www.w3.org/1999/xlink" content-type="dwc:verbatimCoordinates" xlink:type="simple"><named-content content-type="geo-json" specific-use="{&#34;type&#34;:&#34;Point&#34;,&#34;coordinates&#34;:[-61.343333,15.378333]}" id="NCID0ES2BK" xlink:type="simple">15°22.7'N, 61°20.6'W</named-content></named-content>), 12 Feb-18 Jun 1965, 1991, D. and W. N. Mathis, W. W. Wirth (11♂, 2♀; <named-content xmlns:xlink="http://www.w3.org/1999/xlink" content-type="dwc:institutional_code" xlink:type="simple">USNM</named-content>). South Chiltern Estate (<named-content xmlns:xlink="http://www.w3.org/1999/xlink" content-type="dwc:verbatimCoordinates" xlink:type="simple"><named-content content-type="geo-json" specific-use="{&#34;type&#34;:&#34;Point&#34;,&#34;coordinates&#34;:[-61.363333,15.246667]}" id="NCID0E52BK" xlink:type="simple">15°14.8'N, 61°21.8'W</named-content></named-content>), 2 Feb 1965, W. W. Wirth (1♀; <named-content xmlns:xlink="http://www.w3.org/1999/xlink" content-type="dwc:institutional_code" xlink:type="simple">USNM</named-content>). Toucari (2 km S; <named-content xmlns:xlink="http://www.w3.org/1999/xlink" content-type="dwc:verbatimCoordinates" xlink:type="simple"><named-content content-type="geo-json" specific-use="{&#34;type&#34;:&#34;Point&#34;,&#34;coordinates&#34;:[-61.463333,15.610000]}" id="NCID0EK3BK" xlink:type="simple">15°36.6'N, 61°27.8'W</named-content></named-content>), 21 Mar 1989, W. N. Mathis (2♂, 1♀; <named-content xmlns:xlink="http://www.w3.org/1999/xlink" content-type="dwc:institutional_code" xlink:type="simple">USNM</named-content>). Trafalgar Falls (<named-content xmlns:xlink="http://www.w3.org/1999/xlink" content-type="dwc:verbatimCoordinates" xlink:type="simple"><named-content content-type="geo-json" specific-use="{&#34;type&#34;:&#34;Point&#34;,&#34;coordinates&#34;:[-61.350000,15.316667]}" id="NCID0EW3BK" xlink:type="simple">15°19'N, 61°21'W</named-content></named-content>; 365 m), 6 Mar-19 Jun 1965, 1991, R. J. Gagné, D. and W. N. Mathis, W. W. Wirth (4♂, 4♀; <named-content xmlns:xlink="http://www.w3.org/1999/xlink" content-type="dwc:institutional_code" xlink:type="simple">USNM</named-content>).</p><p>DOMINICAN REPUBLIC. <bold>Barahona</bold>: San Rafael (<named-content xmlns:xlink="http://www.w3.org/1999/xlink" content-type="dwc:verbatimCoordinates" xlink:type="simple"><named-content content-type="geo-json" specific-use="{&#34;type&#34;:&#34;Point&#34;,&#34;coordinates&#34;:[-71.140000,18.031667]}" id="NCID0EG4BK" xlink:type="simple">18°01.9'N, 71°08.4'W</named-content></named-content>), 22 Mar 1999, W. N. Mathis (3♂, 3♀; <named-content xmlns:xlink="http://www.w3.org/1999/xlink" content-type="dwc:institutional_code" xlink:type="simple">USNM</named-content>). <bold>La Vega</bold>: Jarabacoa (5 km S; <named-content xmlns:xlink="http://www.w3.org/1999/xlink" content-type="dwc:verbatimCoordinates" xlink:type="simple"><named-content content-type="geo-json" specific-use="{&#34;type&#34;:&#34;Point&#34;,&#34;coordinates&#34;:[-70.608333,19.096667]}" id="NCID0EU4BK" xlink:type="simple">19°05.8'N, <!--PageBreak-->70°36.5'W</named-content></named-content>; 640 m), 8-20 May 1995, W. N. Mathis (9♂, 2♀; <named-content xmlns:xlink="http://www.w3.org/1999/xlink" content-type="dwc:institutional_code" xlink:type="simple">USNM</named-content>); Paso de la Vaca, road from Monseñor Nouel to Constanza (<named-content xmlns:xlink="http://www.w3.org/1999/xlink" content-type="dwc:verbatimCoordinates" xlink:type="simple"><named-content content-type="geo-json" specific-use="{&#34;type&#34;:&#34;Point&#34;,&#34;coordinates&#34;:[-70.281667,19.066667]}" id="NCID0ED5BK" xlink:type="simple">19°04'N, 70°16.9'W</named-content></named-content>; 1500 m), 27 Dec 1955, J. Maldonado Capriles (1♂, 1♀; <named-content xmlns:xlink="http://www.w3.org/1999/xlink" content-type="dwc:institutional_code" xlink:type="simple">USNM</named-content>). <bold>Pedernales</bold>: Rio Mulito (21 km N Pedernales; <named-content xmlns:xlink="http://www.w3.org/1999/xlink" content-type="dwc:verbatimCoordinates" xlink:type="simple"><named-content content-type="geo-json" specific-use="{&#34;type&#34;:&#34;Point&#34;,&#34;coordinates&#34;:[-71.760000,18.155000]}" id="NCID0ER5BK" xlink:type="simple">18°09.3'N, 71°45.6'W</named-content></named-content>; 270 m), 18-20 Mar 1999, W. N. Mathis (1♀; <named-content xmlns:xlink="http://www.w3.org/1999/xlink" content-type="dwc:institutional_code" xlink:type="simple">USNM</named-content>). <bold>San Jose de Ocoa</bold>: San Jose de Ocoa (30.6 km N; <named-content xmlns:xlink="http://www.w3.org/1999/xlink" content-type="dwc:verbatimCoordinates" xlink:type="simple"><named-content content-type="geo-json" specific-use="{&#34;type&#34;:&#34;Point&#34;,&#34;coordinates&#34;:[-70.500000,18.825000]}" id="NCID0E65BK" xlink:type="simple">18°49.5'N, 70°30'W</named-content></named-content>; 914 m), 30 Jul 1991, D. Grimaldi, J. Stark (2♂; <named-content xmlns:xlink="http://www.w3.org/1999/xlink" content-type="dwc:institutional_code" xlink:type="simple">AMNH</named-content>).</p><p>JAMAICA. <bold>Portland</bold>: Reach Falls (<named-content xmlns:xlink="http://www.w3.org/1999/xlink" content-type="dwc:verbatimCoordinates" xlink:type="simple"><named-content content-type="geo-json" specific-use="{&#34;type&#34;:&#34;Point&#34;,&#34;coordinates&#34;:[-76.311667,18.030000]}" id="NCID0EW6BK" xlink:type="simple">18°01.8'N, 76°18.7'W</named-content></named-content>), 15 May 1996, D. and W. N. Mathis, H. Williams (1♂; <named-content xmlns:xlink="http://www.w3.org/1999/xlink" content-type="dwc:institutional_code" xlink:type="simple">USNM</named-content>); Reach Falls, Drivers River (<named-content xmlns:xlink="http://www.w3.org/1999/xlink" content-type="dwc:verbatimCoordinates" xlink:type="simple"><named-content content-type="geo-json" specific-use="{&#34;type&#34;:&#34;Point&#34;,&#34;coordinates&#34;:[-76.311667,18.031667]}" id="NCID0ECACK" xlink:type="simple">18°01.9'N, 76°18.7'W</named-content></named-content>; 70 m), 25 Apr 2000, W. N. Mathis (1♀; <named-content xmlns:xlink="http://www.w3.org/1999/xlink" content-type="dwc:institutional_code" xlink:type="simple">USNM</named-content>); Section (0.5 km E; <named-content xmlns:xlink="http://www.w3.org/1999/xlink" content-type="dwc:verbatimCoordinates" xlink:type="simple"><named-content content-type="geo-json" specific-use="{&#34;type&#34;:&#34;Point&#34;,&#34;coordinates&#34;:[-76.731667,18.086667]}" id="NCID0EOACK" xlink:type="simple">18°05.2'N, 76°43.9'W</named-content></named-content>; 1020 m), 28 Apr 2000, W. N. Mathis (9♂, 4♀; <named-content xmlns:xlink="http://www.w3.org/1999/xlink" content-type="dwc:institutional_code" xlink:type="simple">USNM</named-content>). <bold>St. Andrew</bold>: Cinchona (<named-content xmlns:xlink="http://www.w3.org/1999/xlink" content-type="dwc:verbatimCoordinates" xlink:type="simple"><named-content content-type="geo-json" specific-use="{&#34;type&#34;:&#34;Point&#34;,&#34;coordinates&#34;:[-76.655000,18.073333]}" id="NCID0E3ACK" xlink:type="simple">18°04.4'N, 76°39.3'W</named-content></named-content>; 1400 m), 29 Apr 2000, W. N. Mathis (3♀; <named-content xmlns:xlink="http://www.w3.org/1999/xlink" content-type="dwc:institutional_code" xlink:type="simple">USNM</named-content>); Hardwar Gap (<named-content xmlns:xlink="http://www.w3.org/1999/xlink" content-type="dwc:verbatimCoordinates" xlink:type="simple"><named-content content-type="geo-json" specific-use="{&#34;type&#34;:&#34;Point&#34;,&#34;coordinates&#34;:[-76.733333,18.070000]}" id="NCID0EIBCK" xlink:type="simple">18°04.2'N, 76°44'W</named-content></named-content>), 17 May 1996, D. and W. N. Mathis, H. Williams (2♂; <named-content xmlns:xlink="http://www.w3.org/1999/xlink" content-type="dwc:institutional_code" xlink:type="simple">USNM</named-content>); Hardwar Gap (<named-content xmlns:xlink="http://www.w3.org/1999/xlink" content-type="dwc:verbatimCoordinates" xlink:type="simple"><named-content content-type="geo-json" specific-use="{&#34;type&#34;:&#34;Point&#34;,&#34;coordinates&#34;:[-76.733333,18.070000]}" id="NCID0EUBCK" xlink:type="simple">18°04.2'N, 76°44'W</named-content></named-content>; 1170 m), 27 Apr 2000, W. N. Mathis (4♂, 1♀; <named-content xmlns:xlink="http://www.w3.org/1999/xlink" content-type="dwc:institutional_code" xlink:type="simple">USNM</named-content>); Hollywell (<named-content xmlns:xlink="http://www.w3.org/1999/xlink" content-type="dwc:verbatimCoordinates" xlink:type="simple"><named-content content-type="geo-json" specific-use="{&#34;type&#34;:&#34;Point&#34;,&#34;coordinates&#34;:[-76.731667,18.086667]}" id="NCID0EACCK" xlink:type="simple">18°05.2'N, 76°43.9'W</named-content></named-content>; 1100 m); 28 Apr 2000, W. N. Mathis (7♂; <named-content xmlns:xlink="http://www.w3.org/1999/xlink" content-type="dwc:institutional_code" xlink:type="simple">USNM</named-content>); Mavis Bank (near coffee factory; <named-content xmlns:xlink="http://www.w3.org/1999/xlink" content-type="dwc:verbatimCoordinates" xlink:type="simple"><named-content content-type="geo-json" specific-use="{&#34;type&#34;:&#34;Point&#34;,&#34;coordinates&#34;:[-76.661667,18.023333]}" id="NCID0EMCCK" xlink:type="simple">18°01.4'N, 76°39.7'W</named-content></named-content>; waterfall), 21-23 Apr 2000, W. N. Mathis (1♂; <named-content xmlns:xlink="http://www.w3.org/1999/xlink" content-type="dwc:institutional_code" xlink:type="simple">USNM</named-content>); Mavis Bank (1.5 km W; <named-content xmlns:xlink="http://www.w3.org/1999/xlink" content-type="dwc:verbatimCoordinates" xlink:type="simple"><named-content content-type="geo-json" specific-use="{&#34;type&#34;:&#34;Point&#34;,&#34;coordinates&#34;:[-76.665000,18.023333]}" id="NCID0EYCCK" xlink:type="simple">18°01.4'N, 76°39.9'W</named-content></named-content>), 22 Apr 2000, W. N. Mathis (1♂, 2♀; <named-content xmlns:xlink="http://www.w3.org/1999/xlink" content-type="dwc:institutional_code" xlink:type="simple">USNM</named-content>); Mavis Bank (1.7 km E; <named-content xmlns:xlink="http://www.w3.org/1999/xlink" content-type="dwc:verbatimCoordinates" xlink:type="simple"><named-content content-type="geo-json" specific-use="{&#34;type&#34;:&#34;Point&#34;,&#34;coordinates&#34;:[-77.658333,18.040000]}" id="NCID0EEDCK" xlink:type="simple">18°02.4'N, 77°39.5'W</named-content></named-content>; 575 m), Yallahs River, 21-22 Apr-1 May 2000, W. N. Mathis (1♂; <named-content xmlns:xlink="http://www.w3.org/1999/xlink" content-type="dwc:institutional_code" xlink:type="simple">USNM</named-content>); Newcastle (6 km S; <named-content xmlns:xlink="http://www.w3.org/1999/xlink" content-type="dwc:verbatimCoordinates" xlink:type="simple"><named-content content-type="geo-json" specific-use="{&#34;type&#34;:&#34;Point&#34;,&#34;coordinates&#34;:[-76.710000,18.071667]}" id="NCID0EQDCK" xlink:type="simple">18°04.3'N, 76°42.6'W</named-content></named-content>; 950 m; waterfall), 30 Apr 2000, W. N. Mathis (14♂; <named-content xmlns:xlink="http://www.w3.org/1999/xlink" content-type="dwc:institutional_code" xlink:type="simple">USNM</named-content>).</p><p>
              PERU. <bold>Cuzco</bold>: Paucartambo, Puente San Pedro (ca 50 km NW Pilcopata; <named-content xmlns:xlink="http://www.w3.org/1999/xlink" content-type="dwc:verbatimCoordinates" xlink:type="simple"><named-content content-type="geo-json" specific-use="{&#34;type&#34;:&#34;Point&#34;,&#34;coordinates&#34;:[-71.546667,-13.055000]}" id="NCID0EDECK" xlink:type="simple">13°03.3'S, 71°32.8'W</named-content></named-content>; 1600 m), 3 Sep 1988, W. N. Mathis (1♂, 1♀; <named-content xmlns:xlink="http://www.w3.org/1999/xlink" content-type="dwc:institutional_code" xlink:type="simple">USNM</named-content>). <bold>Madre de Dios</bold>: Río Manu, Pakitza (<named-content xmlns:xlink="http://www.w3.org/1999/xlink" content-type="dwc:verbatimCoordinates" xlink:type="simple"><named-content content-type="geo-json" specific-use="{&#34;type&#34;:&#34;Point&#34;,&#34;coordinates&#34;:[-71.281667,-11.943333]}" id="NCID0ERECK" xlink:type="simple">11°56.6'S, 71°16.9'W</named-content></named-content>; 250 m), 9-23 Sep 1988, W. N. Mathis (1♀; <named-content xmlns:xlink="http://www.w3.org/1999/xlink" content-type="dwc:institutional_code" xlink:type="simple">USNM</named-content>).</p><p>PUERTO RICO. Adjuntas (near; <named-content xmlns:xlink="http://www.w3.org/1999/xlink" content-type="dwc:verbatimCoordinates" xlink:type="simple"><named-content content-type="geo-json" specific-use="{&#34;type&#34;:&#34;Point&#34;,&#34;coordinates&#34;:[-66.776667,18.161667]}" id="NCID0E6ECK" xlink:type="simple">18°09.7'N, 66°46.6'W</named-content></named-content>), 22 Sep 1995, D. and W. N. Mathis (25♂, 4♀; <named-content xmlns:xlink="http://www.w3.org/1999/xlink" content-type="dwc:institutional_code" xlink:type="simple">USNM</named-content>). El Verde (<named-content xmlns:xlink="http://www.w3.org/1999/xlink" content-type="dwc:verbatimCoordinates" xlink:type="simple"><named-content content-type="geo-json" specific-use="{&#34;type&#34;:&#34;Point&#34;,&#34;coordinates&#34;:[-66.053333,18.225000]}" id="NCID0ELFCK" xlink:type="simple">18°13.5'N, 66°0-3.2'W</named-content></named-content>; near biological station road), 3 Feb 1989, S.A. Marshall (1♂, 6♀; GUE). El Yungue (<named-content xmlns:xlink="http://www.w3.org/1999/xlink" content-type="dwc:verbatimCoordinates" xlink:type="simple"><named-content content-type="geo-json" specific-use="{&#34;type&#34;:&#34;Point&#34;,&#34;coordinates&#34;:[-65.760000,18.306667]}" id="NCID0ETFCK" xlink:type="simple">18°18.4'N, 65°45.6'W</named-content></named-content>), 20-22 Mar 1954, J. Maldonado Capriles (1♂; <named-content xmlns:xlink="http://www.w3.org/1999/xlink" content-type="dwc:institutional_code" xlink:type="simple">USNM</named-content>). Maricao, Los Viveros (<named-content xmlns:xlink="http://www.w3.org/1999/xlink" content-type="dwc:verbatimCoordinates" xlink:type="simple"><named-content content-type="geo-json" specific-use="{&#34;type&#34;:&#34;Point&#34;,&#34;coordinates&#34;:[-66.986667,18.175000]}" id="NCID0E6FCK" xlink:type="simple">18°10.5'N, 66°59.2'W</named-content></named-content>), 21 Sep 1995, D. and W. N. Mathis (1♂, 1♀; <named-content xmlns:xlink="http://www.w3.org/1999/xlink" content-type="dwc:institutional_code" xlink:type="simple">USNM</named-content>). Maricao (4 km WNW; <named-content xmlns:xlink="http://www.w3.org/1999/xlink" content-type="dwc:verbatimCoordinates" xlink:type="simple"><named-content content-type="geo-json" specific-use="{&#34;type&#34;:&#34;Point&#34;,&#34;coordinates&#34;:[-66.993333,18.178333]}" id="NCID0ELGCK" xlink:type="simple">18°10.7'N, 66°59.6'W</named-content></named-content>), 21 Sep 1995, D. and W. N. Mathis (1♂; <named-content xmlns:xlink="http://www.w3.org/1999/xlink" content-type="dwc:institutional_code" xlink:type="simple">USNM</named-content>).</p><p>ST. LUCIA. Fond St. Jacques (<named-content xmlns:xlink="http://www.w3.org/1999/xlink" content-type="dwc:verbatimCoordinates" xlink:type="simple"><named-content content-type="geo-json" specific-use="{&#34;type&#34;:&#34;Point&#34;,&#34;coordinates&#34;:[-61.033333,13.833333]}" id="NCID0E3GCK" xlink:type="simple">13°50'N, 61°02'W</named-content></named-content>), 13-14 Jun 1991, D. and W. N. Mathis (16♂, 8♀; <named-content xmlns:xlink="http://www.w3.org/1999/xlink" content-type="dwc:institutional_code" xlink:type="simple">USNM</named-content>). Soufrière <named-content xmlns:xlink="http://www.w3.org/1999/xlink" xlink:type="simple" content-type="institution" xlink:href="http://grbio.org/institution/botanical-garden" id="NCID0EFHCK">Botanical Garden</named-content> (<named-content xmlns:xlink="http://www.w3.org/1999/xlink" content-type="dwc:verbatimCoordinates" xlink:type="simple"><named-content content-type="geo-json" specific-use="{&#34;type&#34;:&#34;Point&#34;,&#34;coordinates&#34;:[-61.066667,13.850000]}" id="NCID0ENHCK" xlink:type="simple">13°51'N, 61°04'W</named-content></named-content>), 12 Jun 1991, D. and W. N. Mathis (1♂, 1♀; <named-content xmlns:xlink="http://www.w3.org/1999/xlink" content-type="dwc:institutional_code" xlink:type="simple">USNM</named-content>).</p><p>ST. VINCENT. <bold>St. Patrick</bold>: Hermitage (6 km E Spring Village at Cumberland River; <named-content xmlns:xlink="http://www.w3.org/1999/xlink" content-type="dwc:verbatimCoordinates" xlink:type="simple"><named-content content-type="geo-json" specific-use="{&#34;type&#34;:&#34;Point&#34;,&#34;coordinates&#34;:[-61.220000,13.233333]}" id="NCID0EAICK" xlink:type="simple">13°14'N, 61°13.2'W</named-content></named-content>; 550 m), 9 Jul 1989, M. Sorensson, B. Mårtensson (8♂, 2♀; <named-content xmlns:xlink="http://www.w3.org/1999/xlink" content-type="dwc:institutional_code" xlink:type="simple">MZLU</named-content>); Hermitage (<named-content xmlns:xlink="http://www.w3.org/1999/xlink" content-type="dwc:verbatimCoordinates" xlink:type="simple"><named-content content-type="geo-json" specific-use="{&#34;type&#34;:&#34;Point&#34;,&#34;coordinates&#34;:[-61.215000,13.250000]}" id="NCID0EQICK" xlink:type="simple">13°15'N, 61°12.9'W</named-content></named-content>), 9 Sep 1997, W. N. Mathis (1♂; <named-content xmlns:xlink="http://www.w3.org/1999/xlink" content-type="dwc:institutional_code" xlink:type="simple">USNM</named-content>).</p><p>TRINIDAD AND TOBAGO. Tobago. <bold>St. John</bold>: Charlotteville (2 km S; <named-content xmlns:xlink="http://www.w3.org/1999/xlink" content-type="dwc:verbatimCoordinates" xlink:type="simple"><named-content content-type="geo-json" specific-use="{&#34;type&#34;:&#34;Point&#34;,&#34;coordinates&#34;:[-60.550000,11.316667]}" id="NCID0EEJCK" xlink:type="simple">11°19'N, 60°33'W</named-content></named-content>), 10 Jun 1993, 1994, W. N. Mathis (1♂, 1♀; <named-content xmlns:xlink="http://www.w3.org/1999/xlink" content-type="dwc:institutional_code" xlink:type="simple">USNM</named-content>); Parlatuvier (creek; <named-content xmlns:xlink="http://www.w3.org/1999/xlink" content-type="dwc:verbatimCoordinates" xlink:type="simple"><named-content content-type="geo-json" specific-use="{&#34;type&#34;:&#34;Point&#34;,&#34;coordinates&#34;:[-60.583333,11.298333]}" id="NCID0EQJCK" xlink:type="simple">11°17.9'N, 60°35'W</named-content></named-content>), 20 Apr 1994, W. N. Mathis (1♂, 1♀; <named-content xmlns:xlink="http://www.w3.org/1999/xlink" content-type="dwc:institutional_code" xlink:type="simple">USNM</named-content>). <bold>St. Paul</bold>: Roxborough (6 km NNW; <named-content xmlns:xlink="http://www.w3.org/1999/xlink" content-type="dwc:verbatimCoordinates" xlink:type="simple"><named-content content-type="geo-json" specific-use="{&#34;type&#34;:&#34;Point&#34;,&#34;coordinates&#34;:[-60.590000,11.266667]}" id="NCID0E5JCK" xlink:type="simple">11°16'N, 60°35.4'W</named-content></named-content>), 20 Apr 1994, W. N. Mathis (8♂, 6♀; <named-content xmlns:xlink="http://www.w3.org/1999/xlink" content-type="dwc:institutional_code" xlink:type="simple">USNM</named-content>); Roxborough (6.5 km N; <named-content xmlns:xlink="http://www.w3.org/1999/xlink" content-type="dwc:verbatimCoordinates" xlink:type="simple"><named-content content-type="geo-json" specific-use="{&#34;type&#34;:&#34;Point&#34;,&#34;coordinates&#34;:[-60.583333,11.283333]}" id="NCID0EKKCK" xlink:type="simple">11°17'N, 60°35'W</named-content></named-content>), 14 Jun 1993, W. N. Mathis <!--PageBreak-->(1♂; <named-content xmlns:xlink="http://www.w3.org/1999/xlink" content-type="dwc:institutional_code" xlink:type="simple">USNM</named-content>). Trinidad. <bold>St. George</bold>: Marianne River (9 km S; <named-content xmlns:xlink="http://www.w3.org/1999/xlink" content-type="dwc:verbatimCoordinates" xlink:type="simple"><named-content content-type="geo-json" specific-use="{&#34;type&#34;:&#34;Point&#34;,&#34;coordinates&#34;:[-61.300000,10.766667]}" id="NCID0E1KCK" xlink:type="simple">10°46'N, 61°18'W</named-content></named-content>), 25 Jun 1993, W. N. Mathis (1♀; <named-content xmlns:xlink="http://www.w3.org/1999/xlink" content-type="dwc:institutional_code" xlink:type="simple">USNM</named-content>); Mount St. Benedict (<named-content xmlns:xlink="http://www.w3.org/1999/xlink" content-type="dwc:verbatimCoordinates" xlink:type="simple"><named-content content-type="geo-json" specific-use="{&#34;type&#34;:&#34;Point&#34;,&#34;coordinates&#34;:[-61.400000,10.650000]}" id="NCID0EGLCK" xlink:type="simple">10°39'N, 61°24'W</named-content></named-content>), 18-21 Jun 1993, W. N. Mathis (1♂; <named-content xmlns:xlink="http://www.w3.org/1999/xlink" content-type="dwc:institutional_code" xlink:type="simple">USNM</named-content>); Mount St. Benedict (<named-content xmlns:xlink="http://www.w3.org/1999/xlink" content-type="dwc:verbatimCoordinates" xlink:type="simple"><named-content content-type="geo-json" specific-use="{&#34;type&#34;:&#34;Point&#34;,&#34;coordinates&#34;:[-61.400000,10.650000]}" id="NCID0ESLCK" xlink:type="simple">10°39'N, 61°24'W</named-content></named-content>; creek near base), 19 Jun 1993, W. N. Mathis (1♂; <named-content xmlns:xlink="http://www.w3.org/1999/xlink" content-type="dwc:institutional_code" xlink:type="simple">USNM</named-content>).</p></tp:treatment-sec><tp:treatment-sec sec-type="distribution" id="SECID0E2LCK"><title>Distribution</title><p>(Fig. <xref ref-type="fig" rid="F28">81</xref>). Neotropical: Bolivia (La Paz), Brazil (Paraná), Costa Rica (Cartago), Colombia (Antioquia, Cauca, Valle de Cauca), Peru (Cuzco, Madre de Dios), Trinidad and Tobago, West Indies (Cuba, Dominica, Dominican Republic, Grenada, Jamaica, Puerto Rico, St. Lucia, St. Vincent).</p><fig id="F28" position="float" orientation="portrait"><label>Figure 81.</label><caption><p>Distribution map of <italic><tp:taxon-name><tp:taxon-name-part taxon-name-part-type="genus">Lamproclasiopa</tp:taxon-name-part> <tp:taxon-name-part taxon-name-part-type="species">aracataca</tp:taxon-name-part></tp:taxon-name></italic> (<styled-content style="color:darkgrey;">●</styled-content>); <italic><tp:taxon-name><tp:taxon-name-part taxon-name-part-type="genus">Lamproclasiopa</tp:taxon-name-part> <tp:taxon-name-part taxon-name-part-type="species">nana</tp:taxon-name-part></tp:taxon-name></italic> (♦); <italic><tp:taxon-name><tp:taxon-name-part taxon-name-part-type="genus">Lamproclasiopa</tp:taxon-name-part> <tp:taxon-name-part taxon-name-part-type="species">triangularis</tp:taxon-name-part></tp:taxon-name></italic> sp. n. (▲).</p></caption><graphic xmlns:xlink="http://www.w3.org/1999/xlink" xlink:href="zookeys-631-001-g028.jpg" position="float" orientation="portrait" xlink:type="simple" id="oo_110853.jpg"/></fig></tp:treatment-sec><tp:treatment-sec sec-type="remarks" id="SECID0ETNCK"><title>Remarks.</title><p>This species is beautifully and strikingly colored, especially the head, and this color pattern distinguishes it from congeners. These characters, as noted in this species’ diagnosis, are as follows: Frons distinctly two toned; fronto-orbits narrow; <!--PageBreak-->medial triangular area densely microtomentose, velvety black; mesofrons, other than narrow, medial triangle, seriaceus, bronzish to copperish gray to blue; antenna yellow, some specimens slightly black anterodorsally. Facial series with two setae on each side; face also distinctly two toned, a narrow, bare, shiny, vertical stripe that is bordered laterally by dense, palely golden-white microtomentum; parafacial very narrow, densely silvery white microtomentose; wing hyaline.</p><p>Just as the color pattern of the head is unique among congeners, the structures of the male terminalia likewise represent a departure from the more typical pattern. This is especially evident in the shape of the epandrium, which exhibits a dorsal gap and the lateral arms are greatly thickened. Like many other species of <italic><tp:taxon-name><tp:taxon-name-part taxon-name-part-type="genus">Lamproclasiopa</tp:taxon-name-part></tp:taxon-name></italic>, there are loosely clustered setulae along the ventromedial margin. The cerci are slender and comparatively elongated. The internal structures are more typical, although the aedeagus in lateral view is more rectangular than being narrowly triangular and a slender, membranous distiphallus is often exposed.</p></tp:treatment-sec><ref-list><ref id="B31"><mixed-citation xmlns:xlink="http://www.w3.org/1999/xlink" xlink:type="simple">
          <person-group><name name-style="western"><surname>Williston</surname><given-names>SW</given-names></name></person-group> (<year>1896</year>) <article-title>On the <tp:taxon-name><tp:taxon-name-part taxon-name-part-type="order">Diptera</tp:taxon-name-part></tp:taxon-name> of St. Vincent (West Indies).</article-title> <source>The Transactions of the Entomological Society of London</source> <volume>1896</volume>: <fpage>253</fpage>–<lpage>446</lpage>. doi: <ext-link xlink:type="simple" ext-link-type="doi" xlink:href="10.1111/j.1365-2311.1896.tb00965.x">10.1111/j.1365-2311.1896.tb00965.x</ext-link></mixed-citation></ref><ref id="B2"><mixed-citation xmlns:xlink="http://www.w3.org/1999/xlink" xlink:type="simple">
          <person-group><name name-style="western"><surname>Cresson</surname><given-names>ET Jr</given-names></name></person-group> (<year>1924</year>) <article-title>Descriptions of new genera and species of the dipterous family <tp:taxon-name><tp:taxon-name-part taxon-name-part-type="family">Ephydridae</tp:taxon-name-part></tp:taxon-name>. Paper VI.</article-title> <source>Entomological News</source> <volume>35</volume>(<issue>5</issue>): <fpage>159</fpage>–<lpage>164</lpage>.</mixed-citation></ref><ref id="B12"><mixed-citation xmlns:xlink="http://www.w3.org/1999/xlink" xlink:type="simple">
          <person-group><name name-style="western"><surname>Cresson</surname><given-names>ET Jr</given-names></name></person-group> (<year>1946</year>) <article-title>A systematic annotated arrangement of the genera and species of the Neotropical <tp:taxon-name><tp:taxon-name-part taxon-name-part-type="family">Ephydridae</tp:taxon-name-part></tp:taxon-name> (<tp:taxon-name><tp:taxon-name-part taxon-name-part-type="order">Diptera</tp:taxon-name-part></tp:taxon-name>) I. The subfamily <tp:taxon-name><tp:taxon-name-part taxon-name-part-type="subfamily">Psilopinae</tp:taxon-name-part></tp:taxon-name>.</article-title> <source>Transactions of the American Entomological Society</source> <volume>71</volume>: <fpage>129</fpage>–<lpage>163</lpage>.</mixed-citation></ref><ref id="B34"><mixed-citation xmlns:xlink="http://www.w3.org/1999/xlink" xlink:type="simple">
          <person-group><name name-style="western"><surname>Wirth</surname><given-names>WW</given-names></name></person-group> (<year>1968</year>) <article-title>77. Family <tp:taxon-name><tp:taxon-name-part taxon-name-part-type="family">Ephydridae</tp:taxon-name-part></tp:taxon-name>.</article-title> In: <person-group><name name-style="western"><surname>Papavero</surname><given-names>N</given-names></name></person-group> (<role>Ed.</role>) <source>A Catalogue of the <tp:taxon-name><tp:taxon-name-part taxon-name-part-type="order">Diptera</tp:taxon-name-part></tp:taxon-name> of the Americas South of the United States</source>. <publisher-name>Departamento de Zoologia, Secretaria da Agricultura</publisher-name>. <publisher-loc>São Paulo</publisher-loc>, <fpage>1</fpage>–<lpage>43</lpage>.</mixed-citation></ref><ref id="B21"><mixed-citation xmlns:xlink="http://www.w3.org/1999/xlink" xlink:type="simple">
          <person-group><name name-style="western"><surname>Mathis</surname><given-names>WN</given-names></name><name name-style="western"><surname>Edmiston</surname><given-names>JF</given-names></name></person-group> (<year>1991</year>) <article-title>S. W. Williston’s species of <tp:taxon-name><tp:taxon-name-part taxon-name-part-type="family">Ephydridae</tp:taxon-name-part></tp:taxon-name> (<tp:taxon-name><tp:taxon-name-part taxon-name-part-type="order">Diptera</tp:taxon-name-part></tp:taxon-name>) from St. Vincent (West Indies).</article-title> <source>Proceedings of the Biological Society of Washington</source> <volume>104</volume>(<issue>4</issue>): <fpage>816</fpage>–<lpage>839</lpage>.</mixed-citation></ref><ref id="B24"><mixed-citation xmlns:xlink="http://www.w3.org/1999/xlink" xlink:type="simple">
          <person-group><name name-style="western"><surname>Mathis</surname><given-names>WN</given-names></name><name name-style="western"><surname>Zatwarnicki</surname><given-names>T</given-names></name></person-group> (<year>1995</year>) <article-title>A world catalog of the shore flies (<tp:taxon-name><tp:taxon-name-part taxon-name-part-type="order">Diptera</tp:taxon-name-part></tp:taxon-name>: <tp:taxon-name><tp:taxon-name-part taxon-name-part-type="family">Ephydridae</tp:taxon-name-part></tp:taxon-name>).</article-title> <source>Memoirs on Entomology, International</source> <volume>4</volume>: <fpage>1</fpage>–<lpage>423</lpage>.</mixed-citation></ref><ref id="B36"><mixed-citation xmlns:xlink="http://www.w3.org/1999/xlink" xlink:type="simple">
          <person-group><name name-style="western"><surname>Zatwarnicki</surname><given-names>T</given-names></name><name name-style="western"><surname>Mathis</surname><given-names>WN</given-names></name></person-group> (<year>2001</year>) <article-title>A generic classification of the tribe <tp:taxon-name><tp:taxon-name-part taxon-name-part-type="tribe">Discocerinini</tp:taxon-name-part></tp:taxon-name> (<tp:taxon-name><tp:taxon-name-part taxon-name-part-type="order">Diptera</tp:taxon-name-part></tp:taxon-name>: <tp:taxon-name><tp:taxon-name-part taxon-name-part-type="family">Ephydridae</tp:taxon-name-part></tp:taxon-name>).</article-title> <source>Annales Zoologici (Warsaw)</source> <volume>51</volume>(<issue>1</issue>): <fpage>5</fpage>–<lpage>51</lpage>.</mixed-citation></ref><ref id="B29"><mixed-citation xmlns:xlink="http://www.w3.org/1999/xlink" xlink:type="simple">
          <person-group><name name-style="western"><surname>Perez-Gelabert</surname><given-names>DE</given-names></name></person-group> (<year>2008</year>) <article-title>Arthropods of Hispaniola (Dominican Republic and Haiti): a checklist and bibliography.</article-title> <source>Zootaxa</source> <volume>1831</volume>: <fpage>530</fpage>.</mixed-citation></ref></ref-list></tp:taxon-treatment>
