# Supplementary material for: A revision of the shore-fly genus Lamproclasiopa Hendel (Diptera, Ephydridae)
Source: Zookeys. 2016 Nov 14;(631):1–99. doi: 10.3897/zookeys.631.10718 (PMC5126506; doi:10.3897/zookeys.631.10718)
Supplement: XML Treatment for Lamproclasiopa furvitibia [file zookeys.631.10718-treatment16.xml]

<!DOCTYPE tp:taxon-treatment
  PUBLIC "-//TaxonX//DTD Taxonomic Treatment Publishing DTD v0 20100105//EN" "tax-treatment-NSO.dtd">
<tp:taxon-treatment xmlns:tp="http://www.plazi.org/taxpub"><tp:treatment-meta><kwd-group><label>Taxon classification</label><kwd><named-content content-type="kingdom">Animalia</named-content></kwd><kwd><named-content content-type="order">Diptera</named-content></kwd><kwd><named-content content-type="family">Ephydridae</named-content></kwd></kwd-group><mixed-citation publication-type="journal"><person-group><name><surname>Costa</surname><given-names>Daniel N. R.</given-names></name><name><surname>Mathis</surname><given-names>Wayne N.</given-names></name><name><surname>Marinoni</surname><given-names>Luciane</given-names></name></person-group><article-title>A revision of the shore-fly genus <italic><tp:taxon-name><tp:taxon-name-part taxon-name-part-type="genus">Lamproclasiopa</tp:taxon-name-part></tp:taxon-name></italic> Hendel (<tp:taxon-name><tp:taxon-name-part taxon-name-part-type="order">Diptera</tp:taxon-name-part></tp:taxon-name>, <tp:taxon-name><tp:taxon-name-part taxon-name-part-type="family">Ephydridae</tp:taxon-name-part></tp:taxon-name>)</article-title><source>Zookeys</source><day>14</day><month>11</month><year>2016</year><volume>2016</volume><issue>631</issue><fpage>1</fpage><lpage>99</lpage><pub-id pub-id-type="doi">10.3897/zookeys.631.10718</pub-id></mixed-citation></tp:treatment-meta><tp:nomenclature><tp:taxon-name>
                <tp:taxon-name-part taxon-name-part-type="genus">Lamproclasiopa</tp:taxon-name-part>
                <tp:taxon-name-part taxon-name-part-type="species">furvitibia</tp:taxon-name-part>
                <object-id xmlns:xlink="http://www.w3.org/1999/xlink" content-type="zoobank" xlink:type="simple">http://www.zoobank.org/9B556FB7-2108-4B56-8999-3D9AC58D4D03</object-id>
              </tp:taxon-name><tp:taxon-status xmlns:xlink="http://www.w3.org/1999/xlink" xlink:type="simple">sp. n.</tp:taxon-status><xref ref-type="fig" rid="F6">Figs 14</xref><xref ref-type="fig" rid="F29">, 82–85</xref><!--PageBreak--></tp:nomenclature><tp:treatment-sec sec-type="diagnosis" id="SECID0EERCK"><title>Diagnosis.</title><p>This species can be distinguished from congeners by the following combination of characters: Small to moderately small shore flies, body length 2.00-2.24 mm. <italic>Head</italic>: Frons with yellowish tan to golden tan microtomentum, with slightly silver white microtomentum anteriorly and two small areas shiny black, without mi<!--PageBreak-->crotomentum; mesofrons evident by slight lateral lines. Antenna yellow; basal flagellomere with slightly darker dorsal margin. Face completely and more or less uniformly silvery white microtomentose, lacking vertical stripes; 2 prominent facial setae, dorsal seta at midheight, other seta near epistomal margin; parafacial thin, more densely silvery <!--PageBreak-->white microtomentose than face. Gena relatively short, gena-to-eye ratio 0.07–0.09. <italic>Thorax</italic>: Generally black. Mesonotum black with thin, golden brown microtomentum, subshiny, slightly less dense than microtomentum of frons; presutural supra-alar seta lacking; pleural areas more sparsely microtomentose than mesonotum, blackish brown to black, becoming less microtomentose ventrally and posteriorly, subshiny to shiny. Wing completely hyaline, lacking darkened areas; costal vein ratio 0.59–0.60; M vein ratio 0.70–72. Femora grayish to blackish brown, subshiny; forefemur with 4–5 stout, peg-like setae on apical third along posteroventral margin; tibiae blackish brown with distal third yellow; tarsi yellow. <italic>Abdomen</italic>: Tergites shiny black, with little or very sparse microtomentum. Male terminalia (Figs <xref ref-type="fig" rid="F29">82–85</xref>): Epandrium in posterior view (Fig. <xref ref-type="fig" rid="F29">82</xref>) nearly as wide as high, as in inverted, bow-shaped U, dorsal arch narrow, becoming wider ventrally, in lateral view (Fig. <xref ref-type="fig" rid="F29">83</xref>) tear-drop shaped, widest ventrally, ventral margin broadly rounded and bearing distinct row or setulae; cercus in posterior view (Fig. <xref ref-type="fig" rid="F29">82</xref>) hemispherical, not fused with ventral margin of cercal cavity, ventral portion diffuse, membranous, generally uniformly setulose, in lateral view (Fig. <xref ref-type="fig" rid="F29">83</xref>) narrowly and irregularly semicircular, slightly wider subdorsally than ventrally; gonite in ventral view (Fig. <xref ref-type="fig" rid="F29">84</xref>) more or less irregularly triangular, narrowed toward aedeagal base, wider toward hypandrium, in lateral view (Fig. <xref ref-type="fig" rid="F29">85</xref>) moderately elongate, rod-like, shallowly curved, end toward hypandrium narrower than opposite end; aedeagus in ventral view (Fig. <xref ref-type="fig" rid="F29">84</xref>) narrowly elongate, 6× longer than wide, basal half wider than narrow apical half, tapered, base narrowly bifurcate, apical half digitiform, apex narrowly rounded; phallapodeme in lateral view (Fig. <xref ref-type="fig" rid="F29">85</xref>) triangular, angular extensions toward aedeagal base and toward hypandrium digitiform, extension toward aedeagal base longer than extension toward hypandrium, keel robust, tapered, apex narrowly rounded, in ventral view (Fig. <xref ref-type="fig" rid="F29">84</xref>) elongate, bone-like, with apical and basal cross, both apices truncate; hypandrium in ventral view (Fig. <xref ref-type="fig" rid="F29">84</xref>) with anterior 2/3 more or less rectangular, lateral margin scalloped, posterior 1/3 slightly flared laterally, thumb-like extensions, posterior margin deeply emarginate, broadly V-shaped, in lateral view (Fig. <xref ref-type="fig" rid="F29">85</xref>) elongate, shallowly angularly rod-like, an elongate and shallow Z.</p><fig id="F29" position="float" orientation="portrait"><label>Figures 82–85.</label><caption><p>
          <italic><tp:taxon-name><tp:taxon-name-part taxon-name-part-type="genus">Lamproclasiopa</tp:taxon-name-part> <tp:taxon-name-part taxon-name-part-type="species">furvitibia</tp:taxon-name-part></tp:taxon-name></italic> sp. n. (Costa Rica. San José: Moravia) <bold>82</bold> epandrium and cerci, posterior view <bold>83</bold> same, lateral view <bold>84</bold> internal structures of male terminalia (aedeagus [shaded], phallapodeme, gonite, hypandrium), ventral view <bold>85</bold> same, lateral view. Scale bar = 0.1 mm.</p></caption><graphic xmlns:xlink="http://www.w3.org/1999/xlink" xlink:href="zookeys-631-001-g029.jpg" position="float" orientation="portrait" xlink:type="simple" id="oo_110854.jpg"/></fig></tp:treatment-sec><tp:treatment-sec sec-type="type material" id="SECID0EDUCK"><title>Type material.</title><p>The holotype male of <italic><tp:taxon-name><tp:taxon-name-part taxon-name-part-type="genus">Lamproclasiopa</tp:taxon-name-part> <tp:taxon-name-part taxon-name-part-type="species">furvitibia</tp:taxon-name-part></tp:taxon-name></italic> is labeled “COSTA RICA. Prov. San José. Moravia. Zurquí de Moravia, Tower path. 1600m. 6–13 SEP 2013. Proyeto ZADBI. Malaise trap #1, 0m, ZADBI-1136. -84:00:57 10:02:58 #107741/INB0004403109 INBIOCRI COSTA RICA [plastic bar code label]/HOLOTYPE ♂ <italic><tp:taxon-name><tp:taxon-name-part taxon-name-part-type="genus">Lamproclasiopa</tp:taxon-name-part> <tp:taxon-name-part taxon-name-part-type="species">furvitibia</tp:taxon-name-part></tp:taxon-name></italic> Costa, Mathis &amp; Marinoni <named-content xmlns:xlink="http://www.w3.org/1999/xlink" content-type="dwc:institutional_code" xlink:type="simple">MNCR</named-content>-A [red].” The holotype is double mounted (glued to a paper triangle) and is in very good condition, and is deposited in <named-content xmlns:xlink="http://www.w3.org/1999/xlink" content-type="dwc:institutional_code" xlink:type="simple">MNCR</named-content>-A. Thirty-four paratypes (13♂, 21♀; <named-content xmlns:xlink="http://www.w3.org/1999/xlink" content-type="dwc:institutional_code" xlink:type="simple">MNCR</named-content>-A, <named-content xmlns:xlink="http://www.w3.org/1999/xlink" content-type="dwc:institutional_code" xlink:type="simple">USNM</named-content>) bear the same label data as the holotype. Other paratypes are as follows: COSTA RICA. <bold>Cartago.</bold> Paraíso, Parque Nacional Tapantí (<named-content xmlns:xlink="http://www.w3.org/1999/xlink" content-type="dwc:verbatimCoordinates" xlink:type="simple"><named-content content-type="geo-json" specific-use="{&#34;type&#34;:&#34;Point&#34;,&#34;coordinates&#34;:[-83.775000,9.721667]}" id="NCID0EBWCK" xlink:type="simple">09°43.3'N, 83°46.5'W</named-content></named-content>; 1600 m), 9 Mar – 29 Sep 2013, Proyeto ZADBI (7♂, 14♀; <named-content xmlns:xlink="http://www.w3.org/1999/xlink" content-type="dwc:institutional_code" xlink:type="simple">MNCR</named-content>-A). <bold>Puntaneras.</bold> Coto Brus, Las Alturas Biological Station (<named-content xmlns:xlink="http://www.w3.org/1999/xlink" content-type="dwc:verbatimCoordinates" xlink:type="simple"><named-content content-type="geo-json" specific-use="{&#34;type&#34;:&#34;Point&#34;,&#34;coordinates&#34;:[-82.833333,8.945000]}" id="NCID0EUWCK" xlink:type="simple">08°56.7'N, 82°50'W</named-content></named-content>; 1500–1600 m), 7–13 May 2013, Proyeto ZADBI (1♀; <named-content xmlns:xlink="http://www.w3.org/1999/xlink" content-type="dwc:institutional_code" xlink:type="simple">MNCR</named-content>-A). <bold>Guanacaste.</bold> Macizo Miravalles, Cabro Muco Station (<named-content xmlns:xlink="http://www.w3.org/1999/xlink" content-type="dwc:verbatimCoordinates" xlink:type="simple"><named-content content-type="geo-json" specific-use="{&#34;type&#34;:&#34;Point&#34;,&#34;coordinates&#34;:[-84.855000,10.718333]}" id="NCID0EHXCK" xlink:type="simple">10°43.1'N, 84° 51.3'W</named-content></named-content>; 1100 m), 22 Jun–9 Jul 2003, J. Azoifeifa. (2♂; <named-content xmlns:xlink="http://www.w3.org/1999/xlink" content-type="dwc:institutional_code" xlink:type="simple">MNCR</named-content>-A).</p><!--PageBreak--></tp:treatment-sec><tp:treatment-sec sec-type="type locality" id="SECID0EWXCK"><title>Type locality.</title><p>Costa Rica. San José. Zurquí de Moravia (<named-content xmlns:xlink="http://www.w3.org/1999/xlink" content-type="dwc:verbatimCoordinates" xlink:type="simple"><named-content content-type="geo-json" specific-use="{&#34;type&#34;:&#34;Point&#34;,&#34;coordinates&#34;:[-84.010000,10.046667]}" id="NCID0E6XCK" xlink:type="simple">10°2.8'N, 84°0.6'W</named-content></named-content>; 1588 m).</p></tp:treatment-sec><tp:treatment-sec sec-type="distribution" id="SECID0EEYCK"><title>Distribution</title><p>(Fig. <xref ref-type="fig" rid="F6">14</xref>). Neotropical: Costa Rica (San José, Puntaneras).</p></tp:treatment-sec><tp:treatment-sec sec-type="etymology" id="SECID0EOYCK"><title>Etymology.</title><p>The species epithet, <italic><tp:taxon-name><tp:taxon-name-part taxon-name-part-type="species">furvitibia</tp:taxon-name-part></tp:taxon-name></italic>, is of Latin derivation, meaning darkened tibia and refers to the partially darkened tibiae, one of the distinguish features of this species.</p></tp:treatment-sec><tp:treatment-sec sec-type="remarks" id="SECID0E5YCK"><title>Remarks.</title><p>This species is closely related to <italic><tp:taxon-name><tp:taxon-name-part taxon-name-part-type="genus">Lamproclasiopa</tp:taxon-name-part> <tp:taxon-name-part taxon-name-part-type="species">xanthocera</tp:taxon-name-part></tp:taxon-name></italic> but can be distinguished from it by having two small shiny black areas on the anterolateral portion of the frons and by having mostly blackish brown tibiae with the distal third being yellow. The shape of structures of the male terminalia also distinguishes this species from congeners.</p></tp:treatment-sec><tp:treatment-sec><!--Section generated to contain objects referenced in tp:taxon-treatment.--><fig id="F6" position="float" orientation="portrait"><label>Figure 14.</label><caption><p>Distribution map of <italic><tp:taxon-name><tp:taxon-name-part taxon-name-part-type="genus">Lamproclasiopa</tp:taxon-name-part> <tp:taxon-name-part taxon-name-part-type="species">brunnea</tp:taxon-name-part></tp:taxon-name></italic> sp. n. (●); <italic><tp:taxon-name><tp:taxon-name-part taxon-name-part-type="genus">Lamproclasiopa</tp:taxon-name-part> <tp:taxon-name-part taxon-name-part-type="species">furvitibia</tp:taxon-name-part></tp:taxon-name></italic> sp. n. (<styled-content style="color:darkgrey;">▲</styled-content>).</p></caption><graphic xmlns:xlink="http://www.w3.org/1999/xlink" xlink:href="zookeys-631-001-g006.jpg" position="float" orientation="portrait" xlink:type="simple" id="oo_110831.jpg"/></fig></tp:treatment-sec></tp:taxon-treatment>
