# Supplementary material for: A revision of the shore-fly genus Lamproclasiopa Hendel (Diptera, Ephydridae)
Source: Zookeys. 2016 Nov 14;(631):1–99. doi: 10.3897/zookeys.631.10718 (PMC5126506; doi:10.3897/zookeys.631.10718)
Supplement: XML Treatment for Lamproclasiopa xanthocera [file zookeys.631.10718-treatment17.xml]

<!DOCTYPE tp:taxon-treatment
  PUBLIC "-//TaxonX//DTD Taxonomic Treatment Publishing DTD v0 20100105//EN" "tax-treatment-NSO.dtd">
<tp:taxon-treatment xmlns:tp="http://www.plazi.org/taxpub"><tp:treatment-meta><kwd-group><label>Taxon classification</label><kwd><named-content content-type="kingdom">Animalia</named-content></kwd><kwd><named-content content-type="order">Diptera</named-content></kwd><kwd><named-content content-type="family">Ephydridae</named-content></kwd></kwd-group><mixed-citation publication-type="journal"><person-group><name><surname>Costa</surname><given-names>Daniel N. R.</given-names></name><name><surname>Mathis</surname><given-names>Wayne N.</given-names></name><name><surname>Marinoni</surname><given-names>Luciane</given-names></name></person-group><article-title>A revision of the shore-fly genus <italic><tp:taxon-name><tp:taxon-name-part taxon-name-part-type="genus">Lamproclasiopa</tp:taxon-name-part></tp:taxon-name></italic> Hendel (<tp:taxon-name><tp:taxon-name-part taxon-name-part-type="order">Diptera</tp:taxon-name-part></tp:taxon-name>, <tp:taxon-name><tp:taxon-name-part taxon-name-part-type="family">Ephydridae</tp:taxon-name-part></tp:taxon-name>)</article-title><source>Zookeys</source><day>14</day><month>11</month><year>2016</year><volume>2016</volume><issue>631</issue><fpage>1</fpage><lpage>99</lpage><pub-id pub-id-type="doi">10.3897/zookeys.631.10718</pub-id></mixed-citation></tp:treatment-meta><tp:nomenclature><tp:taxon-name>
                <tp:taxon-name-part taxon-name-part-type="genus">Lamproclasiopa</tp:taxon-name-part>
                <tp:taxon-name-part taxon-name-part-type="species">xanthocera</tp:taxon-name-part>
                <object-id xmlns:xlink="http://www.w3.org/1999/xlink" content-type="zoobank" xlink:type="simple">http://www.zoobank.org/B35ED0F5-9221-4E9B-A7E5-0E66ED7FADB1</object-id>
              </tp:taxon-name><tp:taxon-status xmlns:xlink="http://www.w3.org/1999/xlink" xlink:type="simple">sp. n.</tp:taxon-status><xref ref-type="fig" rid="F30">Figs 86–87</xref><xref ref-type="fig" rid="F31">, 88–91</xref><xref ref-type="fig" rid="F36">, 104</xref></tp:nomenclature><tp:treatment-sec sec-type="diagnosis" id="SECID0E51CK"><title>Diagnosis.</title><p>This species can be distinguished from congeners by the following combination of characters: Small to moderately small shore flies, body length 1.73–2.18 mm. <italic>Head</italic>: Frons with yellowish tan to golden tan microtomentum, some areas slightly darker; parafrons with slightly thinner investment of microtomentum; mesofrons evident by slight lateral lines. Antenna yellow; basal flagellomere with slightly darker dorsal margin. Face completely and more or less uniformly silvery white microtomentose, more thinly microtomentose ventrally except for extreme ventral margin, lacking vertical stripes; 2 prominent facial setae, dorsal seta at midheight, other seta near epistomal margin; parafacial thin, more densely silvery white microtomentose than face. Gena relatively short, gena-to-eye ratio 0.06–0.08. <italic>Thorax</italic>: Generally black. Mesonotum black with thin, golden brown microtomentum, subshiny, although less dense than microtomentum of frons; presutural supra-alar seta lacking or indistinguishable from surrounding setae pleural areas more sparsely microtomentose than mesonotum, blackish brown to black, becoming less microtomentose ventrally and posteriorly, subshiny to shiny. Wing completely hyaline, lacking darkened areas; costal vein ratio 0.59–0.60; M vein ratio 0.57–0.65. Femora grayish to blackish brown, subshiny; forefemur with 4–5 stout, peg-like setae on apical third along posteroventral margin; tibiae and tarsi yellow. <italic>Abdomen</italic>: Tergites shiny black, with little or very sparse microtomentum. Male terminalia (Figs <xref ref-type="fig" rid="F31">88–91</xref>): Epandrium in posterior view (Fig. <xref ref-type="fig" rid="F31">88</xref>) nearly as wide as long, as in inverted U, dorsal arch narrow, becoming wider ventrally, in lateral view (Fig. <xref ref-type="fig" rid="F31">89</xref>) narrowly triangular, widest ventrally, ventral margin broadly rounded; cercus in posterior view (Fig. <xref ref-type="fig" rid="F31">88</xref>) hemispherical, not fused with ventral margin of cercal cavity, uniformly setulose, in lateral view (Fig. <xref ref-type="fig" rid="F31">89</xref>) narrowly semicircular, slightly wider subdorsally than ventrally; gonite in ventral view (Fig. <xref ref-type="fig" rid="F31">90</xref>) more or less triangular, narrowed toward aedeagal base, wider toward hypandrium, in lateral view (Fig. <xref ref-type="fig" rid="F31">91</xref>) elongate, rod-like, end toward hypandrium narrower than opposite end; aedeagus in ventral view (Fig. <xref ref-type="fig" rid="F31">90</xref>) narrowly elongate, 6× longer than wide, nearly parallel sided, apex pointed, in lateral view (Fig. <xref ref-type="fig" rid="F31">91</xref>) elongate, L-shaped, short arm basally, wider, thereafter parallel sided, membranous on apical ¼; phallapodeme in lateral view (Fig. <xref ref-type="fig" rid="F31">91</xref>) triangular, angle toward aedeagal base digitiform, longer than extension toward hypandrium, keel tapered, apex rounded, in ventral view (Fig. <xref ref-type="fig" rid="F31">90</xref>) rectangular, apical 1/3 to hypandrium slightly tapered, both apices truncate; hypandrium in ventral view (Fig. <xref ref-type="fig" rid="F31">90</xref>) as a broad, short H with posterior arms flaring posterolaterally, posterior margin broadly emarginate, anterior margin shallowly concave; in lateral view (Fig. <xref ref-type="fig" rid="F31">91</xref>) elongate, rod-like, anterior apex irregular.</p><fig id="F30" position="float" orientation="portrait"><label>Figures 86–87.</label><caption><p>
          <italic><tp:taxon-name><tp:taxon-name-part taxon-name-part-type="genus">Lamproclasiopa</tp:taxon-name-part> <tp:taxon-name-part taxon-name-part-type="species">xanthocera</tp:taxon-name-part></tp:taxon-name></italic> sp. n., male holotype (Brazil. Paraná: Curitiba) <bold>86</bold> head, anterior view <bold>87</bold> habitus, lateral view. Scale bar = 0.5 mm.</p></caption><graphic xmlns:xlink="http://www.w3.org/1999/xlink" xlink:href="zookeys-631-001-g030.jpg" position="float" orientation="portrait" xlink:type="simple" id="oo_110855.jpg"/></fig><fig id="F31" position="float" orientation="portrait"><label>Figures 88–91.</label><caption><p>
          <italic><tp:taxon-name><tp:taxon-name-part taxon-name-part-type="genus">Lamproclasiopa</tp:taxon-name-part> <tp:taxon-name-part taxon-name-part-type="species">xanthocera</tp:taxon-name-part></tp:taxon-name></italic> sp. n., male holotype (Brazil. Paraná: Curitiba) <bold>88</bold> epandrium and cerci, posterior view <bold>89</bold> same, lateral view <bold>90</bold> internal structures of male terminalia (aedeagus [shaded], phallapodeme, gonite, hypandrium), ventral view <bold>91</bold> same, lateral view. Scale bar = 0.1 mm.</p></caption><graphic xmlns:xlink="http://www.w3.org/1999/xlink" xlink:href="zookeys-631-001-g031.jpg" position="float" orientation="portrait" xlink:type="simple" id="oo_110856.jpg"/></fig></tp:treatment-sec><tp:treatment-sec sec-type="type material" id="SECID0EY5CK"><title>Type material.</title><p>The holotype male of <italic><tp:taxon-name><tp:taxon-name-part taxon-name-part-type="genus">Lamproclasiopa</tp:taxon-name-part> <tp:taxon-name-part taxon-name-part-type="species">xanthocera</tp:taxon-name-part></tp:taxon-name></italic> is labeled “<bold>BRAZIL.</bold> Paraná: Curitiba, UFPR [<named-content xmlns:xlink="http://www.w3.org/1999/xlink" xlink:type="simple" content-type="institution" xlink:href="http://grbio.org/institution/universidade-federal-do-paran%C3%A1" id="NCID0EK6CK">Universidade Federal do Paraná</named-content>, Reserva Biológica] (<named-content xmlns:xlink="http://www.w3.org/1999/xlink" content-type="dwc:verbatimCoordinates" xlink:type="simple"><named-content content-type="geo-json" specific-use="{&#34;type&#34;:&#34;Point&#34;,&#34;coordinates&#34;:[-49.233333,-25.448333]}" id="NCID0ES6CK" xlink:type="simple">25°26.9'S, 49°14'W</named-content></named-content>; 915 m),1–2Feb2010[,] D. &amp; W. N. Mathis/<named-content xmlns:xlink="http://www.w3.org/1999/xlink" content-type="dwc:institutional_code" xlink:type="simple">USNM</named-content> ENT 00118308 [plastic bar code label]/HOLOTYPE ♂ <italic><tp:taxon-name><tp:taxon-name-part taxon-name-part-type="genus">Lamproclasiopa</tp:taxon-name-part> <tp:taxon-name-part taxon-name-part-type="species">xanthocera</tp:taxon-name-part></tp:taxon-name></italic> Costa, Mathis &amp; Marinoni <named-content xmlns:xlink="http://www.w3.org/1999/xlink" content-type="dwc:institutional_code" xlink:type="simple">DZUP</named-content> [red].” The holotype is double mounted (minuten pin in a block of plastic), is in excellent condition, and is deposited in <named-content xmlns:xlink="http://www.w3.org/1999/xlink" content-type="dwc:institutional_code" xlink:type="simple">DZUP</named-content>. Paratypes are as follows: BRAZIL. <bold>Paraná.</bold> Morro do Araçatuba (Município de Tijucas do Sul; <named-content xmlns:xlink="http://www.w3.org/1999/xlink" content-type="dwc:verbatimCoordinates" xlink:type="simple"><named-content content-type="geo-json" specific-use="{&#34;type&#34;:&#34;Point&#34;,&#34;coordinates&#34;:[-49.020000,-25.896667]}" id="NCID0E5ADK" xlink:type="simple">25°53.8'S, 49°01.2'W</named-content></named-content>; 910 m), 27 Feb 2015, W. N. Mathis (2♀; <named-content xmlns:xlink="http://www.w3.org/1999/xlink" content-type="dwc:institutional_code" xlink:type="simple">DZUP</named-content>, <named-content xmlns:xlink="http://www.w3.org/1999/xlink" content-type="dwc:institutional_code" xlink:type="simple">USNM</named-content>). <bold>São Paulo.</bold> Estação Biológica de Boracéia, Salesópolis (<named-content xmlns:xlink="http://www.w3.org/1999/xlink" content-type="dwc:verbatimCoordinates" xlink:type="simple"><named-content content-type="geo-json" specific-use="{&#34;type&#34;:&#34;Point&#34;,&#34;coordinates&#34;:[-45.846667,-23.533333]}" id="NCID0EUBDK" xlink:type="simple">23°32'S, 45°50.8'W</named-content></named-content>), Aug 1969, N. Papavero (1♀; <named-content xmlns:xlink="http://www.w3.org/1999/xlink" content-type="dwc:institutional_code" xlink:type="simple">MZUSP</named-content>).</p><!--PageBreak--></tp:treatment-sec><tp:treatment-sec sec-type="type locality" id="SECID0ECCDK"><title>Type locality.</title><p>Brazil. Paraná. Curitiba, <named-content xmlns:xlink="http://www.w3.org/1999/xlink" xlink:type="simple" content-type="institution" xlink:href="http://grbio.org/institution/universidade-federal-do-paran%C3%A1" id="NCID0EICDK">Universidade Federal do Paraná</named-content>, Reserva Biológica (<named-content xmlns:xlink="http://www.w3.org/1999/xlink" content-type="dwc:verbatimCoordinates" xlink:type="simple"><named-content content-type="geo-json" specific-use="{&#34;type&#34;:&#34;Point&#34;,&#34;coordinates&#34;:[-49.233333,-25.448333]}" id="NCID0EQCDK" xlink:type="simple">25°26.9'S, 49°14'W</named-content></named-content>; 915 m).</p></tp:treatment-sec><tp:treatment-sec sec-type="distribution" id="SECID0EVCDK"><title>Distribution</title><p>(Fig. <xref ref-type="fig" rid="F36">104</xref>). Neotropical: Argentina, Brazil (Paraná, São Paulo).</p><!--PageBreak--></tp:treatment-sec><tp:treatment-sec sec-type="etymology" id="SECID0EADDK"><title>Etymology.</title><p>The species epithet, <italic><tp:taxon-name><tp:taxon-name-part taxon-name-part-type="species">xanthocera</tp:taxon-name-part></tp:taxon-name></italic>, is of Latin derivation, meaning yellow horn and refers to the yellow antenna, one of the distinguishing features of this species.</p></tp:treatment-sec><tp:treatment-sec sec-type="remarks" id="SECID0EQDDK"><title>Remarks.</title><p>Although similar to <italic><tp:taxon-name><tp:taxon-name-part taxon-name-part-type="genus">Lamproclasiopa</tp:taxon-name-part> <tp:taxon-name-part taxon-name-part-type="species">bisetulosa</tp:taxon-name-part></tp:taxon-name></italic>, this species is distinguished from it and other congeners by having a generally microtomentose body, yellow antenna with little or no darkening along dorsal surfaces, a hyaline wing, and a blackish yellow foretarsus. The shape of structures of the male terminalia also distinguishes this species, especially the elongate, thick, and conspicuously sinuous aedeagus with an apical papilla-like apex.</p></tp:treatment-sec><tp:treatment-sec><!--Section generated to contain objects referenced in tp:taxon-treatment.--><fig id="F36" position="float" orientation="portrait"><label>Figure 104.</label><caption><p>Distribution map of <italic><tp:taxon-name><tp:taxon-name-part taxon-name-part-type="genus">Lamproclasiopa</tp:taxon-name-part> <tp:taxon-name-part taxon-name-part-type="species">argentipicta</tp:taxon-name-part></tp:taxon-name></italic> sp. n. (■); <italic><tp:taxon-name><tp:taxon-name-part taxon-name-part-type="genus">Lamproclasiopa</tp:taxon-name-part> <tp:taxon-name-part taxon-name-part-type="species">zerafael</tp:taxon-name-part></tp:taxon-name></italic> sp. n. (●); <italic><tp:taxon-name><tp:taxon-name-part taxon-name-part-type="genus">Lamproclasiopa</tp:taxon-name-part> <tp:taxon-name-part taxon-name-part-type="species">ecuadoriensis</tp:taxon-name-part></tp:taxon-name></italic> sp. n. (▲); <italic><tp:taxon-name><tp:taxon-name-part taxon-name-part-type="genus">Lamproclasiopa</tp:taxon-name-part> <tp:taxon-name-part taxon-name-part-type="species">polita</tp:taxon-name-part></tp:taxon-name></italic> (<styled-content style="color:darkgrey;">●</styled-content>); <italic><tp:taxon-name><tp:taxon-name-part taxon-name-part-type="genus">Lamproclasiopa</tp:taxon-name-part> <tp:taxon-name-part taxon-name-part-type="species">xanthocera</tp:taxon-name-part></tp:taxon-name></italic> sp. n. (<styled-content style="color:darkgrey;">▲</styled-content>).</p></caption><graphic xmlns:xlink="http://www.w3.org/1999/xlink" xlink:href="zookeys-631-001-g036.jpg" position="float" orientation="portrait" xlink:type="simple" id="oo_110861.jpg"/></fig></tp:treatment-sec></tp:taxon-treatment>
