# Supplementary material for: A revision of the shore-fly genus Lamproclasiopa Hendel (Diptera, Ephydridae)
Source: Zookeys. 2016 Nov 14;(631):1–99. doi: 10.3897/zookeys.631.10718 (PMC5126506; doi:10.3897/zookeys.631.10718)
Supplement: XML Treatment for Lamproclasiopa aliceae [file zookeys.631.10718-treatment18.xml]

<!DOCTYPE tp:taxon-treatment
  PUBLIC "-//TaxonX//DTD Taxonomic Treatment Publishing DTD v0 20100105//EN" "tax-treatment-NSO.dtd">
<tp:taxon-treatment xmlns:tp="http://www.plazi.org/taxpub"><tp:treatment-meta><kwd-group><label>Taxon classification</label><kwd><named-content content-type="kingdom">Animalia</named-content></kwd><kwd><named-content content-type="order">Diptera</named-content></kwd><kwd><named-content content-type="family">Ephydridae</named-content></kwd></kwd-group><mixed-citation publication-type="journal"><person-group><name><surname>Costa</surname><given-names>Daniel N. R.</given-names></name><name><surname>Mathis</surname><given-names>Wayne N.</given-names></name><name><surname>Marinoni</surname><given-names>Luciane</given-names></name></person-group><article-title>A revision of the shore-fly genus <italic><tp:taxon-name><tp:taxon-name-part taxon-name-part-type="genus">Lamproclasiopa</tp:taxon-name-part></tp:taxon-name></italic> Hendel (<tp:taxon-name><tp:taxon-name-part taxon-name-part-type="order">Diptera</tp:taxon-name-part></tp:taxon-name>, <tp:taxon-name><tp:taxon-name-part taxon-name-part-type="family">Ephydridae</tp:taxon-name-part></tp:taxon-name>)</article-title><source>Zookeys</source><day>14</day><month>11</month><year>2016</year><volume>2016</volume><issue>631</issue><fpage>1</fpage><lpage>99</lpage><pub-id pub-id-type="doi">10.3897/zookeys.631.10718</pub-id></mixed-citation></tp:treatment-meta><tp:nomenclature><tp:taxon-name>
                <tp:taxon-name-part taxon-name-part-type="genus">Lamproclasiopa</tp:taxon-name-part>
                <tp:taxon-name-part taxon-name-part-type="species">aliceae</tp:taxon-name-part>
                <object-id xmlns:xlink="http://www.w3.org/1999/xlink" content-type="zoobank" xlink:type="simple">http://www.zoobank.org/FE0C666F-5C59-416E-A3DE-E66AB7937A60</object-id>
              </tp:taxon-name><tp:taxon-status xmlns:xlink="http://www.w3.org/1999/xlink" xlink:type="simple">sp. n.</tp:taxon-status><xref ref-type="fig" rid="F32">Figs 92–93</xref><xref ref-type="fig" rid="F33">, 94–97</xref><xref ref-type="fig" rid="F39">, 111</xref><!--PageBreak--></tp:nomenclature><tp:treatment-sec sec-type="diagnosis" id="SECID0EKIDK"><title>Diagnosis.</title><p>This species is easily distinguished from congeners by the following combination of characters: Small to moderately small shore-flies, body length 1.80–2.10 mm. <italic>Head</italic>: Frons with dorsal 2/3 bearing brown, moderately sparse microtomentum, thereafter ventrally with a transverse bear, shiny black band, then a more grayish microtomentose, transverse band just before margin and dorsad of antennal bases. Ventral portion of face mostly unicolorous, moderately grayish brown microtomentose, antennal grooves more densely, whitish gray microtomentose; parafacial grayish white to creamy white. Gena moderately high, height subequal to height of basal flagellomere. Gena-to-eye ratio 0.14–0.17. <italic>Thorax</italic>: Mesonotum moderately sparsely brown microtomentose, mostly appearing subshiny black, lacking elongate spots; presutural <!--PageBreak-->supra-alar seta lacking. Katepisternum, especially anterior half, and anteroventral portion of anepisternum shiny black. Wing hyaline and lacking stump veins; costal vein ratio 0.55–0.63; M vein ratio 0.51–0.55. Forefemur with 4–5 stout, peg-like setae on apical third along posteroventral margin; femora black; tibiae with basal 2/3-¾ black, apical ¼-1/3 yellowish; tarsi yellow. <italic>Abdomen</italic>: Tergites very sparsely microtomentose medially to complete bare laterally, mostly shiny black. Male terminalia (Figs <xref ref-type="fig" rid="F33">94–97</xref>): Epandrium in posterior view (Fig. <xref ref-type="fig" rid="F33">94</xref>) roundly U-shaped except for incised ventromedial opening or pocket, widest at midheight, each lateral arm distinctly wider basally, ventromedial pocket between epandrial arms bottle-shaped, with dorsal half as a narrowed neck and ventral half wider than high, in lateral view (Fig. <xref ref-type="fig" rid="F33">95</xref>) narrow, angulate, widest just ventrad of cercal cavity, angulate, epandrial arm expanded at apex; cercus hemispherical, gradually tapered ventrally to broadly rounded apex, evenly setulose over length; gonite in lateral view (Fig. <xref ref-type="fig" rid="F33">97</xref>) robustly rod-like, essentially straight, narrower and abruptly curved toward aedeagal base, in ventral view (Fig. <xref ref-type="fig" rid="F33">96</xref>) clavate, wider toward hypandrium, much narrower, digitiform on extension toward aedeagal base; aedeagus in lateral view (Fig. <xref ref-type="fig" rid="F33">97</xref>) more or less funnel-like, curved subapically, widest basally, thereafter apically curved to acute point, in ventral view (Fig. <xref ref-type="fig" rid="F33">96</xref>) longer than wide, straight, base expanded, lateral margins of base rounded, thereafter apically evenly tapered to point; phallapodeme in lateral view (Fig. <xref ref-type="fig" rid="F33">97</xref>) as an inverted Y with an elongate, narrow, extension toward aedeagal base, keel elongate, narrow, parallel sided, apex irregularly rounded, in ventral view (Fig. <xref ref-type="fig" rid="F33">96</xref>) hourglass-like, sub-rectangular at apex toward aedeagal base, broadly expanded with lateral phalanges toward hypandrium, this apex truncate; hypandrium in lateral view (Fig. <xref ref-type="fig" rid="F33">97</xref>) elongate, narrow, bar-like, narrowed anteriorly, in ventral view (Fig. <xref ref-type="fig" rid="F33">96</xref>) robustly X-shaped to quadrate with lateral and poster margins concave.</p><fig id="F32" position="float" orientation="portrait"><label>Figures 92–93.</label><caption><p>
          <italic><tp:taxon-name><tp:taxon-name-part taxon-name-part-type="genus">Lamproclasiopa</tp:taxon-name-part> <tp:taxon-name-part taxon-name-part-type="species">aliceae</tp:taxon-name-part></tp:taxon-name></italic> sp. n. (USA. New Mexico: Silver City) <bold>92</bold> head, anterior view <bold>93</bold> same, lateral view. Scale bar = 0.5 mm.</p></caption><graphic xmlns:xlink="http://www.w3.org/1999/xlink" xlink:href="zookeys-631-001-g032.jpg" position="float" orientation="portrait" xlink:type="simple" id="oo_110857.jpg"/></fig><fig id="F33" position="float" orientation="portrait"><label>Figures 94–97.</label><caption><p>
          <italic><tp:taxon-name><tp:taxon-name-part taxon-name-part-type="genus">Lamproclasiopa</tp:taxon-name-part> <tp:taxon-name-part taxon-name-part-type="species">aliceae</tp:taxon-name-part></tp:taxon-name></italic> sp. n. (USA. New Mexico: Silver City) <bold>94</bold> epandrium and cerci, posterior view <bold>95</bold> same, lateral view <bold>96</bold> internal structures of male terminalia (aedeagus [shaded], phallapodeme, gonite, hypandrium), ventral view <bold>97</bold> same, lateral view. Scale bar = 0.1 mm.</p></caption><graphic xmlns:xlink="http://www.w3.org/1999/xlink" xlink:href="zookeys-631-001-g033.jpg" position="float" orientation="portrait" xlink:type="simple" id="oo_110858.jpg"/></fig></tp:treatment-sec><tp:treatment-sec sec-type="type material" id="SECID0EGMDK"><title>Type material.</title><p>The holotype male of <italic><tp:taxon-name><tp:taxon-name-part taxon-name-part-type="genus">Lamproclasiopa</tp:taxon-name-part> <tp:taxon-name-part taxon-name-part-type="species">aliceae</tp:taxon-name-part></tp:taxon-name></italic> is labeled “<bold>U[nited]S[tates of]A[merica]. N[ew]M[exico].</bold> Grant: Silver City (<named-content xmlns:xlink="http://www.w3.org/1999/xlink" content-type="dwc:verbatimCoordinates" xlink:type="simple"><named-content content-type="geo-json" specific-use="{&#34;type&#34;:&#34;Point&#34;,&#34;coordinates&#34;:[-108.275000,32.773333]}" id="NCID0E2MDK" xlink:type="simple">32°46.4'N, 108°16.5'W</named-content></named-content>; <!--PageBreak-->1790 m), 14 Aug 2007,D.&amp;W.N.Mathis/<named-content xmlns:xlink="http://www.w3.org/1999/xlink" content-type="dwc:institutional_code" xlink:type="simple">USNM</named-content> ENT 00118306 [plastic bar code label]/HOLOTYPE ♂ <italic><tp:taxon-name><tp:taxon-name-part taxon-name-part-type="genus">Lamproclasiopa</tp:taxon-name-part> <tp:taxon-name-part taxon-name-part-type="species">aliceae</tp:taxon-name-part></tp:taxon-name></italic> Costa, Mathis &amp; Marinoni <named-content xmlns:xlink="http://www.w3.org/1999/xlink" content-type="dwc:institutional_code" xlink:type="simple">USNM</named-content> [red].” The holotype is double mounted (minuten pin in a block of plastic), is in excellent condition, and is deposited in the <named-content xmlns:xlink="http://www.w3.org/1999/xlink" content-type="dwc:institutional_code" xlink:type="simple">USNM</named-content>. Eight paratypes (7♂, 1♀; <named-content xmlns:xlink="http://www.w3.org/1999/xlink" content-type="dwc:institutional_code" xlink:type="simple">DZUP</named-content>, <named-content xmlns:xlink="http://www.w3.org/1999/xlink" content-type="dwc:institutional_code" xlink:type="simple">USNM</named-content>) bare the same label data as the holotype.</p><!--PageBreak--></tp:treatment-sec><tp:treatment-sec sec-type="type locality" id="SECID0EJODK"><title>Type locality.</title><p>United States. New Mexico. Grant: Silver City (Big Ditch; <named-content xmlns:xlink="http://www.w3.org/1999/xlink" content-type="dwc:verbatimCoordinates" xlink:type="simple"><named-content content-type="geo-json" specific-use="{&#34;type&#34;:&#34;Point&#34;,&#34;coordinates&#34;:[-108.275000,32.773333]}" id="NCID0ESODK" xlink:type="simple">32°46.4'N, 108°16.5'W</named-content></named-content>; 1790 m). The “Big Ditch” is a large, canal-sized ditch that traverses Silver City, and during dry-weather seasons, the ditch has a small stream running through it. The ditch is frequently scoured out when heavy rains occur, sometimes resulting in flash floods in the “Big Ditch.” The type series was collected when dry weather prevailed.</p></tp:treatment-sec><tp:treatment-sec sec-type="distribution" id="SECID0EXODK"><title>Distribution</title><p>(Fig. <xref ref-type="fig" rid="F39">111</xref>). Nearctic: United States (New Mexico).</p></tp:treatment-sec><tp:treatment-sec sec-type="etymology" id="SECID0EBPDK"><title>Etymology.</title><p>The species epithet, <italic><tp:taxon-name><tp:taxon-name-part taxon-name-part-type="species">aliceae</tp:taxon-name-part></tp:taxon-name></italic>, is a Latin genitive patronym to honor Alice Joy Brown† (nee Peacock, 1931–2016), a wonderful friend and supporter.</p></tp:treatment-sec><tp:treatment-sec sec-type="remarks" id="SECID0ERPDK"><title>Remarks.</title><p>Although similar and apparently closely related to <italic><tp:taxon-name><tp:taxon-name-part taxon-name-part-type="genus">Lamproclasiopa</tp:taxon-name-part> <tp:taxon-name-part taxon-name-part-type="species">nadineae</tp:taxon-name-part></tp:taxon-name></italic>, this species is distinguished from that species by the shape of the ventral portion of the epandrium, which has a bottle-shaped gap ventrally between the lateral arms. From other congeners, this species is distinguished by the shiny black katepisternum, especially its anterior half, and the anteroventral portion of the anepisternum. The forefemur also bears 4–5 stout, peg-like setae on the apical half of the posteroventral margin.</p></tp:treatment-sec><tp:treatment-sec><!--Section generated to contain objects referenced in tp:taxon-treatment.--><fig id="F39" position="float" orientation="portrait"><label>Figure 111.</label><caption><p>Distribution map of <italic><tp:taxon-name><tp:taxon-name-part taxon-name-part-type="genus">Lamproclasiopa</tp:taxon-name-part> <tp:taxon-name-part taxon-name-part-type="species">aliceae</tp:taxon-name-part></tp:taxon-name></italic> sp. n. (<styled-content style="color:darkgrey;">▲</styled-content>); <italic><tp:taxon-name><tp:taxon-name-part taxon-name-part-type="genus">Lamproclasiopa</tp:taxon-name-part> <tp:taxon-name-part taxon-name-part-type="species">nadineae</tp:taxon-name-part></tp:taxon-name></italic> (●).</p></caption><graphic xmlns:xlink="http://www.w3.org/1999/xlink" xlink:href="zookeys-631-001-g039.jpg" position="float" orientation="portrait" xlink:type="simple" id="oo_110864.jpg"/></fig></tp:treatment-sec></tp:taxon-treatment>
