# Supplementary material for: A revision of the shore-fly genus Lamproclasiopa Hendel (Diptera, Ephydridae)
Source: Zookeys. 2016 Nov 14;(631):1–99. doi: 10.3897/zookeys.631.10718 (PMC5126506; doi:10.3897/zookeys.631.10718)
Supplement: XML Treatment for Lamproclasiopa argentipicta [file zookeys.631.10718-treatment19.xml]

<!DOCTYPE tp:taxon-treatment
  PUBLIC "-//TaxonX//DTD Taxonomic Treatment Publishing DTD v0 20100105//EN" "tax-treatment-NSO.dtd">
<tp:taxon-treatment xmlns:tp="http://www.plazi.org/taxpub"><tp:treatment-meta><kwd-group><label>Taxon classification</label><kwd><named-content content-type="kingdom">Animalia</named-content></kwd><kwd><named-content content-type="order">Diptera</named-content></kwd><kwd><named-content content-type="family">Ephydridae</named-content></kwd></kwd-group><mixed-citation publication-type="journal"><person-group><name><surname>Costa</surname><given-names>Daniel N. R.</given-names></name><name><surname>Mathis</surname><given-names>Wayne N.</given-names></name><name><surname>Marinoni</surname><given-names>Luciane</given-names></name></person-group><article-title>A revision of the shore-fly genus <italic><tp:taxon-name><tp:taxon-name-part taxon-name-part-type="genus">Lamproclasiopa</tp:taxon-name-part></tp:taxon-name></italic> Hendel (<tp:taxon-name><tp:taxon-name-part taxon-name-part-type="order">Diptera</tp:taxon-name-part></tp:taxon-name>, <tp:taxon-name><tp:taxon-name-part taxon-name-part-type="family">Ephydridae</tp:taxon-name-part></tp:taxon-name>)</article-title><source>Zookeys</source><day>14</day><month>11</month><year>2016</year><volume>2016</volume><issue>631</issue><fpage>1</fpage><lpage>99</lpage><pub-id pub-id-type="doi">10.3897/zookeys.631.10718</pub-id></mixed-citation></tp:treatment-meta><tp:nomenclature><tp:taxon-name>
                <tp:taxon-name-part taxon-name-part-type="genus">Lamproclasiopa</tp:taxon-name-part>
                <tp:taxon-name-part taxon-name-part-type="species">argentipicta</tp:taxon-name-part>
                <object-id xmlns:xlink="http://www.w3.org/1999/xlink" content-type="zoobank" xlink:type="simple">http://www.zoobank.org/D26C06A0-302A-4EDE-B2E5-70D6C9DB50E7</object-id>
              </tp:taxon-name><tp:taxon-status xmlns:xlink="http://www.w3.org/1999/xlink" xlink:type="simple">sp. n.</tp:taxon-status><xref ref-type="fig" rid="F34">Figs 98–99</xref><xref ref-type="fig" rid="F35">, 100–103</xref><xref ref-type="fig" rid="F36">, 104</xref></tp:nomenclature><tp:treatment-sec sec-type="diagnosis" id="SECID0ERRDK"><title>Diagnosis.</title><p>This species is distinguished from congeners by the following combination of characters: Moderately small to medium-sized shore flies, body length 2.90–3.20 mm. <italic>Head</italic>: Frons with two longitudinal, grayish microtomentose stripes; fronto-orbits and narrow, medial triangular area shiny black. Antenna blackish brown. Face with light silver microtomentum, except for shiny black lateral margins; parafacials white, microtomentose. Gena moderately high, gena-to-eye ratio 0.16–0.22. <italic>Thorax</italic>: Mesonotum shiny black, covered with brownish microtomentum; presutural supra-alar seta lacking or indistinguishable from surrounding setae; pleural region less microtomentose, anepisternum and katepisternum almost bare, concolorous with mesofrons. Wing hyaline, lacking any pattern or markings. Costal vein ratio 0.45–0.50; M vein ratio 0.57. Forecoxae light gray, mid and hind coxae blackish brown; forefemur with 4–5 stout, peg-like setae on apical third along posteroventral margin; femora and tibiae blackish brown, except for distalmost part of tibiae, yellowish; tarsi yellow. <italic>Abdomen</italic>: Generally shiny blackish brown, sparsely microtomentose; tergites 5 larger than previous tergites. Male terminalia (Figs <xref ref-type="fig" rid="F35">100–103</xref>): Epandrium in posterior view (Fig. <xref ref-type="fig" rid="F35">100</xref>) with dorsal 2/3 quadrate, as wide as high, corners rounded, ventral third as 2 thumb-like projections, dorsal portion thickly developed, as wide or wider than width of lateral structure, setulae evenly distributed dorsally and laterally, becoming very sparse ventrally, ventral extensions bearing tiny setulae in verticomedial alignment, apically with cluster of small setulae, in lateral view (Fig. <xref ref-type="fig" rid="F35">101</xref>) as 2 right angles, dorsal portion more robust, thick, then a right anterior angle, then a ventral right angle to form digitiform extension that bears closely set setulae along anterior margin; cerci in posterior view (Fig. <xref ref-type="fig" rid="F35">102</xref>) elongate, moderately thin, generally shallowly arched, slightly ventrally than dorsally, dorsal angle with vertex narrowly rounded, ventral apex acutely pointed, in lateral view elongate, narrow, ventral portion tapered; aedeagus in lateral view (Fig. <xref ref-type="fig" rid="F35">103</xref>) as an irregular funnel, tapered from thick base to pointed apex, narrowed more abruptly on apical 1/8 then narrowly pointed at right angle, in ventral view (Fig. <xref ref-type="fig" rid="F35">102</xref>) generally clavate, gradually becoming wider from truncate base toward apex, widest subapically, thereafter abruptly narrowed to slender, digitiform apex; phallapodeme in lateral view (Fig. <xref ref-type="fig" rid="F35">103</xref>) narrowly triangular with vertex toward aedeagal base elongate and narrow, keel narrow, subequal to process extended toward hypandrium, in ventral view (Fig. <xref ref-type="fig" rid="F35">102</xref>) narrow, elongate with a sub-basal cross-piece and narrow, lateral extensions, thereafter almost parallel sided; gonite in lateral view irregularly rod-like, in ventral view (Fig. <xref ref-type="fig" rid="F35">102</xref>) wider than high and with a mediobasal, short, digitiform projection; hypandrium in lateral view (Fig. <xref ref-type="fig" rid="F35">103</xref>) thin, elongate, rod-like, shallowly curved, slightly wider anteriorly than posteriorly, in ventral view (Fig. <xref ref-type="fig" rid="F35">102</xref>) robustly U-shaped with thickened base, broadly rounded anterior margin and deeply U-shaped posterior emargination.</p><fig id="F34" position="float" orientation="portrait"><label>Figures 98–99.</label><caption><p>
          <italic><tp:taxon-name><tp:taxon-name-part taxon-name-part-type="genus">Lamproclasiopa</tp:taxon-name-part> <tp:taxon-name-part taxon-name-part-type="species">argentipicta</tp:taxon-name-part></tp:taxon-name></italic> sp. n., male paratype (Costa Rica. San José: Moravia) <bold>98</bold> head, anterior view. <bold>99</bold> habitus, lateral view. Scale bar = 0.5 mm.</p></caption><graphic xmlns:xlink="http://www.w3.org/1999/xlink" xlink:href="zookeys-631-001-g034.jpg" position="float" orientation="portrait" xlink:type="simple" id="oo_110859.jpg"/></fig><fig id="F35" position="float" orientation="portrait"><label>Figures 100–103.</label><caption><p>
          <italic><tp:taxon-name><tp:taxon-name-part taxon-name-part-type="genus">Lamproclasiopa</tp:taxon-name-part> <tp:taxon-name-part taxon-name-part-type="species">argentipicta</tp:taxon-name-part></tp:taxon-name></italic> sp. n., male paratype (Costa Rica. San José: Moravia) <bold>100</bold> epandrium and cerci, posterior view <bold>101</bold> same, lateral view <bold>102</bold> internal structures of male terminalia (aedeagus [shaded], phallapodeme, gonite, hypandrium), ventral view <bold>103</bold> same, lateral view. Scale bar = 0.1 mm.</p></caption><graphic xmlns:xlink="http://www.w3.org/1999/xlink" xlink:href="zookeys-631-001-g035.jpg" position="float" orientation="portrait" xlink:type="simple" id="oo_110860.jpg"/></fig><!--PageBreak--></tp:treatment-sec><tp:treatment-sec sec-type="type material" id="SECID0EEVDK"><title>Type material.</title><p>The holotype male of <italic><tp:taxon-name><tp:taxon-name-part taxon-name-part-type="genus">Lamproclasiopa</tp:taxon-name-part> <tp:taxon-name-part taxon-name-part-type="species">argentipicta</tp:taxon-name-part></tp:taxon-name></italic> is labeled “COSTA RICA. Prov. San José. Moravia. Zurquí de Moravia, Tower path. 1600m. 9–16 AGO 2013. Proyeto ZADBI. Malaise trap #1, 0m, ZADBI-1018. -84:00:57 10:02:58 #107537/INB0004433874 INBIOCRI COSTA RICA [plastic bar code label]/HOLOTYPE ♂ <italic><tp:taxon-name><tp:taxon-name-part taxon-name-part-type="genus">Lamproclasiopa</tp:taxon-name-part> <tp:taxon-name-part taxon-name-part-type="species">argentipicta</tp:taxon-name-part></tp:taxon-name></italic> Costa, Mathis &amp; Marinoni <named-content xmlns:xlink="http://www.w3.org/1999/xlink" content-type="dwc:institutional_code" xlink:type="simple">MNCR</named-content>-A [red].” The holotype is double mounted (glued to a paper triangle) and is in very good condition, and is deposited in <named-content xmlns:xlink="http://www.w3.org/1999/xlink" content-type="dwc:institutional_code" xlink:type="simple">MNCR</named-content>-A. Three paratypes (1♂, 2♀; <named-content xmlns:xlink="http://www.w3.org/1999/xlink" content-type="dwc:institutional_code" xlink:type="simple">MNCR</named-content>-A, <named-content xmlns:xlink="http://www.w3.org/1999/xlink" content-type="dwc:institutional_code" xlink:type="simple">USNM</named-content>) bear the same label data as the holotype.</p><!--PageBreak--></tp:treatment-sec><tp:treatment-sec sec-type="type locality" id="SECID0E5WDK"><title>Type locality.</title><p>Costa Rica. San José. Zurquí de Moravia (<named-content xmlns:xlink="http://www.w3.org/1999/xlink" content-type="dwc:verbatimCoordinates" xlink:type="simple"><named-content content-type="geo-json" specific-use="{&#34;type&#34;:&#34;Point&#34;,&#34;coordinates&#34;:[-84.010000,10.046667]}" id="NCID0EHXDK" xlink:type="simple">10°2.8'N, 84°0.6'W</named-content></named-content>; 1588 m).</p></tp:treatment-sec><tp:treatment-sec sec-type="distribution" id="SECID0EMXDK"><title>Distribution</title><p>(Fig. <xref ref-type="fig" rid="F36">104</xref>), Neotropical: Costa Rica (San José).</p><fig id="F36" position="float" orientation="portrait"><label>Figure 104.</label><caption><p>Distribution map of <italic><tp:taxon-name><tp:taxon-name-part taxon-name-part-type="genus">Lamproclasiopa</tp:taxon-name-part> <tp:taxon-name-part taxon-name-part-type="species">argentipicta</tp:taxon-name-part></tp:taxon-name></italic> sp. n. (■); <italic><tp:taxon-name><tp:taxon-name-part taxon-name-part-type="genus">Lamproclasiopa</tp:taxon-name-part> <tp:taxon-name-part taxon-name-part-type="species">zerafael</tp:taxon-name-part></tp:taxon-name></italic> sp. n. (●); <italic><tp:taxon-name><tp:taxon-name-part taxon-name-part-type="genus">Lamproclasiopa</tp:taxon-name-part> <tp:taxon-name-part taxon-name-part-type="species">ecuadoriensis</tp:taxon-name-part></tp:taxon-name></italic> sp. n. (▲); <italic><tp:taxon-name><tp:taxon-name-part taxon-name-part-type="genus">Lamproclasiopa</tp:taxon-name-part> <tp:taxon-name-part taxon-name-part-type="species">polita</tp:taxon-name-part></tp:taxon-name></italic> (<styled-content style="color:darkgrey;">●</styled-content>); <italic><tp:taxon-name><tp:taxon-name-part taxon-name-part-type="genus">Lamproclasiopa</tp:taxon-name-part> <tp:taxon-name-part taxon-name-part-type="species">xanthocera</tp:taxon-name-part></tp:taxon-name></italic> sp. n. (<styled-content style="color:darkgrey;">▲</styled-content>).</p></caption><graphic xmlns:xlink="http://www.w3.org/1999/xlink" xlink:href="zookeys-631-001-g036.jpg" position="float" orientation="portrait" xlink:type="simple" id="oo_110861.jpg"/></fig></tp:treatment-sec><tp:treatment-sec sec-type="etymology" id="SECID0E2ZDK"><title>Etymology.</title><p>The species epithet, <italic><tp:taxon-name><tp:taxon-name-part taxon-name-part-type="species">argentipicta</tp:taxon-name-part></tp:taxon-name></italic>, is of Latin derivation and means painted with silver, referring to the silver microtomentose areas of this species, especially its face.</p></tp:treatment-sec><tp:treatment-sec sec-type="remarks" id="SECID0EL1DK"><title>Remarks.</title><p>This species is apparently closely related to <italic><tp:taxon-name><tp:taxon-name-part taxon-name-part-type="genus">Lamproclasiopa</tp:taxon-name-part> <tp:taxon-name-part taxon-name-part-type="species">hendeli</tp:taxon-name-part></tp:taxon-name></italic>, based on external features, such as the shiny black body and the face that is covered with silver gray microtomentum. The male terminalia, however, are unique within <italic><tp:taxon-name><tp:taxon-name-part taxon-name-part-type="genus">Lamproclasiopa</tp:taxon-name-part></tp:taxon-name></italic>, with two setulose projections ventrally and with the ventral projection of the phallapodeme being very thin, appearing to be almost fused with the hypandrium.</p><!--PageBreak--></tp:treatment-sec></tp:taxon-treatment>
