# Supplementary material for: A revision of the shore-fly genus Lamproclasiopa Hendel (Diptera, Ephydridae)
Source: Zookeys. 2016 Nov 14;(631):1–99. doi: 10.3897/zookeys.631.10718 (PMC5126506; doi:10.3897/zookeys.631.10718)
Supplement: XML Treatment for Lamproclasiopa nadineae [file zookeys.631.10718-treatment20.xml]

<!DOCTYPE tp:taxon-treatment
  PUBLIC "-//TaxonX//DTD Taxonomic Treatment Publishing DTD v0 20100105//EN" "tax-treatment-NSO.dtd">
<tp:taxon-treatment xmlns:tp="http://www.plazi.org/taxpub"><tp:treatment-meta><kwd-group><label>Taxon classification</label><kwd><named-content content-type="kingdom">Animalia</named-content></kwd><kwd><named-content content-type="order">Diptera</named-content></kwd><kwd><named-content content-type="family">Ephydridae</named-content></kwd></kwd-group><mixed-citation publication-type="journal"><person-group><name><surname>Costa</surname><given-names>Daniel N. R.</given-names></name><name><surname>Mathis</surname><given-names>Wayne N.</given-names></name><name><surname>Marinoni</surname><given-names>Luciane</given-names></name></person-group><article-title>A revision of the shore-fly genus <italic><tp:taxon-name><tp:taxon-name-part taxon-name-part-type="genus">Lamproclasiopa</tp:taxon-name-part></tp:taxon-name></italic> Hendel (<tp:taxon-name><tp:taxon-name-part taxon-name-part-type="order">Diptera</tp:taxon-name-part></tp:taxon-name>, <tp:taxon-name><tp:taxon-name-part taxon-name-part-type="family">Ephydridae</tp:taxon-name-part></tp:taxon-name>)</article-title><source>Zookeys</source><day>14</day><month>11</month><year>2016</year><volume>2016</volume><issue>631</issue><fpage>1</fpage><lpage>99</lpage><pub-id pub-id-type="doi">10.3897/zookeys.631.10718</pub-id></mixed-citation></tp:treatment-meta><tp:nomenclature><tp:taxon-name>
                <tp:taxon-name-part taxon-name-part-type="genus">Lamproclasiopa</tp:taxon-name-part>
                <tp:taxon-name-part taxon-name-part-type="species">nadineae</tp:taxon-name-part>
              </tp:taxon-name><tp:taxon-authority>(Cresson)</tp:taxon-authority><xref ref-type="fig" rid="F37">Figs 105–106</xref><xref ref-type="fig" rid="F38">, 107–110</xref><xref ref-type="fig" rid="F39">, 111</xref><!--PageBreak--><tp:nomenclature-citation-list><tp:nomenclature-citation><tp:taxon-name>
                    <tp:taxon-name-part taxon-name-part-type="genus">Ditrichophora</tp:taxon-name-part> <tp:taxon-name-part taxon-name-part-type="species">nadineae</tp:taxon-name-part></tp:taxon-name><comment><xref ref-type="bibr" rid="B4">Cresson 1925b</xref>: 166.</comment></tp:nomenclature-citation><tp:nomenclature-citation><tp:taxon-name>
                    <tp:taxon-name-part taxon-name-part-type="genus">Discocerina</tp:taxon-name-part> (<tp:taxon-name-part taxon-name-part-type="subgenus">Basila</tp:taxon-name-part>) <tp:taxon-name-part taxon-name-part-type="species">nadineae</tp:taxon-name-part></tp:taxon-name><comment>. <xref ref-type="bibr" rid="B10">Cresson 1942</xref>: 116 [generic combination]. <xref ref-type="bibr" rid="B33">Wirth 1965</xref>: 738 [Nearctic catalog]. <xref ref-type="bibr" rid="B24">Mathis and Zatwarnicki 1995</xref>: 165 [world catalog].</comment></tp:nomenclature-citation><tp:nomenclature-citation><tp:taxon-name>
                    <tp:taxon-name-part taxon-name-part-type="genus">Lamproclasiopa</tp:taxon-name-part> <tp:taxon-name-part taxon-name-part-type="species">nadineae</tp:taxon-name-part></tp:taxon-name><comment>. <xref ref-type="bibr" rid="B36">Zatwarnicki and Mathis 2001</xref>: 39 [generic combination].</comment></tp:nomenclature-citation></tp:nomenclature-citation-list></tp:nomenclature><tp:treatment-sec sec-type="diagnosis" id="SECID0EL5DK"><title>Diagnosis.</title><p>This species is distinguished from congeners by the following combination of characters: Small to moderately small shore-flies, body length 1.65–2.50 mm. <italic>Head</italic>: Frons generally microtomentose but unevenly, microtomentum on ocellar triangle and especially along anterior margin just dorsad of antennal bases gray and denser, otherwise sparse and grayish brown to brown, areas toward anterior margin of frons yellowish orange to red; ocellar triangle extended to anterior margin. Antenna dark brown dorsally, extensively yellow to yellowish orange ventrobasally. Face generally microtomentose, becoming bare laterally, most prominent anteriorly in lateral view at ventral margin of antennal grooves; parafacial bare of ventroclinate setulae. Gena moderately high, gena-to-eye ratio 0.13–0.17. <italic>Thorax</italic>: Mesonotum black with uniform, fine, thin investment of gray to brown microtomentum, lacking pattern of spots; presutural supra-alar seta lacking or indistinguishable from surrounding setae. Katepisternum, especially anterior half, and anteroventral portion of anepisternum shiny black. Wing hyaline, lacking any maculation pattern or stump veins; costal vein ratio 0.50–0.52; M vein ratio 0.55–0.61. Forefemur with 4–5 stout, peg-like setae on apical third along posteroventral margin; legs generally black except for yellowish apices, yellowish apices of tibiae more extensive; tarsi yellow. <italic>Abdomen</italic>: Tergites subshiny to shiny black, generally lacking microtomentum or very sparse. Male terminalia (Figs <xref ref-type="fig" rid="F38">107–110</xref>): Epandrium in posterior view (Fig. <xref ref-type="fig" rid="F38">107</xref>) roundly U-shaped, except for ventral opening, oval, narrower dorsally, broadly rounded, widest at midheight, each lateral arm distinctly wider, ventromedial margin nearly straight, bearing cluster of setae ventrally; cercus hemispherical, gradually tapered ventrally to broadly rounded apex, evenly setulose over length; gonite in lateral view (Fig. <xref ref-type="fig" rid="F38">108</xref>) robustly rod-like, slightly curved, narrower toward hypandrium, in ventral view clavate, wider toward hypandrium, much narrower, digitiform on extension toward aedeagal base; aedeagus in lateral view (Fig. <xref ref-type="fig" rid="F38">110</xref>) more or less rectangular, widest apically and anteroventral corner more narrowly produced than posterodorsal corner, base rounded with slight, dorsal extension, in ventral view (Fig. <xref ref-type="fig" rid="F38">109</xref>) as a relatively short, moderately narrow structure, base rounded and with an medioapical papilla, apex moderately broadly rounded; phallapodeme in lateral view (Fig. <xref ref-type="fig" rid="F38">110</xref>) as a spike-heeled shoe with an elongate, narrow, extension toward aedeagal base, keel moderately long, narrow, irregularly rounded, in ventral view (Fig. <xref ref-type="fig" rid="F38">109</xref>) with thumb-like narrow process toward aedeagal base, thereafter toward hypandrium with right angle laterally, hypandrial 2/3 widest sub-basally thereafter concave to truncate apex; hypandrium in lateral view (Fig. <xref ref-type="fig" rid="F38">110</xref>) conspicuously sinuous, narrow, elongate, in ventral view <!--PageBreak-->robustly X-shaped with truncate anterior margin, lateral margins concave, posterior margin deeply V-shaped.</p><fig id="F37" position="float" orientation="portrait"><label>Figures 105–106.</label><caption><p>
          <italic><tp:taxon-name><tp:taxon-name-part taxon-name-part-type="genus">Lamproclasiopa</tp:taxon-name-part> <tp:taxon-name-part taxon-name-part-type="species">nadineae</tp:taxon-name-part></tp:taxon-name></italic> (Cresson). (USA. California. Jasper Ridge Biological Preserve) <bold>105</bold> head, anterior view <bold>106</bold> same, lateral view. Scale bar = 0.5 mm.</p></caption><graphic xmlns:xlink="http://www.w3.org/1999/xlink" xlink:href="zookeys-631-001-g037.jpg" position="float" orientation="portrait" xlink:type="simple" id="oo_110862.jpg"/></fig><fig id="F38" position="float" orientation="portrait"><label>Figures 107–110.</label><caption><p>
          <italic><tp:taxon-name><tp:taxon-name-part taxon-name-part-type="genus">Lamproclasiopa</tp:taxon-name-part> <tp:taxon-name-part taxon-name-part-type="species">nadineae</tp:taxon-name-part></tp:taxon-name></italic> (Cresson). (USA. California. Jasper Ridge Biological Preserve) <bold>107</bold> epandrium and cerci, posterior view <bold>108</bold> same, lateral view <bold>109</bold> internal structures of male terminalia (aedeagus [shaded], phallapodeme, gonite, hypandrium), ventral view <bold>110</bold> same, lateral view. Scale bar = 0.1 mm.</p></caption><graphic xmlns:xlink="http://www.w3.org/1999/xlink" xlink:href="zookeys-631-001-g038.jpg" position="float" orientation="portrait" xlink:type="simple" id="oo_110863.jpg"/></fig></tp:treatment-sec><tp:treatment-sec sec-type="type material" id="SECID0E2BEK"><title>Type material.</title><p>The holotype male of <italic><tp:taxon-name><tp:taxon-name-part taxon-name-part-type="genus">Ditrichophora</tp:taxon-name-part> <tp:taxon-name-part taxon-name-part-type="species">nadineae</tp:taxon-name-part></tp:taxon-name></italic> Cresson is labeled “Berkeley Hills Alameda Co. IV.20.’08. Cal./♂/TYPE <tp:taxon-name><tp:taxon-name-part taxon-name-part-type="genus">Ditrichophora</tp:taxon-name-part></tp:taxon-name> NADINEAE E. T. Cresson. Jr. [maroon red; “<tp:taxon-name><tp:taxon-name-part taxon-name-part-type="genus">Ditrichophora</tp:taxon-name-part></tp:taxon-name> NAEINEAE” handwritten.” The holotype is double mounted (minuten pin in a thin, rectangular piece of card), is in excellent condition, and is deposited in the <named-content xmlns:xlink="http://www.w3.org/1999/xlink" content-type="dwc:institutional_code" xlink:type="simple">ANSP</named-content> (6348). Four paratypes (1♂, 3♀; <named-content xmlns:xlink="http://www.w3.org/1999/xlink" content-type="dwc:institutional_code" xlink:type="simple">ANSP</named-content>) bear the same locality label as the holotype.</p></tp:treatment-sec><tp:treatment-sec sec-type="type locality" id="SECID0ENDEK"><title>Type locality.</title><p>United States. California. Alameda: Berkeley Hills (<named-content xmlns:xlink="http://www.w3.org/1999/xlink" content-type="dwc:verbatimCoordinates" xlink:type="simple"><named-content content-type="geo-json" specific-use="{&#34;type&#34;:&#34;Point&#34;,&#34;coordinates&#34;:[-122.268333,37.891667]}" id="NCID0EWDEK" xlink:type="simple">37°53.5N, 122°16.1'W</named-content></named-content>).</p></tp:treatment-sec><tp:treatment-sec sec-type="material" id="SECID0E2DEK"><title>Other specimens examined.</title><p>UNITED STATES. Arizona. <bold>Cochise</bold>: Portal, <named-content xmlns:xlink="http://www.w3.org/1999/xlink" xlink:type="simple" content-type="institution" xlink:href="http://grbio.org/institution/southwestern-research-station" id="NCID0EDEEK">Southwestern Research Station</named-content> (<named-content xmlns:xlink="http://www.w3.org/1999/xlink" content-type="dwc:verbatimCoordinates" xlink:type="simple"><named-content content-type="geo-json" specific-use="{&#34;type&#34;:&#34;Point&#34;,&#34;coordinates&#34;:[-109.206667,31.883333]}" id="NCID0ELEEK" xlink:type="simple">31°53'N, 109°12.4'W</named-content></named-content>), 5–9 Jun 1972, W. W. Wirth (1♂; <named-content xmlns:xlink="http://www.w3.org/1999/xlink" content-type="dwc:institutional_code" xlink:type="simple">USNM</named-content>). California. <bold>Alameda</bold>: Berkeley (<named-content xmlns:xlink="http://www.w3.org/1999/xlink" content-type="dwc:verbatimCoordinates" xlink:type="simple"><named-content content-type="geo-json" specific-use="{&#34;type&#34;:&#34;Point&#34;,&#34;coordinates&#34;:[-122.273333,37.871667]}" id="NCID0EZEEK" xlink:type="simple">37°52.3'N, 122°16.4'W</named-content></named-content>), 23 Mar 1919, B. Brookman, T. Aitken (1♀; <named-content xmlns:xlink="http://www.w3.org/1999/xlink" content-type="dwc:institutional_code" xlink:type="simple">USNM</named-content>). Berkeley Hills (<named-content xmlns:xlink="http://www.w3.org/1999/xlink" content-type="dwc:verbatimCoordinates" xlink:type="simple"><named-content content-type="geo-json" specific-use="{&#34;type&#34;:&#34;Point&#34;,&#34;coordinates&#34;:[-122.268333,37.891667]}" id="NCID0EFFEK" xlink:type="simple">37°53.5'N, 122°16.1'W</named-content></named-content>), 8 Mar-11 May 1908 (2♂, 3♀; <named-content xmlns:xlink="http://www.w3.org/1999/xlink" content-type="dwc:institutional_code" xlink:type="simple">ANSP</named-content>). <bold>Humboldt</bold>: Willow Creek (<named-content xmlns:xlink="http://www.w3.org/1999/xlink" content-type="dwc:verbatimCoordinates" xlink:type="simple"><named-content content-type="geo-json" specific-use="{&#34;type&#34;:&#34;Point&#34;,&#34;coordinates&#34;:[-123.631667,40.940000]}" id="NCID0E1FEK" xlink:type="simple">40°56.4'N, 123°37.9'W</named-content></named-content>), 26 Jul 1951, A. H. Sturtevant (1♂; <named-content xmlns:xlink="http://www.w3.org/1999/xlink" content-type="dwc:institutional_code" xlink:type="simple">USNM</named-content>). <bold>Kern</bold>: Kern Canyon (<named-content xmlns:xlink="http://www.w3.org/1999/xlink" content-type="dwc:verbatimCoordinates" xlink:type="simple"><named-content content-type="geo-json" specific-use="{&#34;type&#34;:&#34;Point&#34;,&#34;coordinates&#34;:[-118.668333,35.696667]}" id="NCID0EIGEK" xlink:type="simple">35°41.8'N, 118°40.1'W</named-content></named-content>), 1 Apr 1950, A. H. Sturtevant (2♂, 1♀; <named-content xmlns:xlink="http://www.w3.org/1999/xlink" content-type="dwc:institutional_code" xlink:type="simple">USNM</named-content>). <bold>Los Angeles</bold>: Arcadia, Arboretum (<named-content xmlns:xlink="http://www.w3.org/1999/xlink" content-type="dwc:verbatimCoordinates" xlink:type="simple"><named-content content-type="geo-json" specific-use="{&#34;type&#34;:&#34;Point&#34;,&#34;coordinates&#34;:[-118.053333,34.143333]}" id="NCID0EWGEK" xlink:type="simple">34°8.6'N, 118°3.2'W</named-content></named-content>), 14 Set 1949, A. H. Sturtevant (2♂, 5♀; <named-content xmlns:xlink="http://www.w3.org/1999/xlink" content-type="dwc:institutional_code" xlink:type="simple">USNM</named-content>); Pasadena (<named-content xmlns:xlink="http://www.w3.org/1999/xlink" content-type="dwc:verbatimCoordinates" xlink:type="simple"><named-content content-type="geo-json" specific-use="{&#34;type&#34;:&#34;Point&#34;,&#34;coordinates&#34;:[-118.131667,34.156667]}" id="NCID0ECHEK" xlink:type="simple">34°9.4'N, 118°7.9'W</named-content></named-content>), 15, 17 Feb 1950, A. H. Sturtevant (3♂, 3♀; <named-content xmlns:xlink="http://www.w3.org/1999/xlink" content-type="dwc:institutional_code" xlink:type="simple">USNM</named-content>); Rio Hondo (<named-content xmlns:xlink="http://www.w3.org/1999/xlink" content-type="dwc:verbatimCoordinates" xlink:type="simple"><named-content content-type="geo-json" specific-use="{&#34;type&#34;:&#34;Point&#34;,&#34;coordinates&#34;:[-118.175000,33.931667]}" id="NCID0EOHEK" xlink:type="simple">33°55.9'N, 118°10.5'W</named-content></named-content>), 15 Feb 1950, A. H. Sturtevant (2♂, 2♀; <named-content xmlns:xlink="http://www.w3.org/1999/xlink" content-type="dwc:institutional_code" xlink:type="simple">USNM</named-content>). <bold>Marin</bold>: Lagunitas Creek (<named-content xmlns:xlink="http://www.w3.org/1999/xlink" content-type="dwc:verbatimCoordinates" xlink:type="simple"><named-content content-type="geo-json" specific-use="{&#34;type&#34;:&#34;Point&#34;,&#34;coordinates&#34;:[-122.826667,38.080000]}" id="NCID0E3HEK" xlink:type="simple">38°4.8'N, 122°49.6'W</named-content></named-content>), 19 Oct 1947, W. W. Wirth (1♂; <named-content xmlns:xlink="http://www.w3.org/1999/xlink" content-type="dwc:institutional_code" xlink:type="simple">USNM</named-content>); Muir Woods (<named-content xmlns:xlink="http://www.w3.org/1999/xlink" content-type="dwc:verbatimCoordinates" xlink:type="simple"><named-content content-type="geo-json" specific-use="{&#34;type&#34;:&#34;Point&#34;,&#34;coordinates&#34;:[-122.573333,37.893333]}" id="NCID0EIIEK" xlink:type="simple">37°53.6'N, 122°34.4'W</named-content></named-content>), 7 Aug 1915, A. L. Melander (1♀; <named-content xmlns:xlink="http://www.w3.org/1999/xlink" content-type="dwc:institutional_code" xlink:type="simple">ANSP</named-content>, <named-content xmlns:xlink="http://www.w3.org/1999/xlink" content-type="dwc:institutional_code" xlink:type="simple">USNM</named-content>). <bold>Riverside</bold>: Riverside (<named-content xmlns:xlink="http://www.w3.org/1999/xlink" content-type="dwc:verbatimCoordinates" xlink:type="simple"><named-content content-type="geo-json" specific-use="{&#34;type&#34;:&#34;Point&#34;,&#34;coordinates&#34;:[-117.396667,33.953333]}" id="NCID0EBJEK" xlink:type="simple">33°57.2'N, 117°23.8'W</named-content></named-content>), 3 Feb-5 May 1935, A. L. Melander (2♂, 1♀; <named-content xmlns:xlink="http://www.w3.org/1999/xlink" content-type="dwc:institutional_code" xlink:type="simple">ANSP</named-content>, 5♂, 3♀; <named-content xmlns:xlink="http://www.w3.org/1999/xlink" content-type="dwc:institutional_code" xlink:type="simple">USNM</named-content>). <bold>San Mateo</bold>: Corte Madera Creek (<named-content xmlns:xlink="http://www.w3.org/1999/xlink" content-type="dwc:verbatimCoordinates" xlink:type="simple"><named-content content-type="geo-json" specific-use="{&#34;type&#34;:&#34;Point&#34;,&#34;coordinates&#34;:[-122.238333,37.401667]}" id="NCID0E1JEK" xlink:type="simple">37°24.1'N, 122°14.3'W</named-content></named-content>), 28 Oct 1953, P. H. Arnaud (1♂, 1♀; <named-content xmlns:xlink="http://www.w3.org/1999/xlink" content-type="dwc:institutional_code" xlink:type="simple">USNM</named-content>); <named-content xmlns:xlink="http://www.w3.org/1999/xlink" xlink:type="simple" content-type="institution" xlink:href="http://grbio.org/institution/stanford-university" id="NCID0EDKEK">Stanford University</named-content>, Jasper Ridge Biological Preserve (<named-content xmlns:xlink="http://www.w3.org/1999/xlink" content-type="dwc:verbatimCoordinates" xlink:type="simple"><named-content content-type="geo-json" specific-use="{&#34;type&#34;:&#34;Point&#34;,&#34;coordinates&#34;:[-122.241667,37.400000]}" id="NCID0EQKEK" xlink:type="simple">37°24'N, 122°14.5'W</named-content></named-content>; 110 m), 14-17 Feb 2006, 2007, P. H. Arnaud, Jr. &amp; M. M. Arnaud (29♂, 20♀; <named-content xmlns:xlink="http://www.w3.org/1999/xlink" content-type="dwc:institutional_code" xlink:type="simple">USNM</named-content>); Searsville Lake (<named-content xmlns:xlink="http://www.w3.org/1999/xlink" content-type="dwc:verbatimCoordinates" xlink:type="simple"><named-content content-type="geo-json" specific-use="{&#34;type&#34;:&#34;Point&#34;,&#34;coordinates&#34;:[-122.238333,37.405000]}" id="NCID0E3KEK" xlink:type="simple">37°24.3'N, 122°14.3'W</named-content></named-content>), 5 May 1953, P. H. Arnaud (1♂, 3♀; <named-content xmlns:xlink="http://www.w3.org/1999/xlink" content-type="dwc:institutional_code" xlink:type="simple">USNM</named-content>). <bold>Santa Clara</bold>: <!--PageBreak-->Stevens Creek County Park (<named-content xmlns:xlink="http://www.w3.org/1999/xlink" content-type="dwc:verbatimCoordinates" xlink:type="simple"><named-content content-type="geo-json" specific-use="{&#34;type&#34;:&#34;Point&#34;,&#34;coordinates&#34;:[-122.076667,37.285000]}" id="NCID0EMLEK" xlink:type="simple">37°17.1'N, 122°4.6'W</named-content></named-content>), 13 Mar 1976, L. Bezark (1♂; <named-content xmlns:xlink="http://www.w3.org/1999/xlink" content-type="dwc:institutional_code" xlink:type="simple">USNM</named-content>). <bold>Siskiyou</bold>: Gasquet (<named-content xmlns:xlink="http://www.w3.org/1999/xlink" content-type="dwc:verbatimCoordinates" xlink:type="simple"><named-content content-type="geo-json" specific-use="{&#34;type&#34;:&#34;Point&#34;,&#34;coordinates&#34;:[-123.970000,41.845000]}" id="NCID0E1LEK" xlink:type="simple">41°50.7'N, 123°58.2'W</named-content></named-content>), 18 Sep 1934, A. L. Melander (1♀; <named-content xmlns:xlink="http://www.w3.org/1999/xlink" content-type="dwc:institutional_code" xlink:type="simple">ANSP</named-content>). Oregon. <bold>Benton</bold>: Cary’s Grove (<named-content xmlns:xlink="http://www.w3.org/1999/xlink" content-type="dwc:verbatimCoordinates" xlink:type="simple"><named-content content-type="geo-json" specific-use="{&#34;type&#34;:&#34;Point&#34;,&#34;coordinates&#34;:[-123.601667,44.376667]}" id="NCID0EPMEK" xlink:type="simple">44°22.6'N, 123°36.1'W</named-content></named-content>), 2 Sep 1974, W. N. Mathis (2♂, 3♀; <named-content xmlns:xlink="http://www.w3.org/1999/xlink" content-type="dwc:institutional_code" xlink:type="simple">USNM</named-content>); Corvallis (<named-content xmlns:xlink="http://www.w3.org/1999/xlink" content-type="dwc:verbatimCoordinates" xlink:type="simple"><named-content content-type="geo-json" specific-use="{&#34;type&#34;:&#34;Point&#34;,&#34;coordinates&#34;:[-123.261667,44.565000]}" id="NCID0E2MEK" xlink:type="simple">44°33.9'N, 123°15.7'W</named-content></named-content>), 1 Aug 1935, K. Gray, (1♂; <named-content xmlns:xlink="http://www.w3.org/1999/xlink" content-type="dwc:institutional_code" xlink:type="simple">USNM</named-content>); Philomath (1.6 km SW; <named-content xmlns:xlink="http://www.w3.org/1999/xlink" content-type="dwc:verbatimCoordinates" xlink:type="simple"><named-content content-type="geo-json" specific-use="{&#34;type&#34;:&#34;Point&#34;,&#34;coordinates&#34;:[-123.381667,44.530000]}" id="NCID0EHNEK" xlink:type="simple">44°31.8'N, 123°22.9'W</named-content></named-content>), 29 May 1972, W. N. Mathis (1♀; <named-content xmlns:xlink="http://www.w3.org/1999/xlink" content-type="dwc:institutional_code" xlink:type="simple">USNM</named-content>); Rock Creek (6.4 km SW Philomath; <named-content xmlns:xlink="http://www.w3.org/1999/xlink" content-type="dwc:verbatimCoordinates" xlink:type="simple"><named-content content-type="geo-json" specific-use="{&#34;type&#34;:&#34;Point&#34;,&#34;coordinates&#34;:[-123.436667,44.501667]}" id="NCID0ETNEK" xlink:type="simple">44°30.1'N, 123°26.2'W</named-content></named-content>), 29 May 1972, W. N. Mathis (2♀; <named-content xmlns:xlink="http://www.w3.org/1999/xlink" content-type="dwc:institutional_code" xlink:type="simple">USNM</named-content>). <bold>Douglas</bold>: Elkton (<named-content xmlns:xlink="http://www.w3.org/1999/xlink" content-type="dwc:verbatimCoordinates" xlink:type="simple"><named-content content-type="geo-json" specific-use="{&#34;type&#34;:&#34;Point&#34;,&#34;coordinates&#34;:[-123.568333,43.637500]}" id="NCID0EBOEK" xlink:type="simple">43°38.25'N, 123°34.1'W</named-content></named-content>), 28 Jul 1951, A. H. Sturtevant (1♀; <named-content xmlns:xlink="http://www.w3.org/1999/xlink" content-type="dwc:institutional_code" xlink:type="simple">USNM</named-content>). <bold>Lane</bold>: Burp Hollow at Long Tom River <!--PageBreak-->(<named-content xmlns:xlink="http://www.w3.org/1999/xlink" content-type="dwc:verbatimCoordinates" xlink:type="simple"><named-content content-type="geo-json" specific-use="{&#34;type&#34;:&#34;Point&#34;,&#34;coordinates&#34;:[-123.423333,44.158333]}" id="NCID0EROEK" xlink:type="simple">44°09.5'N, 123°25.4'W</named-content></named-content>), 30 Jun 1988, R. Danielsson (3♂; <named-content xmlns:xlink="http://www.w3.org/1999/xlink" content-type="dwc:institutional_code" xlink:type="simple">MZLU</named-content>). <bold>Lincoln</bold>: Waldport (10.4 km E; <named-content xmlns:xlink="http://www.w3.org/1999/xlink" content-type="dwc:verbatimCoordinates" xlink:type="simple"><named-content content-type="geo-json" specific-use="{&#34;type&#34;:&#34;Point&#34;,&#34;coordinates&#34;:[-123.937500,44.426667]}" id="NCID0EDPEK" xlink:type="simple">44°25.6'N, 123°56.25'W</named-content></named-content>), 27 May 1972, W. N. Mathis (4♂, 5♀; <named-content xmlns:xlink="http://www.w3.org/1999/xlink" content-type="dwc:institutional_code" xlink:type="simple">USNM</named-content>). <bold>Polk</bold>: Helmick State Park (<named-content xmlns:xlink="http://www.w3.org/1999/xlink" content-type="dwc:verbatimCoordinates" xlink:type="simple"><named-content content-type="geo-json" specific-use="{&#34;type&#34;:&#34;Point&#34;,&#34;coordinates&#34;:[-123.236667,44.781667]}" id="NCID0ERPEK" xlink:type="simple">44°46.9'N, 123°14.2'W</named-content></named-content>), 20 March 1972, W. N. Mathis (1♂; <named-content xmlns:xlink="http://www.w3.org/1999/xlink" content-type="dwc:institutional_code" xlink:type="simple">USNM</named-content>). <bold>Washington</bold>: Hillsboro (<named-content xmlns:xlink="http://www.w3.org/1999/xlink" content-type="dwc:verbatimCoordinates" xlink:type="simple"><named-content content-type="geo-json" specific-use="{&#34;type&#34;:&#34;Point&#34;,&#34;coordinates&#34;:[-122.988333,45.521667]}" id="NCID0E6PEK" xlink:type="simple">45°31.3'N, 122°59.3'W</named-content></named-content>), 9 Apr 1936, K. Gray, J. Shuh (1♀; <named-content xmlns:xlink="http://www.w3.org/1999/xlink" content-type="dwc:institutional_code" xlink:type="simple">USNM</named-content>). <bold>Yamhill</bold>: Carlton (<named-content xmlns:xlink="http://www.w3.org/1999/xlink" content-type="dwc:verbatimCoordinates" xlink:type="simple"><named-content content-type="geo-json" specific-use="{&#34;type&#34;:&#34;Point&#34;,&#34;coordinates&#34;:[-123.177500,45.293333]}" id="NCID0ENQEK" xlink:type="simple">45°17.6'N, 123°10.65'W</named-content></named-content>), 31 Jul 1951, A. H. Sturtevant (1♂, 2♀; <named-content xmlns:xlink="http://www.w3.org/1999/xlink" content-type="dwc:institutional_code" xlink:type="simple">USNM</named-content>).</p><p>Washington. <bold>Pierce</bold>: Dupont (5 km WSW; <named-content xmlns:xlink="http://www.w3.org/1999/xlink" content-type="dwc:verbatimCoordinates" xlink:type="simple"><named-content content-type="geo-json" specific-use="{&#34;type&#34;:&#34;Point&#34;,&#34;coordinates&#34;:[-122.695000,47.063333]}" id="NCID0E4QEK" xlink:type="simple">47°03.8'N, 122°41.7'W</named-content></named-content>), 13 Apr 1971, W. N. Mathis (3♀; <named-content xmlns:xlink="http://www.w3.org/1999/xlink" content-type="dwc:institutional_code" xlink:type="simple">USNM</named-content>); Gig Harbor (<named-content xmlns:xlink="http://www.w3.org/1999/xlink" content-type="dwc:verbatimCoordinates" xlink:type="simple"><named-content content-type="geo-json" specific-use="{&#34;type&#34;:&#34;Point&#34;,&#34;coordinates&#34;:[-122.580000,47.330000]}" id="NCID0EJREK" xlink:type="simple">47°19.8'N, 122°34.8'W</named-content></named-content>), 17 May-9 Jun 1971, W. N. Mathis (18♂, 3♀; <named-content xmlns:xlink="http://www.w3.org/1999/xlink" content-type="dwc:institutional_code" xlink:type="simple">USNM</named-content>).</p><p>MEXICO. <bold>Puebla</bold>: Puebla (9.6 km SW; <named-content xmlns:xlink="http://www.w3.org/1999/xlink" content-type="dwc:verbatimCoordinates" xlink:type="simple"><named-content content-type="geo-json" specific-use="{&#34;type&#34;:&#34;Point&#34;,&#34;coordinates&#34;:[-98.281667,18.973333]}" id="NCID0EZREK" xlink:type="simple">18°58.4'N, 98°16.9'W</named-content></named-content>), 2 Jul 1953, <named-content xmlns:xlink="http://www.w3.org/1999/xlink" xlink:type="simple" content-type="institution" xlink:href="http://grbio.org/institution/university-0" id="NCID0E5REK">University</named-content> of Kansas Mexican Expedition (1♂; <named-content xmlns:xlink="http://www.w3.org/1999/xlink" content-type="dwc:institutional_code" xlink:type="simple">USNM</named-content>).</p><!--PageBreak--></tp:treatment-sec><tp:treatment-sec sec-type="distribution" id="SECID0EISEK"><title>Distribution</title><p>(Fig. <xref ref-type="fig" rid="F39">111</xref>). Nearctic: United States (California, New Mexico, Oregon, Washington). Neotropical: Mexico (Puebla).</p><fig id="F39" position="float" orientation="portrait"><label>Figure 111.</label><caption><p>Distribution map of <italic><tp:taxon-name><tp:taxon-name-part taxon-name-part-type="genus">Lamproclasiopa</tp:taxon-name-part> <tp:taxon-name-part taxon-name-part-type="species">aliceae</tp:taxon-name-part></tp:taxon-name></italic> sp. n. (<styled-content style="color:darkgrey;">▲</styled-content>); <italic><tp:taxon-name><tp:taxon-name-part taxon-name-part-type="genus">Lamproclasiopa</tp:taxon-name-part> <tp:taxon-name-part taxon-name-part-type="species">nadineae</tp:taxon-name-part></tp:taxon-name></italic> (●).</p></caption><graphic xmlns:xlink="http://www.w3.org/1999/xlink" xlink:href="zookeys-631-001-g039.jpg" position="float" orientation="portrait" xlink:type="simple" id="oo_110864.jpg"/></fig></tp:treatment-sec><tp:treatment-sec sec-type="remarks" id="SECID0EWTEK"><title>Remarks.</title><p>Although similar and apparently closely related to <italic><tp:taxon-name><tp:taxon-name-part taxon-name-part-type="genus">Lamproclasiopa</tp:taxon-name-part> <tp:taxon-name-part taxon-name-part-type="species">aliceae</tp:taxon-name-part></tp:taxon-name></italic>, this species is distinguished from that species and other congeners by the absence of a presutural supra-alar seta; the shiny black katepisternum, especially the anterior half; the shiny black anteroventral portion of the anepisternum; and the presence of four to five stout, peg-like setae on the apical third of the forefemur along the posteroventral margin. The shape of structures of the male terminalia also distinguish this species from <italic><tp:taxon-name><tp:taxon-name-part taxon-name-part-type="genus">Lamproclasiopa</tp:taxon-name-part> <tp:taxon-name-part taxon-name-part-type="species">aliceae</tp:taxon-name-part></tp:taxon-name></italic>. So far as we know, however, the distribution of this species and of <italic><tp:taxon-name><tp:taxon-name-part taxon-name-part-type="genus">Lamproclasiopa</tp:taxon-name-part> <tp:taxon-name-part taxon-name-part-type="species">aliceae</tp:taxon-name-part></tp:taxon-name></italic> do not overlap, with this species only known from the west coast of North America and Puebla in Mexico. The non-overlapping distributions of these two species may be a function of sample error, however.</p></tp:treatment-sec><ref-list><ref id="B4"><mixed-citation xmlns:xlink="http://www.w3.org/1999/xlink" xlink:type="simple">
          <person-group><name name-style="western"><surname>Cresson</surname><given-names>ET Jr</given-names></name></person-group> (<year>1925b</year>) <article-title>Studies in the dipterous family <tp:taxon-name><tp:taxon-name-part taxon-name-part-type="family">Ephydridae</tp:taxon-name-part></tp:taxon-name>, excluding the North and South American faunas.</article-title> <source>Transactions of the American Entomological Society</source> <volume>51</volume>: <fpage>227</fpage>–<lpage>258</lpage>.</mixed-citation></ref><ref id="B10"><mixed-citation xmlns:xlink="http://www.w3.org/1999/xlink" xlink:type="simple">
          <person-group><name name-style="western"><surname>Cresson</surname><given-names>ET Jr</given-names></name></person-group> (<year>1942</year>) <article-title>Synopses of North American <tp:taxon-name><tp:taxon-name-part taxon-name-part-type="family">Ephydridae</tp:taxon-name-part></tp:taxon-name> (<tp:taxon-name><tp:taxon-name-part taxon-name-part-type="order">Diptera</tp:taxon-name-part></tp:taxon-name>) I. The subfamily <tp:taxon-name><tp:taxon-name-part taxon-name-part-type="subfamily">Psilopinae</tp:taxon-name-part></tp:taxon-name>, with descriptions of new species.</article-title> <source>Transactions of the American Entomological Society</source> <volume>68</volume>: <fpage>101</fpage>–<lpage>128</lpage>.</mixed-citation></ref><ref id="B33"><mixed-citation xmlns:xlink="http://www.w3.org/1999/xlink" xlink:type="simple">
          <person-group><name name-style="western"><surname>Wirth</surname><given-names>WW</given-names></name></person-group> (<year>1965</year>) <article-title><tp:taxon-name><tp:taxon-name-part taxon-name-part-type="family">Ephydridae</tp:taxon-name-part></tp:taxon-name>.</article-title> In: <person-group><name name-style="western"><surname>Stone</surname><given-names>A</given-names></name><name name-style="western"><surname>Sabrosky</surname><given-names>CW</given-names></name><name name-style="western"><surname>Wirth</surname><given-names>WW</given-names></name><name name-style="western"><surname>Foote</surname><given-names>RH</given-names></name><name name-style="western"><surname>Coulson</surname><given-names>JR</given-names></name></person-group> (<role>Eds</role>) <source>A Catalog of the <tp:taxon-name><tp:taxon-name-part taxon-name-part-type="order">Diptera</tp:taxon-name-part></tp:taxon-name> of America North of Mexico – Handbook</source>, <lpage>276</lpage>. <publisher-name>U.S. Department of Agriculture</publisher-name>, <publisher-loc>Washington, DC</publisher-loc>, <fpage>734</fpage>–<lpage>759</lpage>.</mixed-citation></ref><ref id="B24"><mixed-citation xmlns:xlink="http://www.w3.org/1999/xlink" xlink:type="simple">
          <person-group><name name-style="western"><surname>Mathis</surname><given-names>WN</given-names></name><name name-style="western"><surname>Zatwarnicki</surname><given-names>T</given-names></name></person-group> (<year>1995</year>) <article-title>A world catalog of the shore flies (<tp:taxon-name><tp:taxon-name-part taxon-name-part-type="order">Diptera</tp:taxon-name-part></tp:taxon-name>: <tp:taxon-name><tp:taxon-name-part taxon-name-part-type="family">Ephydridae</tp:taxon-name-part></tp:taxon-name>).</article-title> <source>Memoirs on Entomology, International</source> <volume>4</volume>: <fpage>1</fpage>–<lpage>423</lpage>.</mixed-citation></ref><ref id="B36"><mixed-citation xmlns:xlink="http://www.w3.org/1999/xlink" xlink:type="simple">
          <person-group><name name-style="western"><surname>Zatwarnicki</surname><given-names>T</given-names></name><name name-style="western"><surname>Mathis</surname><given-names>WN</given-names></name></person-group> (<year>2001</year>) <article-title>A generic classification of the tribe <tp:taxon-name><tp:taxon-name-part taxon-name-part-type="tribe">Discocerinini</tp:taxon-name-part></tp:taxon-name> (<tp:taxon-name><tp:taxon-name-part taxon-name-part-type="order">Diptera</tp:taxon-name-part></tp:taxon-name>: <tp:taxon-name><tp:taxon-name-part taxon-name-part-type="family">Ephydridae</tp:taxon-name-part></tp:taxon-name>).</article-title> <source>Annales Zoologici (Warsaw)</source> <volume>51</volume>(<issue>1</issue>): <fpage>5</fpage>–<lpage>51</lpage>.</mixed-citation></ref></ref-list></tp:taxon-treatment>
