# Supplementary material for: A revision of the shore-fly genus Lamproclasiopa Hendel (Diptera, Ephydridae)
Source: Zookeys. 2016 Nov 14;(631):1–99. doi: 10.3897/zookeys.631.10718 (PMC5126506; doi:10.3897/zookeys.631.10718)
Supplement: XML Treatment for Lamproclasiopa aracataca [file zookeys.631.10718-treatment21.xml]

<!DOCTYPE tp:taxon-treatment
  PUBLIC "-//TaxonX//DTD Taxonomic Treatment Publishing DTD v0 20100105//EN" "tax-treatment-NSO.dtd">
<tp:taxon-treatment xmlns:tp="http://www.plazi.org/taxpub"><tp:treatment-meta><kwd-group><label>Taxon classification</label><kwd><named-content content-type="kingdom">Animalia</named-content></kwd><kwd><named-content content-type="order">Diptera</named-content></kwd><kwd><named-content content-type="family">Ephydridae</named-content></kwd></kwd-group><mixed-citation publication-type="journal"><person-group><name><surname>Costa</surname><given-names>Daniel N. R.</given-names></name><name><surname>Mathis</surname><given-names>Wayne N.</given-names></name><name><surname>Marinoni</surname><given-names>Luciane</given-names></name></person-group><article-title>A revision of the shore-fly genus <italic><tp:taxon-name><tp:taxon-name-part taxon-name-part-type="genus">Lamproclasiopa</tp:taxon-name-part></tp:taxon-name></italic> Hendel (<tp:taxon-name><tp:taxon-name-part taxon-name-part-type="order">Diptera</tp:taxon-name-part></tp:taxon-name>, <tp:taxon-name><tp:taxon-name-part taxon-name-part-type="family">Ephydridae</tp:taxon-name-part></tp:taxon-name>)</article-title><source>Zookeys</source><day>14</day><month>11</month><year>2016</year><volume>2016</volume><issue>631</issue><fpage>1</fpage><lpage>99</lpage><pub-id pub-id-type="doi">10.3897/zookeys.631.10718</pub-id></mixed-citation></tp:treatment-meta><tp:nomenclature><tp:taxon-name>
                <tp:taxon-name-part taxon-name-part-type="genus">Lamproclasiopa</tp:taxon-name-part>
                <tp:taxon-name-part taxon-name-part-type="species">aracataca</tp:taxon-name-part>
              </tp:taxon-name><tp:taxon-authority>(Cresson)</tp:taxon-authority><xref ref-type="fig" rid="F28">Figs 81</xref><xref ref-type="fig" rid="F40">, 112–113</xref><xref ref-type="fig" rid="F41">, 114–117</xref><tp:nomenclature-citation-list><tp:nomenclature-citation><tp:taxon-name>
                    <tp:taxon-name-part taxon-name-part-type="genus">Discocerina</tp:taxon-name-part> <tp:taxon-name-part taxon-name-part-type="species">aracataca</tp:taxon-name-part></tp:taxon-name><comment><xref ref-type="bibr" rid="B9">Cresson 1940</xref>: 5.</comment></tp:nomenclature-citation><tp:nomenclature-citation><tp:taxon-name>
                    <tp:taxon-name-part taxon-name-part-type="genus">Discocerina</tp:taxon-name-part> (<tp:taxon-name-part taxon-name-part-type="subgenus">Lamproclasiopa</tp:taxon-name-part>) <tp:taxon-name-part taxon-name-part-type="species">aracataca</tp:taxon-name-part></tp:taxon-name><comment>. <xref ref-type="bibr" rid="B12">Cresson 1946</xref>: 149 [review]. <xref ref-type="bibr" rid="B34">Wirth 1968</xref>: 7 [Neotropical catalog]. <xref ref-type="bibr" rid="B24">Mathis and Zatwarnicki 1995</xref>: 168 [world catalog].</comment></tp:nomenclature-citation><tp:nomenclature-citation><tp:taxon-name>
                    <tp:taxon-name-part taxon-name-part-type="genus">Lamproclasiopa</tp:taxon-name-part> <tp:taxon-name-part taxon-name-part-type="species">aracataca</tp:taxon-name-part></tp:taxon-name><comment>. <xref ref-type="bibr" rid="B36">Zatwarnicki and Mathis 2001</xref>: 36 [generic combination].</comment></tp:nomenclature-citation></tp:nomenclature-citation-list></tp:nomenclature><tp:treatment-sec sec-type="diagnosis" id="SECID0E11EK"><title>Diagnosis.</title><p>This species is distinguished from congeners by the following combination of characters: Small to moderately small shore flies, body length 1.80-2.35 mm. <italic>Head</italic>: Frons dull, anterior margin yellowish orange in some degree, posterior portion grayish black, concolorous with mesonotum, some specimens with frons entirely grayish black, without distinctly marked iridescent microtomentose stripes. Antenna mostly grayish black to black, only ventral margin of segments yellowish orange. Face nearly unicolorous, blackish gray, not distinctively marked; parafacial bare of ventroclinate setulae, generally dull, creamy white, contrasted with face. Gena moderately high, gena-to-eye ratio 0.17. <italic>Thorax</italic>: Mesonotum uniformly faintly grayish black, finely microtomentose, lacking stripes; presutural supra-alar seta well developed. Scutellum dorsally covered with fine, sparse setulae, sometimes almost bare. Wing completely hyaline, lacking pattern of spots; vein R<sub>2+3</sub> with apical portion a continued extension of angle at merger with costa; costal vein ratio 0.50-0.53; M vein ratio 0.57-0.63. Forefemur with posteroventral setae slender, not stout and peg-like; femora and tibiae grayish black to black, apices of tibiae yellowish; tarsi entirely yellowish or with apical 1-2 tarsomeres darkened. <italic>Abdomen</italic>: Tergites more sparsely microtomentose than mesonotum, shinier black or brown, especially laterally and mostly of tergites 4 and 5. Male terminalia (Figs <xref ref-type="fig" rid="F41">114–117</xref>): Epandrium in posterior view (Fig. <xref ref-type="fig" rid="F41">114</xref>) roundly U-shaped, except for ventral gap, oval, widest a midheight, dorsal arch very narrow, gap at ventral margin widely and shallowly U-shaped with lateral margins becoming wider ventrally, each lateral arm widest ventrally with short, medial extension, almost touching opposite medial extension, ventral extension bearing numerous setulae loosely organized as a group; cercus hemispherical, tapered ventrally to narrowly rounded apex, more setulose dorsally; gonite in lateral view (Fig. <xref ref-type="fig" rid="F41">117</xref>) robustly rod-like, almost straight, wider toward hypandrium, in ventral view (Fig. <xref ref-type="fig" rid="F41">116</xref>) shallowly curved with extension toward aedeagal base tapered to a narrow apex, apex toward hypandrium widest, with a medial, blunt, short extension; aedeagus in lateral view (Fig. <xref ref-type="fig" rid="F41">117</xref>) elongate, narrowly triangular, tapered evenly to narrowly rounded apex, in ventral view (Fig. <xref ref-type="fig" rid="F41">116</xref>) as an elongate, very narrow, rod-like structure, widest sub-basally, thereafter tapered to apex, apex with a short nipple; phallapodeme in lateral view (Fig. <xref ref-type="fig" rid="F41">117</xref>) more or less triangular, with moderately long, narrow extensions toward aedeagal base and hypandrium, keel distinct, relatively narrow, somewhat blunt apically; <!--PageBreak-->hypandrium in lateral view (Fig. <xref ref-type="fig" rid="F41">117</xref>) generally narrow, rod-like, basal third obtusely angulate, narrowed, digitiform, apical 2/3 narrowly rectangular, in ventral view (Fig. <xref ref-type="fig" rid="F41">116</xref>) as a very broad, robust H with short arms, emarginate anteriorly and posteriorly, anterior emargination shallow, posterior emargination more deeply excavate, broadly and rounded U to V-shaped.</p><fig id="F40" position="float" orientation="portrait"><label>Figures 112–113.</label><caption><p>
          <italic><tp:taxon-name><tp:taxon-name-part taxon-name-part-type="genus">Lamproclasiopa</tp:taxon-name-part> <tp:taxon-name-part taxon-name-part-type="species">aracataca</tp:taxon-name-part></tp:taxon-name></italic> (Cresson). (Chile. Bío Bío: Santa Barbara) <bold>112</bold> head, anterior view <bold>113</bold> same, lateral view. Scale bar = 0.5 mm.</p></caption><graphic xmlns:xlink="http://www.w3.org/1999/xlink" xlink:href="zookeys-631-001-g040.jpg" position="float" orientation="portrait" xlink:type="simple" id="oo_110865.jpg"/></fig><fig id="F41" position="float" orientation="portrait"><label>Figures 114–117.</label><caption><p>
          <italic><tp:taxon-name><tp:taxon-name-part taxon-name-part-type="genus">Lamproclasiopa</tp:taxon-name-part> <tp:taxon-name-part taxon-name-part-type="species">aracataca</tp:taxon-name-part></tp:taxon-name></italic> (Cresson). (Chile. Bío Bío: Santa Barbara) <bold>114</bold> epandrium and cerci, posterior view <bold>115</bold> same, lateral view <bold>116</bold> internal structures of male terminalia (aedeagus [shaded], phallapodeme, gonite, hypandrium), ventral view <bold>117</bold> same, lateral view. Scale bar = 0.1 mm.</p></caption><graphic xmlns:xlink="http://www.w3.org/1999/xlink" xlink:href="zookeys-631-001-g041.jpg" position="float" orientation="portrait" xlink:type="simple" id="oo_110866.jpg"/></fig><!--PageBreak--></tp:treatment-sec><tp:treatment-sec sec-type="type material" id="SECID0EJ5EK"><title>Type material.</title><p>The holotype female of <italic><tp:taxon-name><tp:taxon-name-part taxon-name-part-type="genus">Discocerina</tp:taxon-name-part> <tp:taxon-name-part taxon-name-part-type="species">aracataca</tp:taxon-name-part></tp:taxon-name></italic> Cresson is labeled “Colombia Ujhelyi/Aracataca 1912. II./825/Holo-TYPE <tp:taxon-name><tp:taxon-name-part taxon-name-part-type="genus">Discocerina</tp:taxon-name-part></tp:taxon-name> ARACATACA E. T. Cresson Jr [red; “<tp:taxon-name><tp:taxon-name-part taxon-name-part-type="genus">Discocerina</tp:taxon-name-part></tp:taxon-name> ARACATACA” handwritten].” The holotype is double mounted (minuten pin in a thin rectangular piece of foam), is in excellent condition, and is deposited in the <named-content xmlns:xlink="http://www.w3.org/1999/xlink" content-type="dwc:institutional_code" xlink:type="simple">ANSP</named-content> (6541).</p></tp:treatment-sec><tp:treatment-sec sec-type="type locality" id="SECID0EQ6EK"><title>Type locality.</title><p>Colombia. Magdalena: Aracataca (<named-content xmlns:xlink="http://www.w3.org/1999/xlink" content-type="dwc:verbatimCoordinates" xlink:type="simple"><named-content content-type="geo-json" specific-use="{&#34;type&#34;:&#34;Point&#34;,&#34;coordinates&#34;:[-74.200000,10.593333]}" id="NCID0EZ6EK" xlink:type="simple">10°35.6'N, 74°12'W</named-content></named-content>).</p></tp:treatment-sec><tp:treatment-sec sec-type="material" id="SECID0E56EK"><title>Other specimens examined.</title><p>ARGENTINA. <bold>Chubut</bold>: El Hoyo (<named-content xmlns:xlink="http://www.w3.org/1999/xlink" content-type="dwc:verbatimCoordinates" xlink:type="simple"><named-content content-type="geo-json" specific-use="{&#34;type&#34;:&#34;Point&#34;,&#34;coordinates&#34;:[-71.526667,-42.063333]}" id="NCID0EJAFK" xlink:type="simple">42°3.8'S, 71°31.6'W</named-content></named-content>), 21 Jan 1965, A. Kovacks (1♀; <named-content xmlns:xlink="http://www.w3.org/1999/xlink" content-type="dwc:institutional_code" xlink:type="simple">AMNH</named-content>). <bold>Río Negro</bold>: Correntoso (<named-content xmlns:xlink="http://www.w3.org/1999/xlink" content-type="dwc:verbatimCoordinates" xlink:type="simple"><named-content content-type="geo-json" specific-use="{&#34;type&#34;:&#34;Point&#34;,&#34;coordinates&#34;:[-71.444167,-41.099000]}" id="NCID0E5AFK" xlink:type="simple">41°5.94'S, 71°26.65'W</named-content></named-content>), Nov 1926, R. C. &amp; E. Shannon (1♂, 1♀; <named-content xmlns:xlink="http://www.w3.org/1999/xlink" content-type="dwc:institutional_code" xlink:type="simple">USNM</named-content>); Lago Nahuel Huapi (east end; <named-content xmlns:xlink="http://www.w3.org/1999/xlink" content-type="dwc:verbatimCoordinates" xlink:type="simple"><named-content content-type="geo-json" specific-use="{&#34;type&#34;:&#34;Point&#34;,&#34;coordinates&#34;:[-71.206667,-41.108333]}" id="NCID0EKBFK" xlink:type="simple">41°06.5'S, 71°12.4'W</named-content></named-content>) (1♂; <abbrev xmlns:xlink="http://www.w3.org/1999/xlink" content-type="institution" xlink:title="The Natural History Museum (formerly the British Museum (Natural History)), London, England, United Kingdom (Kim Goodger)" id="ABBRID0EPBFK" xlink:type="simple">BMNH</abbrev>); Puerto Blest (<named-content xmlns:xlink="http://www.w3.org/1999/xlink" content-type="dwc:verbatimCoordinates" xlink:type="simple"><named-content content-type="geo-json" specific-use="{&#34;type&#34;:&#34;Point&#34;,&#34;coordinates&#34;:[-71.826667,-41.043333]}" id="NCID0EXBFK" xlink:type="simple">41°2.6'S, 71°49.6'W</named-content></named-content>), 2 Dec 1926, R. C. &amp; E. Shannon (1♂, 1♀; <named-content xmlns:xlink="http://www.w3.org/1999/xlink" content-type="dwc:institutional_code" xlink:type="simple">USNM</named-content>); San Carlos de Bariloche (<named-content xmlns:xlink="http://www.w3.org/1999/xlink" content-type="dwc:verbatimCoordinates" xlink:type="simple"><named-content content-type="geo-json" specific-use="{&#34;type&#34;:&#34;Point&#34;,&#34;coordinates&#34;:[-71.206667,-41.108333]}" id="NCID0EDCFK" xlink:type="simple">41°06.5'S, 71°12.4'W</named-content></named-content>) (1♂; <abbrev xmlns:xlink="http://www.w3.org/1999/xlink" content-type="institution" xlink:title="The Natural History Museum (formerly the British Museum (Natural History)), London, England, United Kingdom (Kim Goodger)" id="ABBRID0EICFK" xlink:type="simple">BMNH</abbrev>); Nov 1926, R. C. &amp; E. Shannon (4♂, 2♀; <named-content xmlns:xlink="http://www.w3.org/1999/xlink" content-type="dwc:institutional_code" xlink:type="simple">USNM</named-content>).</p><p>CHILE. <bold>Araucaína</bold>: Angol (<named-content xmlns:xlink="http://www.w3.org/1999/xlink" content-type="dwc:verbatimCoordinates" xlink:type="simple"><named-content content-type="geo-json" specific-use="{&#34;type&#34;:&#34;Point&#34;,&#34;coordinates&#34;:[-72.716667,-37.800000]}" id="NCID0EYCFK" xlink:type="simple">37°48'S, 72°43'W</named-content></named-content>), 15 Set 1931, D. S. Bullock (1♂; <named-content xmlns:xlink="http://www.w3.org/1999/xlink" content-type="dwc:institutional_code" xlink:type="simple">USNM</named-content>). <bold>Aysen</bold>: Puerto Puyuguapi (<named-content xmlns:xlink="http://www.w3.org/1999/xlink" content-type="dwc:verbatimCoordinates" xlink:type="simple"><named-content content-type="geo-json" specific-use="{&#34;type&#34;:&#34;Point&#34;,&#34;coordinates&#34;:[-72.558333,-44.325000]}" id="NCID0EGDFK" xlink:type="simple">44°19.5'S, 72°33.5'W</named-content></named-content>), Feb, 13 Out 1939, G. H. Schwable (1♀; <named-content xmlns:xlink="http://www.w3.org/1999/xlink" content-type="dwc:institutional_code" xlink:type="simple">USNM</named-content>). <bold>Bío Bío</bold>: El Abanico (<named-content xmlns:xlink="http://www.w3.org/1999/xlink" content-type="dwc:verbatimCoordinates" xlink:type="simple"><named-content content-type="geo-json" specific-use="{&#34;type&#34;:&#34;Point&#34;,&#34;coordinates&#34;:[-71.516667,-37.333333]}" id="NCID0EUDFK" xlink:type="simple">37°20'S, 71°31W</named-content></named-content>), 31 Dec 1950, A. E. Michelbacher, E. S. Ross (1♀; <named-content xmlns:xlink="http://www.w3.org/1999/xlink" content-type="dwc:institutional_code" xlink:type="simple">USNM</named-content>); Nuble (40 km E San Carlos; <named-content xmlns:xlink="http://www.w3.org/1999/xlink" content-type="dwc:verbatimCoordinates" xlink:type="simple"><named-content content-type="geo-json" specific-use="{&#34;type&#34;:&#34;Point&#34;,&#34;coordinates&#34;:[-71.525000,-36.408333]}" id="NCID0EAEFK" xlink:type="simple">36°24.5'S, 71°31.5'W</named-content></named-content>), 23 Dec 1950, A. E. Michelbacher, E. S. Ross (4♂, 2♀; <named-content xmlns:xlink="http://www.w3.org/1999/xlink" content-type="dwc:institutional_code" xlink:type="simple">USNM</named-content>); Santa Barbara (25 km E; <named-content xmlns:xlink="http://www.w3.org/1999/xlink" content-type="dwc:verbatimCoordinates" xlink:type="simple"><named-content content-type="geo-json" specific-use="{&#34;type&#34;:&#34;Point&#34;,&#34;coordinates&#34;:[-72.068333,-37.488333]}" id="NCID0EMEFK" xlink:type="simple">37°29.3'S, 72°4.1'W</named-content></named-content>; 350 m), 24 Jan 1978, W. N. Mathis (12♂, 1♀; <named-content xmlns:xlink="http://www.w3.org/1999/xlink" content-type="dwc:institutional_code" xlink:type="simple">USNM</named-content>). <bold>Coquimbo</bold>: Incahuasi (<named-content xmlns:xlink="http://www.w3.org/1999/xlink" content-type="dwc:verbatimCoordinates" xlink:type="simple"><named-content content-type="geo-json" specific-use="{&#34;type&#34;:&#34;Point&#34;,&#34;coordinates&#34;:[-71.011667,-29.226667]}" id="NCID0E1EFK" xlink:type="simple">29°13.6'S, 71°0.7'W</named-content></named-content>), 30 Sep 1952, P. G. Kuschel (3♂; <named-content xmlns:xlink="http://www.w3.org/1999/xlink" content-type="dwc:institutional_code" xlink:type="simple">USNM</named-content>); La Serena (50 km S; <named-content xmlns:xlink="http://www.w3.org/1999/xlink" content-type="dwc:verbatimCoordinates" xlink:type="simple"><named-content content-type="geo-json" specific-use="{&#34;type&#34;:&#34;Point&#34;,&#34;coordinates&#34;:[-71.251667,-30.354167]}" id="NCID0EGFFK" xlink:type="simple">30°21.25'S, 71°15.1'W</named-content></named-content>), 1 Dec 1950, A. E. Michelbacher, E. S. Ross (1♀; <named-content xmlns:xlink="http://www.w3.org/1999/xlink" content-type="dwc:institutional_code" xlink:type="simple">USNM</named-content>). <bold>Lanquihue</bold>: Casa Pangue (<named-content xmlns:xlink="http://www.w3.org/1999/xlink" content-type="dwc:verbatimCoordinates" xlink:type="simple"><named-content content-type="geo-json" specific-use="{&#34;type&#34;:&#34;Point&#34;,&#34;coordinates&#34;:[-71.866667,-41.050000]}" id="NCID0EUFFK" xlink:type="simple">41°03'S, 71° 52'W</named-content></named-content>), Dec 1926, R. C. &amp; E. Shannon (1♂, 3♀; <named-content xmlns:xlink="http://www.w3.org/1999/xlink" content-type="dwc:institutional_code" xlink:type="simple">USNM</named-content>); Castro (<named-content xmlns:xlink="http://www.w3.org/1999/xlink" content-type="dwc:verbatimCoordinates" xlink:type="simple"><named-content content-type="geo-json" specific-use="{&#34;type&#34;:&#34;Point&#34;,&#34;coordinates&#34;:[-72.935000,-41.461667]}" id="NCID0EAGFK" xlink:type="simple">41°27.7'S, 72°56.1'W</named-content></named-content>) (ex.; <abbrev xmlns:xlink="http://www.w3.org/1999/xlink" content-type="institution" xlink:title="The Natural History Museum (formerly the British Museum (Natural History)), London, England, United Kingdom (Kim Goodger)" id="ABBRID0EFGFK" xlink:type="simple">BMNH</abbrev>); Ensenada (<named-content xmlns:xlink="http://www.w3.org/1999/xlink" content-type="dwc:verbatimCoordinates" xlink:type="simple"><named-content content-type="geo-json" specific-use="{&#34;type&#34;:&#34;Point&#34;,&#34;coordinates&#34;:[-72.538333,-41.210000]}" id="NCID0ENGFK" xlink:type="simple">41°12.6'S, 72°32.3'W</named-content></named-content>) (ex.; <abbrev xmlns:xlink="http://www.w3.org/1999/xlink" content-type="institution" xlink:title="The Natural History Museum (formerly the British Museum (Natural History)), London, England, United Kingdom (Kim Goodger)" id="ABBRID0ESGFK" xlink:type="simple">BMNH</abbrev>); Los Riscos (<named-content xmlns:xlink="http://www.w3.org/1999/xlink" content-type="dwc:verbatimCoordinates" xlink:type="simple"><named-content content-type="geo-json" specific-use="{&#34;type&#34;:&#34;Point&#34;,&#34;coordinates&#34;:[-72.745000,-41.228333]}" id="NCID0E1GFK" xlink:type="simple">41°13.7'S, 72°44.7'W</named-content></named-content>), 14 Sep 1954, P. G. Kuschel (2♂, 1♀; <named-content xmlns:xlink="http://www.w3.org/1999/xlink" content-type="dwc:institutional_code" xlink:type="simple">USNM</named-content>); Peulla (<named-content xmlns:xlink="http://www.w3.org/1999/xlink" content-type="dwc:verbatimCoordinates" xlink:type="simple"><named-content content-type="geo-json" specific-use="{&#34;type&#34;:&#34;Point&#34;,&#34;coordinates&#34;:[-72.961667,-41.466667]}" id="NCID0EGHFK" xlink:type="simple">41°28'S, 72°57.7'W</named-content></named-content>) (1♂; <abbrev xmlns:xlink="http://www.w3.org/1999/xlink" content-type="institution" xlink:title="The Natural History Museum (formerly the British Museum (Natural History)), London, England, United Kingdom (Kim Goodger)" id="ABBRID0ELHFK" xlink:type="simple">BMNH</abbrev>); Puerto Montt (<named-content xmlns:xlink="http://www.w3.org/1999/xlink" content-type="dwc:verbatimCoordinates" xlink:type="simple"><named-content content-type="geo-json" specific-use="{&#34;type&#34;:&#34;Point&#34;,&#34;coordinates&#34;:[-72.933333,-41.466667]}" id="NCID0ETHFK" xlink:type="simple">41°28'S, 72°56'W</named-content></named-content>), Dec 1926, R. C. &amp; E. Shannon (2♂, 1♀; <named-content xmlns:xlink="http://www.w3.org/1999/xlink" content-type="dwc:institutional_code" xlink:type="simple">USNM</named-content>); Puerto Varas (<named-content xmlns:xlink="http://www.w3.org/1999/xlink" content-type="dwc:verbatimCoordinates" xlink:type="simple"><named-content content-type="geo-json" specific-use="{&#34;type&#34;:&#34;Point&#34;,&#34;coordinates&#34;:[-72.993333,-41.310000]}" id="NCID0E6HFK" xlink:type="simple">41°18.6'S, 72°59.6'W</named-content></named-content>) (2♂; <abbrev xmlns:xlink="http://www.w3.org/1999/xlink" content-type="institution" xlink:title="The Natural History Museum (formerly the British Museum (Natural History)), London, England, United Kingdom (Kim Goodger)" id="ABBRID0EEIFK" xlink:type="simple">BMNH</abbrev>); Dec 1926, R. C. &amp; E. Shannon (2♂, 1♀; <named-content xmlns:xlink="http://www.w3.org/1999/xlink" content-type="dwc:institutional_code" xlink:type="simple">USNM</named-content>). <bold>Los Lagos</bold>: Chiloé Island, Chepu (on seashore; <named-content xmlns:xlink="http://www.w3.org/1999/xlink" content-type="dwc:verbatimCoordinates" xlink:type="simple"><named-content content-type="geo-json" specific-use="{&#34;type&#34;:&#34;Point&#34;,&#34;coordinates&#34;:[-73.994167,-42.083333]}" id="NCID0ESIFK" xlink:type="simple">42°5'S, 73°59.65'W</named-content></named-content>), Oct 1958, G. Kuschel (11♂, 3♀; <named-content xmlns:xlink="http://www.w3.org/1999/xlink" content-type="dwc:institutional_code" xlink:type="simple">USNM</named-content>); Chiloé Island, Ancud (<named-content xmlns:xlink="http://www.w3.org/1999/xlink" content-type="dwc:verbatimCoordinates" xlink:type="simple"><named-content content-type="geo-json" specific-use="{&#34;type&#34;:&#34;Point&#34;,&#34;coordinates&#34;:[-73.833333,-41.866667]}" id="NCID0E5IFK" xlink:type="simple">41°52'S, 73°50'W</named-content></named-content>), 20–28 Jan, 1952, G. Kuschel. (1♀; <named-content xmlns:xlink="http://www.w3.org/1999/xlink" content-type="dwc:institutional_code" xlink:type="simple">AMNH</named-content>). <bold>Los Rios</bold>: Valdivia (25 km. N; <named-content xmlns:xlink="http://www.w3.org/1999/xlink" content-type="dwc:verbatimCoordinates" xlink:type="simple"><named-content content-type="geo-json" specific-use="{&#34;type&#34;:&#34;Point&#34;,&#34;coordinates&#34;:[-73.242500,-39.592667]}" id="NCID0ETJFK" xlink:type="simple">39°35.56'S, 73°14.55'W</named-content></named-content>), 26 Jan 1978, W. N. Mathis (2♀; <named-content xmlns:xlink="http://www.w3.org/1999/xlink" content-type="dwc:institutional_code" xlink:type="simple">USNM</named-content>). <bold>Maule</bold>: Cajon de Rio Claro, (S. E. Los Quenes; <named-content xmlns:xlink="http://www.w3.org/1999/xlink" content-type="dwc:verbatimCoordinates" xlink:type="simple"><named-content content-type="geo-json" specific-use="{&#34;type&#34;:&#34;Point&#34;,&#34;coordinates&#34;:[-70.816667,-34.998333]}" id="NCID0EBKFK" xlink:type="simple">34°59.9'S, 70°49'W</named-content></named-content>; 1000–1200m), 9 Oct 1966, E. I. Schlinger (1♂; <named-content xmlns:xlink="http://www.w3.org/1999/xlink" content-type="dwc:institutional_code" xlink:type="simple">USNM</named-content>). <bold>O’Higgins</bold>: Río Claro (5 km N Rengo; <named-content xmlns:xlink="http://www.w3.org/1999/xlink" content-type="dwc:verbatimCoordinates" xlink:type="simple"><named-content content-type="geo-json" specific-use="{&#34;type&#34;:&#34;Point&#34;,&#34;coordinates&#34;:[-70.866667,-34.400000]}" id="NCID0EPKFK" xlink:type="simple">34°24'S, 70°52'W</named-content></named-content>; 300 m), 23 Jan 1978, W. N. Mathis (16♂, 2♀; <named-content xmlns:xlink="http://www.w3.org/1999/xlink" content-type="dwc:institutional_code" xlink:type="simple">USNM</named-content>). <bold>Osorno</bold>: Anticura (1 km W; <named-content xmlns:xlink="http://www.w3.org/1999/xlink" content-type="dwc:verbatimCoordinates" xlink:type="simple"><named-content content-type="geo-json" specific-use="{&#34;type&#34;:&#34;Point&#34;,&#34;coordinates&#34;:[-72.166667,-40.650000]}" id="NCID0E4KFK" xlink:type="simple">40°39'S, 72°10'W</named-content></named-content>; 430 m), 1–6 Feb 1978, W. N. Mathis (26♂, 23♀; <named-content xmlns:xlink="http://www.w3.org/1999/xlink" content-type="dwc:institutional_code" xlink:type="simple">USNM</named-content>); Anticura (4 km W; <named-content xmlns:xlink="http://www.w3.org/1999/xlink" content-type="dwc:verbatimCoordinates" xlink:type="simple"><named-content content-type="geo-json" specific-use="{&#34;type&#34;:&#34;Point&#34;,&#34;coordinates&#34;:[-72.016667,-37.666667]}" id="NCID0EJLFK" xlink:type="simple">37°40'S, 72°01'W</named-content></named-content>; 400 m), 3 Feb 1978, W. N. Mathis (1♀; <named-content xmlns:xlink="http://www.w3.org/1999/xlink" content-type="dwc:institutional_code" xlink:type="simple">USNM</named-content>); Anticura (6 km W; <named-content xmlns:xlink="http://www.w3.org/1999/xlink" content-type="dwc:verbatimCoordinates" xlink:type="simple"><named-content content-type="geo-json" specific-use="{&#34;type&#34;:&#34;Point&#34;,&#34;coordinates&#34;:[-72.016667,-37.666667]}" id="NCID0EVLFK" xlink:type="simple">37°40'S, 72°01'W</named-content></named-content>; 400 m), 3 Feb 1978, W. N. Mathis (1♂, 1♀; <named-content xmlns:xlink="http://www.w3.org/1999/xlink" content-type="dwc:institutional_code" xlink:type="simple">USNM</named-content>); Río El Gringo (<named-content xmlns:xlink="http://www.w3.org/1999/xlink" content-type="dwc:verbatimCoordinates" xlink:type="simple"><named-content content-type="geo-json" specific-use="{&#34;type&#34;:&#34;Point&#34;,&#34;coordinates&#34;:[-71.983333,-40.683333]}" id="NCID0EBMFK" xlink:type="simple">40°41'S, 71°59'W</named-content></named-content>; 1015 m), 13 Feb 1978, W. N. Mathis (1♂; <named-content xmlns:xlink="http://www.w3.org/1999/xlink" content-type="dwc:institutional_code" xlink:type="simple">USNM</named-content>); Lago Puyehue (SE shore; <named-content xmlns:xlink="http://www.w3.org/1999/xlink" content-type="dwc:verbatimCoordinates" xlink:type="simple"><named-content content-type="geo-json" specific-use="{&#34;type&#34;:&#34;Point&#34;,&#34;coordinates&#34;:[-72.420000,-40.750000]}" id="NCID0ENMFK" xlink:type="simple">40°45'S, 72°25.2'W</named-content></named-content>), 6–10 Feb 1978, W. N. Mathis (9♂, 6♀; <named-content xmlns:xlink="http://www.w3.org/1999/xlink" content-type="dwc:institutional_code" xlink:type="simple">USNM</named-content>); Lago Rupanco, El Encanto (<named-content xmlns:xlink="http://www.w3.org/1999/xlink" content-type="dwc:verbatimCoordinates" xlink:type="simple"><named-content content-type="geo-json" specific-use="{&#34;type&#34;:&#34;Point&#34;,&#34;coordinates&#34;:[-72.466667,-40.816667]}" id="NCID0EZMFK" xlink:type="simple">40°49'S, 72°28'W</named-content></named-content>), 6 Feb 1978, W. N. Mathis (1♀; <named-content xmlns:xlink="http://www.w3.org/1999/xlink" content-type="dwc:institutional_code" xlink:type="simple">USNM</named-content>); Laguna El Espejo (<named-content xmlns:xlink="http://www.w3.org/1999/xlink" content-type="dwc:verbatimCoordinates" xlink:type="simple"><named-content content-type="geo-json" specific-use="{&#34;type&#34;:&#34;Point&#34;,&#34;coordinates&#34;:[-72.327833,-40.741667]}" id="NCID0EFNFK" xlink:type="simple">40°44.5'S, 72°19.67'W</named-content></named-content>), 7 Feb 1978, W. N. Mathis (1♀; <named-content xmlns:xlink="http://www.w3.org/1999/xlink" content-type="dwc:institutional_code" xlink:type="simple">USNM</named-content>); Laguna El Pato (<named-content xmlns:xlink="http://www.w3.org/1999/xlink" content-type="dwc:verbatimCoordinates" xlink:type="simple"><named-content content-type="geo-json" specific-use="{&#34;type&#34;:&#34;Point&#34;,&#34;coordinates&#34;:[-72.003333,-40.676667]}" id="NCID0ERNFK" xlink:type="simple">40°40.6'S, 72°0.2'W</named-content></named-content>; 1100 m), 13 Feb 1978, W. N. Mathis (3♀; <named-content xmlns:xlink="http://www.w3.org/1999/xlink" content-type="dwc:institutional_code" xlink:type="simple">USNM</named-content>); Laguna El <!--PageBreak-->Toro (<named-content xmlns:xlink="http://www.w3.org/1999/xlink" content-type="dwc:verbatimCoordinates" xlink:type="simple"><named-content content-type="geo-json" specific-use="{&#34;type&#34;:&#34;Point&#34;,&#34;coordinates&#34;:[-72.308333,-40.753333]}" id="NCID0E6NFK" xlink:type="simple">40°45.2'S, 72°18.5'W</named-content></named-content>; 780 m), 8 Feb 1978, W. N. Mathis (3♂, 3♀; <named-content xmlns:xlink="http://www.w3.org/1999/xlink" content-type="dwc:institutional_code" xlink:type="simple">USNM</named-content>); Pucatrihue (<named-content xmlns:xlink="http://www.w3.org/1999/xlink" content-type="dwc:verbatimCoordinates" xlink:type="simple"><named-content content-type="geo-json" specific-use="{&#34;type&#34;:&#34;Point&#34;,&#34;coordinates&#34;:[-73.718333,-40.543333]}" id="NCID0ELOFK" xlink:type="simple">40°32.6'S, 73°43.1'W</named-content></named-content>), 27–30 Jan 1978, W. N. Mathis (7♂, 9♀; <named-content xmlns:xlink="http://www.w3.org/1999/xlink" content-type="dwc:institutional_code" xlink:type="simple">USNM</named-content>); Termas de Aguas Calientes (1 km SE; <named-content xmlns:xlink="http://www.w3.org/1999/xlink" content-type="dwc:verbatimCoordinates" xlink:type="simple"><named-content content-type="geo-json" specific-use="{&#34;type&#34;:&#34;Point&#34;,&#34;coordinates&#34;:[-72.350000,-40.683333]}" id="NCID0EXOFK" xlink:type="simple">40°41'S, 72°21'W</named-content></named-content>; 530 m), 7–8 Feb 1978, W. N. Mathis (5♂, 5♀; <named-content xmlns:xlink="http://www.w3.org/1999/xlink" content-type="dwc:institutional_code" xlink:type="simple">USNM</named-content>). <bold>Santiago</bold>: El Alfalfal (<named-content xmlns:xlink="http://www.w3.org/1999/xlink" content-type="dwc:verbatimCoordinates" xlink:type="simple"><named-content content-type="geo-json" specific-use="{&#34;type&#34;:&#34;Point&#34;,&#34;coordinates&#34;:[-70.195000,-33.501667]}" id="NCID0EFPFK" xlink:type="simple">33°30.1'S, 70°11.7'W</named-content></named-content>; 1320 m), 22 Jan 1978, W. N. Mathis (13♂, 4♀; <named-content xmlns:xlink="http://www.w3.org/1999/xlink" content-type="dwc:institutional_code" xlink:type="simple">USNM</named-content>); Quebrada de la Plata, Rinconada, Maipu (<named-content xmlns:xlink="http://www.w3.org/1999/xlink" content-type="dwc:verbatimCoordinates" xlink:type="simple"><named-content content-type="geo-json" specific-use="{&#34;type&#34;:&#34;Point&#34;,&#34;coordinates&#34;:[-70.783333,-33.516667]}" id="NCID0ERPFK" xlink:type="simple">33°31'S, 70°47'W</named-content></named-content>; 510 m), 16 Aug 1966, M. E. Irwin (2♀; <named-content xmlns:xlink="http://www.w3.org/1999/xlink" content-type="dwc:institutional_code" xlink:type="simple">USNM</named-content>); Río Maipo (7 km E San José de Maipo; <named-content xmlns:xlink="http://www.w3.org/1999/xlink" content-type="dwc:verbatimCoordinates" xlink:type="simple"><named-content content-type="geo-json" specific-use="{&#34;type&#34;:&#34;Point&#34;,&#34;coordinates&#34;:[-70.368333,-33.596667]}" id="NCID0E4PFK" xlink:type="simple">33°35.8'S, 70°22.1'W</named-content></named-content>; 1065 m), 22 Jan 1978, W. N. Mathis (1♂; <named-content xmlns:xlink="http://www.w3.org/1999/xlink" content-type="dwc:institutional_code" xlink:type="simple">USNM</named-content>). <bold>Talca</bold>: Río Lircay (11 km N Talca; <named-content xmlns:xlink="http://www.w3.org/1999/xlink" content-type="dwc:verbatimCoordinates" xlink:type="simple"><named-content content-type="geo-json" specific-use="{&#34;type&#34;:&#34;Point&#34;,&#34;coordinates&#34;:[-71.650000,-35.383333]}" id="NCID0ELQFK" xlink:type="simple">35°23'S, 71°39'W</named-content></named-content>; 85 m), 23 Jan 1978, W. N. Mathis (1♀; <named-content xmlns:xlink="http://www.w3.org/1999/xlink" content-type="dwc:institutional_code" xlink:type="simple">USNM</named-content>). <bold>Valparaíso</bold>: Marga Marga (road to Colliguay; <named-content xmlns:xlink="http://www.w3.org/1999/xlink" content-type="dwc:verbatimCoordinates" xlink:type="simple"><named-content content-type="geo-json" specific-use="{&#34;type&#34;:&#34;Point&#34;,&#34;coordinates&#34;:[-71.213333,-33.093333]}" id="NCID0EZQFK" xlink:type="simple">33° 5.6'S, 71°12.8'W</named-content></named-content>), 14–15 Mar 1964, L. E. Peña (2♂, 2♀; <named-content xmlns:xlink="http://www.w3.org/1999/xlink" content-type="dwc:institutional_code" xlink:type="simple">USNM</named-content>).</p><p>
                PERU. <bold>Junin</bold>: Tarma (<named-content xmlns:xlink="http://www.w3.org/1999/xlink" content-type="dwc:verbatimCoordinates" xlink:type="simple"><named-content content-type="geo-json" specific-use="{&#34;type&#34;:&#34;Point&#34;,&#34;coordinates&#34;:[-75.686667,-11.416667]}" id="NCID0EMRFK" xlink:type="simple">11°25'S, 75°41.2'W</named-content></named-content>; 3000 m). 11 Jul 1965, P. &amp; B. Wygodzinsky (2♀; <named-content xmlns:xlink="http://www.w3.org/1999/xlink" content-type="dwc:institutional_code" xlink:type="simple">AMNH</named-content>). <bold>Lima</bold>: San Jeronimo de Surco (<named-content xmlns:xlink="http://www.w3.org/1999/xlink" content-type="dwc:verbatimCoordinates" xlink:type="simple"><named-content content-type="geo-json" specific-use="{&#34;type&#34;:&#34;Point&#34;,&#34;coordinates&#34;:[-76.440000,-11.885000]}" id="NCID0EBSFK" xlink:type="simple">11°53.1'S, 76°26.4'W</named-content></named-content>; 1900–2100 m), 17 Aug 1965, P. &amp; B. Wygodzinsky (2♂, 3♀; <named-content xmlns:xlink="http://www.w3.org/1999/xlink" content-type="dwc:institutional_code" xlink:type="simple">AMNH</named-content>).</p></tp:treatment-sec><tp:treatment-sec sec-type="distribution" id="SECID0ERSFK"><title>Distribution</title><p>(Fig. <xref ref-type="fig" rid="F28">81</xref>). Neotropical: Argentina (Chubut, Río Negro), Chile (Aracunaína; Aysen, Bío Bío, Coquimbo, Lanquihue, Los Lagos, Los Rios, Maule, O’Higgins, Osorno, Santiago, Talca, Valparaíso), Colombia (Magdalena), Peru (Junin, Lima).</p></tp:treatment-sec><tp:treatment-sec sec-type="remarks" id="SECID0E2SFK"><title>Remarks.</title><p>This species is very similar and apparently closely related to <italic><tp:taxon-name><tp:taxon-name-part taxon-name-part-type="genus">Lamproclasiopa</tp:taxon-name-part> <tp:taxon-name-part taxon-name-part-type="species">puella</tp:taxon-name-part></tp:taxon-name></italic> and is difficult to distinguish from that species using external characters. The diagnostic characters presented in original descriptions (anterior margin of frons yellowish orange, antenna mostly yellowish than grayish black, in opposition to <italic><tp:taxon-name><tp:taxon-name-part taxon-name-part-type="genus">Lamproclasiopa</tp:taxon-name-part> <tp:taxon-name-part taxon-name-part-type="species">puella</tp:taxon-name-part></tp:taxon-name></italic>) are inconsistent, and specimens of <italic><tp:taxon-name><tp:taxon-name-part taxon-name-part-type="genus">Lamproclasiopa</tp:taxon-name-part> <tp:taxon-name-part taxon-name-part-type="species">puella</tp:taxon-name-part></tp:taxon-name></italic> could be identified as <italic><tp:taxon-name><tp:taxon-name-part taxon-name-part-type="genus">Lamproclasiopa</tp:taxon-name-part> <tp:taxon-name-part taxon-name-part-type="species">aracataca</tp:taxon-name-part></tp:taxon-name></italic> and vice versa using them. We propose a more reliable character: Scutellar disc covered with fine, sparse setulae, sometimes appearing almost bare. The more definitive diagnostic characters are the shapes of structures of the male terminalia, especially the wide ventral apices of the epandrium, the phallapodeme that has an extended keel, and the gonite in ventral view that is nearly truncate basally. The shape of the hypandrium in ventral view is very similar to that of <italic><tp:taxon-name><tp:taxon-name-part taxon-name-part-type="genus">Lamproclasiopa</tp:taxon-name-part> <tp:taxon-name-part taxon-name-part-type="species">puella</tp:taxon-name-part></tp:taxon-name></italic> with posterior arms that are less flared.</p></tp:treatment-sec><tp:treatment-sec><!--Section generated to contain objects referenced in tp:taxon-treatment.--><fig id="F28" position="float" orientation="portrait"><label>Figure 81.</label><caption><p>Distribution map of <italic><tp:taxon-name><tp:taxon-name-part taxon-name-part-type="genus">Lamproclasiopa</tp:taxon-name-part> <tp:taxon-name-part taxon-name-part-type="species">aracataca</tp:taxon-name-part></tp:taxon-name></italic> (<styled-content style="color:darkgrey;">●</styled-content>); <italic><tp:taxon-name><tp:taxon-name-part taxon-name-part-type="genus">Lamproclasiopa</tp:taxon-name-part> <tp:taxon-name-part taxon-name-part-type="species">nana</tp:taxon-name-part></tp:taxon-name></italic> (♦); <italic><tp:taxon-name><tp:taxon-name-part taxon-name-part-type="genus">Lamproclasiopa</tp:taxon-name-part> <tp:taxon-name-part taxon-name-part-type="species">triangularis</tp:taxon-name-part></tp:taxon-name></italic> sp. n. (▲).</p></caption><graphic xmlns:xlink="http://www.w3.org/1999/xlink" xlink:href="zookeys-631-001-g028.jpg" position="float" orientation="portrait" xlink:type="simple" id="oo_110853.jpg"/></fig></tp:treatment-sec><ref-list><ref id="B9"><mixed-citation xmlns:xlink="http://www.w3.org/1999/xlink" xlink:type="simple">
          <person-group><name name-style="western"><surname>Cresson</surname><given-names>ET Jr</given-names></name></person-group> (<year>1940</year>) <article-title>Descriptions of new genera and species of the dipterous family <tp:taxon-name><tp:taxon-name-part taxon-name-part-type="family">Ephydridae</tp:taxon-name-part></tp:taxon-name> – Paper XII – Notulae Naturae.</article-title> <source>The Academy of Natural Sciences of Philadelphia</source> <volume>38</volume>: <fpage>1</fpage>–<lpage>10</lpage>.</mixed-citation></ref><ref id="B12"><mixed-citation xmlns:xlink="http://www.w3.org/1999/xlink" xlink:type="simple">
          <person-group><name name-style="western"><surname>Cresson</surname><given-names>ET Jr</given-names></name></person-group> (<year>1946</year>) <article-title>A systematic annotated arrangement of the genera and species of the Neotropical <tp:taxon-name><tp:taxon-name-part taxon-name-part-type="family">Ephydridae</tp:taxon-name-part></tp:taxon-name> (<tp:taxon-name><tp:taxon-name-part taxon-name-part-type="order">Diptera</tp:taxon-name-part></tp:taxon-name>) I. The subfamily <tp:taxon-name><tp:taxon-name-part taxon-name-part-type="subfamily">Psilopinae</tp:taxon-name-part></tp:taxon-name>.</article-title> <source>Transactions of the American Entomological Society</source> <volume>71</volume>: <fpage>129</fpage>–<lpage>163</lpage>.</mixed-citation></ref><ref id="B34"><mixed-citation xmlns:xlink="http://www.w3.org/1999/xlink" xlink:type="simple">
          <person-group><name name-style="western"><surname>Wirth</surname><given-names>WW</given-names></name></person-group> (<year>1968</year>) <article-title>77. Family <tp:taxon-name><tp:taxon-name-part taxon-name-part-type="family">Ephydridae</tp:taxon-name-part></tp:taxon-name>.</article-title> In: <person-group><name name-style="western"><surname>Papavero</surname><given-names>N</given-names></name></person-group> (<role>Ed.</role>) <source>A Catalogue of the <tp:taxon-name><tp:taxon-name-part taxon-name-part-type="order">Diptera</tp:taxon-name-part></tp:taxon-name> of the Americas South of the United States</source>. <publisher-name>Departamento de Zoologia, Secretaria da Agricultura</publisher-name>. <publisher-loc>São Paulo</publisher-loc>, <fpage>1</fpage>–<lpage>43</lpage>.</mixed-citation></ref><ref id="B24"><mixed-citation xmlns:xlink="http://www.w3.org/1999/xlink" xlink:type="simple">
          <person-group><name name-style="western"><surname>Mathis</surname><given-names>WN</given-names></name><name name-style="western"><surname>Zatwarnicki</surname><given-names>T</given-names></name></person-group> (<year>1995</year>) <article-title>A world catalog of the shore flies (<tp:taxon-name><tp:taxon-name-part taxon-name-part-type="order">Diptera</tp:taxon-name-part></tp:taxon-name>: <tp:taxon-name><tp:taxon-name-part taxon-name-part-type="family">Ephydridae</tp:taxon-name-part></tp:taxon-name>).</article-title> <source>Memoirs on Entomology, International</source> <volume>4</volume>: <fpage>1</fpage>–<lpage>423</lpage>.</mixed-citation></ref><ref id="B36"><mixed-citation xmlns:xlink="http://www.w3.org/1999/xlink" xlink:type="simple">
          <person-group><name name-style="western"><surname>Zatwarnicki</surname><given-names>T</given-names></name><name name-style="western"><surname>Mathis</surname><given-names>WN</given-names></name></person-group> (<year>2001</year>) <article-title>A generic classification of the tribe <tp:taxon-name><tp:taxon-name-part taxon-name-part-type="tribe">Discocerinini</tp:taxon-name-part></tp:taxon-name> (<tp:taxon-name><tp:taxon-name-part taxon-name-part-type="order">Diptera</tp:taxon-name-part></tp:taxon-name>: <tp:taxon-name><tp:taxon-name-part taxon-name-part-type="family">Ephydridae</tp:taxon-name-part></tp:taxon-name>).</article-title> <source>Annales Zoologici (Warsaw)</source> <volume>51</volume>(<issue>1</issue>): <fpage>5</fpage>–<lpage>51</lpage>.</mixed-citation></ref></ref-list></tp:taxon-treatment>
