# Supplementary material for: A revision of the shore-fly genus Lamproclasiopa Hendel (Diptera, Ephydridae)
Source: Zookeys. 2016 Nov 14;(631):1–99. doi: 10.3897/zookeys.631.10718 (PMC5126506; doi:10.3897/zookeys.631.10718)
Supplement: XML Treatment for Lamproclasiopa bisetulosa [file zookeys.631.10718-treatment22.xml]

<!DOCTYPE tp:taxon-treatment
  PUBLIC "-//TaxonX//DTD Taxonomic Treatment Publishing DTD v0 20100105//EN" "tax-treatment-NSO.dtd">
<tp:taxon-treatment xmlns:tp="http://www.plazi.org/taxpub"><tp:treatment-meta><kwd-group><label>Taxon classification</label><kwd><named-content content-type="kingdom">Animalia</named-content></kwd><kwd><named-content content-type="order">Diptera</named-content></kwd><kwd><named-content content-type="family">Ephydridae</named-content></kwd></kwd-group><mixed-citation publication-type="journal"><person-group><name><surname>Costa</surname><given-names>Daniel N. R.</given-names></name><name><surname>Mathis</surname><given-names>Wayne N.</given-names></name><name><surname>Marinoni</surname><given-names>Luciane</given-names></name></person-group><article-title>A revision of the shore-fly genus <italic><tp:taxon-name><tp:taxon-name-part taxon-name-part-type="genus">Lamproclasiopa</tp:taxon-name-part></tp:taxon-name></italic> Hendel (<tp:taxon-name><tp:taxon-name-part taxon-name-part-type="order">Diptera</tp:taxon-name-part></tp:taxon-name>, <tp:taxon-name><tp:taxon-name-part taxon-name-part-type="family">Ephydridae</tp:taxon-name-part></tp:taxon-name>)</article-title><source>Zookeys</source><day>14</day><month>11</month><year>2016</year><volume>2016</volume><issue>631</issue><fpage>1</fpage><lpage>99</lpage><pub-id pub-id-type="doi">10.3897/zookeys.631.10718</pub-id></mixed-citation></tp:treatment-meta><tp:nomenclature><tp:taxon-name>
                <tp:taxon-name-part taxon-name-part-type="genus">Lamproclasiopa</tp:taxon-name-part>
                <tp:taxon-name-part taxon-name-part-type="species">bisetulosa</tp:taxon-name-part>
              </tp:taxon-name><tp:taxon-authority>(Cresson)</tp:taxon-authority><xref ref-type="fig" rid="F42">Figs 118–119</xref><xref ref-type="fig" rid="F43">, 120–123</xref><xref ref-type="fig" rid="F49">, 139</xref><!--PageBreak--><tp:nomenclature-citation-list><tp:nomenclature-citation><tp:taxon-name>
                    <tp:taxon-name-part taxon-name-part-type="genus">Ditrichophora</tp:taxon-name-part> <tp:taxon-name-part taxon-name-part-type="species">bisetulosa</tp:taxon-name-part></tp:taxon-name><comment><xref ref-type="bibr" rid="B8">Cresson 1939</xref>: 7.</comment></tp:nomenclature-citation><tp:nomenclature-citation><tp:taxon-name>
                    <tp:taxon-name-part taxon-name-part-type="genus">Discocerina</tp:taxon-name-part> (<tp:taxon-name-part taxon-name-part-type="subgenus">Basila</tp:taxon-name-part>) <tp:taxon-name-part taxon-name-part-type="species">bisetulosa</tp:taxon-name-part></tp:taxon-name><comment>. <xref ref-type="bibr" rid="B12">Cresson 1946</xref>: 148 [generic combination]. <xref ref-type="bibr" rid="B34">Wirth 1968</xref>: 7 [Neotropical catalog]. <xref ref-type="bibr" rid="B16">Lizarralde de Grosso 1989</xref>: 24 [list, Argentina]. -<xref ref-type="bibr" rid="B17">Lizarralde de Grosso et al. 2011</xref>: 13 [Argentina catalog]. <xref ref-type="bibr" rid="B24">Mathis and Zatwarnicki 1995</xref>: 165 [world catalog].</comment></tp:nomenclature-citation><tp:nomenclature-citation><tp:taxon-name>
                    <tp:taxon-name-part taxon-name-part-type="genus">Lamproclasiopa</tp:taxon-name-part> <tp:taxon-name-part taxon-name-part-type="species">bisetulosa</tp:taxon-name-part></tp:taxon-name><comment>. <xref ref-type="bibr" rid="B36">Zatwarnicki and Mathis 2001</xref>: 39 [generic combination].</comment></tp:nomenclature-citation></tp:nomenclature-citation-list></tp:nomenclature><tp:treatment-sec sec-type="diagnosis" id="SECID0EDYFK"><title>Diagnosis.</title><p>This species can be distinguished from congeners by the following combination of characters: Small to moderately small shore flies, body length 1.45–2.10 mm. <italic>Head</italic>: Frons with golden tan to slightly darker microtomentum, parafrons with slightly thinner investment of microtomentum; mesofrons evident by slight lateral lines. An<!--PageBreak-->tenna yellow; basal flagellomere with darker dorsal margin. Face completely and more or less uniformly silvery white microtomentose, more thinly microtomentose ventrally except for extreme ventral margin, vertical lacking stripes; 2 prominent facial setae, dorsal seta at midheight, other seta near epistomal margin; parafacial thin, more densely silvery white microtomentose than face. Gena moderately high, gena-to-eye ratio 0.12. <italic>Thorax</italic>: Mesonotum with golden brown microtomentum, subshiny, although less dense than microtomentum of frons; presutural supra-alar seta well developed; pleural areas more sparsely microtomentose than mesonotum, blackish brown to black, becoming less microtomentose ventrally and posteriorly, subshiny to shiny. Wing completely hyaline, lacking darkened areas; costal vein ratio 0.47–0.60; M vein ratio 0.55–0.75. Forefemur with posteroventral setae slender, not stout and peg-like; femora and tibiae grayish black to black, apical 1/4 of tibiae yellowish; tarsi yellowish, apical 1–2 tarsomeres darkened. <italic>Abdomen</italic>: Tergites more sparsely microtomentose than mesonotum, shinier black, especially laterally and mostly of tergites 4 and 5. Male terminalia (Figs <xref ref-type="fig" rid="F43">120–123</xref>): Epandrium in posterior view (Fig. <xref ref-type="fig" rid="F43">120</xref>) roundly U-shaped, except for ventral gap, oval, widest a midheight, dorsal arch very narrow, gap at ventral margin widely and shallowly U-shaped with lateral margins becoming wider ventrally, each lateral arm widest ventrally with short, medial extension, almost touching opposite medial extension, ventral extension bearing numerous setulae loosely organized as a group; cercus hemispherical, tapered ventrally to narrowly rounded apex, more setulose dorsally; gonite in lateral view (Fig. <xref ref-type="fig" rid="F43">123</xref>) robustly rod-like, almost straight, wider toward hypandrium, in ventral view (Fig. <xref ref-type="fig" rid="F43">122</xref>) shallowly curved with extension toward aedeagal base tapered to a narrow apex, apex toward hypandrium widest, with a medial, blunt, short extension; aedeagus in lateral view (Fig. <xref ref-type="fig" rid="F43">123</xref>) elongate, narrowly triangular, tapered evenly to narrowly rounded apex, in ventral view (Fig. <xref ref-type="fig" rid="F43">122</xref>) as an elongate, very narrow, rod-like structure, widest sub-basally, thereafter tapered to apex, apex with a short nipple; phallapodeme in lateral view (Fig. <xref ref-type="fig" rid="F43">123</xref>) as an inverted Y, each arm digitiform, process toward aedeagal base longer than other 2, in ventral view (Fig. <xref ref-type="fig" rid="F43">122</xref>) narrowly rectangular, robustly rod-like <!--PageBreak-->with shallow indentations toward hypandrium, keel digitiform; hypandrium in lateral view (Fig. <xref ref-type="fig" rid="F43">123</xref>) generally narrow, rod-like, essentially straight, basal third more thinly developed than anterior half, not obtusely angulate, in ventral view (Fig. <xref ref-type="fig" rid="F43">122</xref>) as a very broad, robust H with long posterior arms, lateral margins conspicuously sinuous, anterior emargination V-shaped, posterior emargination deep, broadly U-shaped.</p><fig id="F42" position="float" orientation="portrait"><label>Figures 118–119.</label><caption><p>
          <italic><tp:taxon-name><tp:taxon-name-part taxon-name-part-type="genus">Lamproclasiopa</tp:taxon-name-part> <tp:taxon-name-part taxon-name-part-type="species">bisetulosa</tp:taxon-name-part></tp:taxon-name></italic> (Cresson). (Argentina. Buenos Aires: José C. Paz) <bold>118</bold> head, anterior view <bold>119</bold> same, lateral view. Scale bar = 0.5 mm.</p></caption><graphic xmlns:xlink="http://www.w3.org/1999/xlink" xlink:href="zookeys-631-001-g042.jpg" position="float" orientation="portrait" xlink:type="simple" id="oo_110867.jpg"/></fig><fig id="F43" position="float" orientation="portrait"><label>Figures 120–123.</label><caption><p>
          <italic><tp:taxon-name><tp:taxon-name-part taxon-name-part-type="genus">Lamproclasiopa</tp:taxon-name-part> <tp:taxon-name-part taxon-name-part-type="species">bisetulosa</tp:taxon-name-part></tp:taxon-name></italic> (Cresson). (Argentina. Buenos Aires: José C. Paz) <bold>120</bold> epandrium and cerci, posterior view <bold>121</bold> same, lateral view <bold>122</bold> internal structures of male terminalia (aedeagus [shaded], phallapodeme, gonite, hypandrium), ventral view <bold>123</bold> same, lateral view. Scale bar = 0.1 mm.</p></caption><graphic xmlns:xlink="http://www.w3.org/1999/xlink" xlink:href="zookeys-631-001-g043.jpg" position="float" orientation="portrait" xlink:type="simple" id="oo_110868.jpg"/></fig><!--PageBreak--></tp:treatment-sec><tp:treatment-sec sec-type="type material" id="SECID0EW2FK"><title>Type material.</title><p>The holotype male of <italic><tp:taxon-name><tp:taxon-name-part taxon-name-part-type="genus">Ditrichophora</tp:taxon-name-part> <tp:taxon-name-part taxon-name-part-type="species">bisetulosa</tp:taxon-name-part></tp:taxon-name></italic> Cresson is labeled “Paraguay Friebrig/S[an].Bernardino 1907. XI-/TYPE <tp:taxon-name><tp:taxon-name-part taxon-name-part-type="genus">Ditrichophora</tp:taxon-name-part></tp:taxon-name> BISETULOSA E. T. Cresson, Jr. [red; “<tp:taxon-name><tp:taxon-name-part taxon-name-part-type="genus">Ditrichophora</tp:taxon-name-part></tp:taxon-name> BISETULOSA” handwritten].” The holotype is double mounted (minuten pin in a thin rectangular piece of fine foam), is in good condition (some setulae missing or displaced), and is deposited in the <named-content xmlns:xlink="http://www.w3.org/1999/xlink" content-type="dwc:institutional_code" xlink:type="simple">ANSP</named-content> (6574)].</p></tp:treatment-sec><tp:treatment-sec sec-type="type locality" id="SECID0E43FK"><title>Type locality.</title><p>Paraguay. Cordillera: San Bernardino (<named-content xmlns:xlink="http://www.w3.org/1999/xlink" content-type="dwc:verbatimCoordinates" xlink:type="simple"><named-content content-type="geo-json" specific-use="{&#34;type&#34;:&#34;Point&#34;,&#34;coordinates&#34;:[-57.300000,-25.313333]}" id="NCID0EG4FK" xlink:type="simple">25°18.8'S, 57°18'W</named-content></named-content>).</p></tp:treatment-sec><tp:treatment-sec sec-type="material" id="SECID0EL4FK"><title>Other specimens examined.</title><p>ARGENTINA. <bold>Buenos Aires</bold>: Buenos Aires (<named-content xmlns:xlink="http://www.w3.org/1999/xlink" content-type="dwc:verbatimCoordinates" xlink:type="simple"><named-content content-type="geo-json" specific-use="{&#34;type&#34;:&#34;Point&#34;,&#34;coordinates&#34;:[-58.381667,-34.600000]}" id="NCID0EW4FK" xlink:type="simple">34°36'S, 58°22.9'W</named-content></named-content>), 21 Oct 1926, F. &amp; M. Edwards (1♂; <named-content xmlns:xlink="http://www.w3.org/1999/xlink" content-type="dwc:institutional_code" xlink:type="simple">USNM</named-content>); San Isidro (<named-content xmlns:xlink="http://www.w3.org/1999/xlink" content-type="dwc:verbatimCoordinates" xlink:type="simple"><named-content content-type="geo-json" specific-use="{&#34;type&#34;:&#34;Point&#34;,&#34;coordinates&#34;:[-58.543333,-34.493333]}" id="NCID0EC5FK" xlink:type="simple">34°29.6'S, 58°32.6'W</named-content></named-content>), 2 Sep 1927, R. C. Shannon (1♀; <named-content xmlns:xlink="http://www.w3.org/1999/xlink" content-type="dwc:institutional_code" xlink:type="simple">ANSP</named-content>. 1♂, 1♀; <named-content xmlns:xlink="http://www.w3.org/1999/xlink" content-type="dwc:institutional_code" xlink:type="simple">USNM</named-content>); José C. Paz (<named-content xmlns:xlink="http://www.w3.org/1999/xlink" content-type="dwc:verbatimCoordinates" xlink:type="simple"><named-content content-type="geo-json" specific-use="{&#34;type&#34;:&#34;Point&#34;,&#34;coordinates&#34;:[-58.766667,-34.516667]}" id="NCID0EZ5FK" xlink:type="simple">34°31'N, 58° 46'W</named-content></named-content>), 24 Aug 1939, A. Ogloblin (2♂; <named-content xmlns:xlink="http://www.w3.org/1999/xlink" content-type="dwc:institutional_code" xlink:type="simple">USNM</named-content>). <bold>Misiones</bold>: Santa Ana (<named-content xmlns:xlink="http://www.w3.org/1999/xlink" content-type="dwc:verbatimCoordinates" xlink:type="simple"><named-content content-type="geo-json" specific-use="{&#34;type&#34;:&#34;Point&#34;,&#34;coordinates&#34;:[-55.581667,-27.368333]}" id="NCID0EH6FK" xlink:type="simple">27°22.1'S, 55°34.9'W</named-content></named-content>), 9 Dec 1949, H. Aesel (1♂; <named-content xmlns:xlink="http://www.w3.org/1999/xlink" content-type="dwc:institutional_code" xlink:type="simple">USNM</named-content>).</p><p>URUGUAY. <bold>Montevideo</bold>: Montevideo (<named-content xmlns:xlink="http://www.w3.org/1999/xlink" content-type="dwc:verbatimCoordinates" xlink:type="simple"><named-content content-type="geo-json" specific-use="{&#34;type&#34;:&#34;Point&#34;,&#34;coordinates&#34;:[-56.183333,-34.888333]}" id="NCID0EX6FK" xlink:type="simple">34°53.3'S, 56°11'W</named-content></named-content>), 15 Jan 1965, E. F. Legnef (2♂; <named-content xmlns:xlink="http://www.w3.org/1999/xlink" content-type="dwc:institutional_code" xlink:type="simple">USNM</named-content>).</p></tp:treatment-sec><tp:treatment-sec sec-type="distribution" id="SECID0EAAGK"><title>Distribution</title><p>(Fig. <xref ref-type="fig" rid="F49">139</xref>). Neotropical: Argentina (Buenos Aires, Misiones), Paraguay (Cordillera), Uruguay (Montevideo).</p></tp:treatment-sec><tp:treatment-sec sec-type="remarks" id="SECID0EKAGK"><title>Remarks.</title><p>This species is very similar to <italic><tp:taxon-name><tp:taxon-name-part taxon-name-part-type="genus">Lamproclasiopa</tp:taxon-name-part> <tp:taxon-name-part taxon-name-part-type="species">aracataca</tp:taxon-name-part></tp:taxon-name></italic> externally and in the shape of structures of the male terminalia. These similarities indicate that these two species are closely related. The differences, although seemingly slight, are consistent, and are the basis for our continued recognition of this species. This species is distinguished from <italic><tp:taxon-name><tp:taxon-name-part taxon-name-part-type="genus">Lamproclasiopa</tp:taxon-name-part> <tp:taxon-name-part taxon-name-part-type="species">aracataca</tp:taxon-name-part></tp:taxon-name></italic> by being slightly shinier externally and by the shape of structures of the male terminalia: the hypandrium has a less well-developed base, and the phallapodeme has a narrow keel.</p></tp:treatment-sec><tp:treatment-sec><!--Section generated to contain objects referenced in tp:taxon-treatment.--><fig id="F49" position="float" orientation="portrait"><label>Figure 139.</label><caption><p>Distribution map of <italic><tp:taxon-name><tp:taxon-name-part taxon-name-part-type="genus">Lamproclasiopa</tp:taxon-name-part> <tp:taxon-name-part taxon-name-part-type="species">caligosa</tp:taxon-name-part></tp:taxon-name></italic> sp. n. (●); <italic><tp:taxon-name><tp:taxon-name-part taxon-name-part-type="genus">Lamproclasiopa</tp:taxon-name-part> <tp:taxon-name-part taxon-name-part-type="species">curva</tp:taxon-name-part></tp:taxon-name></italic> sp. n. (♦); <italic><tp:taxon-name><tp:taxon-name-part taxon-name-part-type="genus">Lamproclasiopa</tp:taxon-name-part> <tp:taxon-name-part taxon-name-part-type="species">fumipennis</tp:taxon-name-part></tp:taxon-name></italic> (★); <italic><tp:taxon-name><tp:taxon-name-part taxon-name-part-type="genus">Lamproclasiopa</tp:taxon-name-part> <tp:taxon-name-part taxon-name-part-type="species">puella</tp:taxon-name-part></tp:taxon-name></italic> (<styled-content style="color:darkgrey;">▲</styled-content>).</p></caption><graphic xmlns:xlink="http://www.w3.org/1999/xlink" xlink:href="zookeys-631-001-g049.jpg" position="float" orientation="portrait" xlink:type="simple" id="oo_110874.jpg"/></fig></tp:treatment-sec><ref-list><ref id="B8"><mixed-citation xmlns:xlink="http://www.w3.org/1999/xlink" xlink:type="simple">
          <person-group><name name-style="western"><surname>Cresson</surname><given-names>ET Jr</given-names></name></person-group> (<year>1939</year>) <article-title>Description of a new genus and ten new species of <tp:taxon-name><tp:taxon-name-part taxon-name-part-type="family">Ephydridae</tp:taxon-name-part></tp:taxon-name>, with a discussion of the species of the genus Discomyza (<tp:taxon-name><tp:taxon-name-part taxon-name-part-type="order">Diptera</tp:taxon-name-part></tp:taxon-name>). Notulae Naturae.</article-title> <source>The Academy of Natural Sciences of Philadelphia</source> <volume>21</volume>: <fpage>1</fpage>–<lpage>12</lpage>.</mixed-citation></ref><ref id="B12"><mixed-citation xmlns:xlink="http://www.w3.org/1999/xlink" xlink:type="simple">
          <person-group><name name-style="western"><surname>Cresson</surname><given-names>ET Jr</given-names></name></person-group> (<year>1946</year>) <article-title>A systematic annotated arrangement of the genera and species of the Neotropical <tp:taxon-name><tp:taxon-name-part taxon-name-part-type="family">Ephydridae</tp:taxon-name-part></tp:taxon-name> (<tp:taxon-name><tp:taxon-name-part taxon-name-part-type="order">Diptera</tp:taxon-name-part></tp:taxon-name>) I. The subfamily <tp:taxon-name><tp:taxon-name-part taxon-name-part-type="subfamily">Psilopinae</tp:taxon-name-part></tp:taxon-name>.</article-title> <source>Transactions of the American Entomological Society</source> <volume>71</volume>: <fpage>129</fpage>–<lpage>163</lpage>.</mixed-citation></ref><ref id="B34"><mixed-citation xmlns:xlink="http://www.w3.org/1999/xlink" xlink:type="simple">
          <person-group><name name-style="western"><surname>Wirth</surname><given-names>WW</given-names></name></person-group> (<year>1968</year>) <article-title>77. Family <tp:taxon-name><tp:taxon-name-part taxon-name-part-type="family">Ephydridae</tp:taxon-name-part></tp:taxon-name>.</article-title> In: <person-group><name name-style="western"><surname>Papavero</surname><given-names>N</given-names></name></person-group> (<role>Ed.</role>) <source>A Catalogue of the <tp:taxon-name><tp:taxon-name-part taxon-name-part-type="order">Diptera</tp:taxon-name-part></tp:taxon-name> of the Americas South of the United States</source>. <publisher-name>Departamento de Zoologia, Secretaria da Agricultura</publisher-name>. <publisher-loc>São Paulo</publisher-loc>, <fpage>1</fpage>–<lpage>43</lpage>.</mixed-citation></ref><ref id="B16"><mixed-citation xmlns:xlink="http://www.w3.org/1999/xlink" xlink:type="simple">
          <person-group><name name-style="western"><surname>Lizarralde de Grosso</surname><given-names>MS</given-names></name></person-group> (<year>1989</year>) <source><tp:taxon-name><tp:taxon-name-part taxon-name-part-type="family">Ephydridae</tp:taxon-name-part></tp:taxon-name> de la Republica Argentina (<tp:taxon-name><tp:taxon-name-part taxon-name-part-type="class">Insecta</tp:taxon-name-part></tp:taxon-name> – <tp:taxon-name><tp:taxon-name-part taxon-name-part-type="order">Diptera</tp:taxon-name-part></tp:taxon-name>). Serie Monografica y Didactica No. 3</source>. <publisher-name>Facultad de Ciencias Naturales y Instituto Miguel Lillo Universidad Nacional de Tucumán</publisher-name>, <size units="page">93 pp</size>.</mixed-citation></ref><ref id="B17"><mixed-citation xmlns:xlink="http://www.w3.org/1999/xlink" xlink:type="simple">
          <person-group><name name-style="western"><surname>Lizarralde de Grosso</surname><given-names>M</given-names></name><name name-style="western"><surname>Gramajo</surname><given-names>MC</given-names></name><name name-style="western"><surname>Corisi</surname><given-names>C</given-names></name></person-group> (<year>2011</year>) <source>Catálogo de <tp:taxon-name><tp:taxon-name-part taxon-name-part-type="family">Ephydridae</tp:taxon-name-part></tp:taxon-name> de la República Argentina, Miscelánea nº 127 Fundación Miguel Lillo</source>, <publisher-loc>Tucuman</publisher-loc>, <size units="page">28 pp</size>.</mixed-citation></ref><ref id="B24"><mixed-citation xmlns:xlink="http://www.w3.org/1999/xlink" xlink:type="simple">
          <person-group><name name-style="western"><surname>Mathis</surname><given-names>WN</given-names></name><name name-style="western"><surname>Zatwarnicki</surname><given-names>T</given-names></name></person-group> (<year>1995</year>) <article-title>A world catalog of the shore flies (<tp:taxon-name><tp:taxon-name-part taxon-name-part-type="order">Diptera</tp:taxon-name-part></tp:taxon-name>: <tp:taxon-name><tp:taxon-name-part taxon-name-part-type="family">Ephydridae</tp:taxon-name-part></tp:taxon-name>).</article-title> <source>Memoirs on Entomology, International</source> <volume>4</volume>: <fpage>1</fpage>–<lpage>423</lpage>.</mixed-citation></ref><ref id="B36"><mixed-citation xmlns:xlink="http://www.w3.org/1999/xlink" xlink:type="simple">
          <person-group><name name-style="western"><surname>Zatwarnicki</surname><given-names>T</given-names></name><name name-style="western"><surname>Mathis</surname><given-names>WN</given-names></name></person-group> (<year>2001</year>) <article-title>A generic classification of the tribe <tp:taxon-name><tp:taxon-name-part taxon-name-part-type="tribe">Discocerinini</tp:taxon-name-part></tp:taxon-name> (<tp:taxon-name><tp:taxon-name-part taxon-name-part-type="order">Diptera</tp:taxon-name-part></tp:taxon-name>: <tp:taxon-name><tp:taxon-name-part taxon-name-part-type="family">Ephydridae</tp:taxon-name-part></tp:taxon-name>).</article-title> <source>Annales Zoologici (Warsaw)</source> <volume>51</volume>(<issue>1</issue>): <fpage>5</fpage>–<lpage>51</lpage>.</mixed-citation></ref></ref-list></tp:taxon-treatment>
