# Supplementary material for: A revision of the shore-fly genus Lamproclasiopa Hendel (Diptera, Ephydridae)
Source: Zookeys. 2016 Nov 14;(631):1–99. doi: 10.3897/zookeys.631.10718 (PMC5126506; doi:10.3897/zookeys.631.10718)
Supplement: XML Treatment for Lamproclasiopa caligosa [file zookeys.631.10718-treatment23.xml]

<!DOCTYPE tp:taxon-treatment
  PUBLIC "-//TaxonX//DTD Taxonomic Treatment Publishing DTD v0 20100105//EN" "tax-treatment-NSO.dtd">
<tp:taxon-treatment xmlns:tp="http://www.plazi.org/taxpub"><tp:treatment-meta><kwd-group><label>Taxon classification</label><kwd><named-content content-type="kingdom">Animalia</named-content></kwd><kwd><named-content content-type="order">Diptera</named-content></kwd><kwd><named-content content-type="family">Ephydridae</named-content></kwd></kwd-group><mixed-citation publication-type="journal"><person-group><name><surname>Costa</surname><given-names>Daniel N. R.</given-names></name><name><surname>Mathis</surname><given-names>Wayne N.</given-names></name><name><surname>Marinoni</surname><given-names>Luciane</given-names></name></person-group><article-title>A revision of the shore-fly genus <italic><tp:taxon-name><tp:taxon-name-part taxon-name-part-type="genus">Lamproclasiopa</tp:taxon-name-part></tp:taxon-name></italic> Hendel (<tp:taxon-name><tp:taxon-name-part taxon-name-part-type="order">Diptera</tp:taxon-name-part></tp:taxon-name>, <tp:taxon-name><tp:taxon-name-part taxon-name-part-type="family">Ephydridae</tp:taxon-name-part></tp:taxon-name>)</article-title><source>Zookeys</source><day>14</day><month>11</month><year>2016</year><volume>2016</volume><issue>631</issue><fpage>1</fpage><lpage>99</lpage><pub-id pub-id-type="doi">10.3897/zookeys.631.10718</pub-id></mixed-citation></tp:treatment-meta><tp:nomenclature><tp:taxon-name>
                <tp:taxon-name-part taxon-name-part-type="genus">Lamproclasiopa</tp:taxon-name-part>
                <tp:taxon-name-part taxon-name-part-type="species">caligosa</tp:taxon-name-part>
                <object-id xmlns:xlink="http://www.w3.org/1999/xlink" content-type="zoobank" xlink:type="simple">http://www.zoobank.org/EB6EA466-B799-4FC2-A080-25CFD27494EF</object-id>
              </tp:taxon-name><tp:taxon-status xmlns:xlink="http://www.w3.org/1999/xlink" xlink:type="simple">sp. n.</tp:taxon-status><xref ref-type="fig" rid="F44">Figs 124–127</xref><xref ref-type="fig" rid="F49">, 139</xref><tp:nomenclature-citation-list><tp:nomenclature-citation><tp:taxon-name>
                    <tp:taxon-name-part taxon-name-part-type="genus">Lamproclasiopa</tp:taxon-name-part> <tp:taxon-name-part taxon-name-part-type="species">puella</tp:taxon-name-part></tp:taxon-name><comment> of authors, not Cresson (misidentification). <xref ref-type="bibr" rid="B36">Zatwarnicki and Mathis 2001</xref>: 41 [illustration of male terminalia].</comment></tp:nomenclature-citation></tp:nomenclature-citation-list></tp:nomenclature><tp:treatment-sec sec-type="diagnosis" id="SECID0EADGK"><title>Diagnosis.</title><p>This species is distinguished from congeners by the following combination of characters: Small to moderately small shore flies, body length 1.80-2.80 mm. <italic>Head</italic>: Frons dull, uniformly grayish black concolorous with mesonotum, some specimens with anterior margin yellowish orange, except for ocellar triangle and fronto-orbital stripe slightly grayer, without distinctly marked iridescent microtomentose stripes, some specimens with anterior margin faintly reddish orange. Antenna mostly grayish black to black, only ventral margin of segments yellowish orange. Face nearly unicolorous, grayish black, not distinctively marked; parafacial bare of ventroclinate setulae, generally dull, creamy white anteriorly, grayish black ventrally, similar to facial color. Gena moderately high, gena-to-eye ratio 0.15-0.18. <italic>Thorax</italic>: Mesonotum uniformly faintly grayish to brownish black, finely microtomentose, faintly subshiny, lacking stripes; presutural supra-alar seta well developed. Scutellum dorsally covered with strong setulae. Wing completely hyaline to faintly infuscate, lacking pattern of spots; vein R<sub>2+3</sub> with apical portion a continued extension of angle at merger with costa; costal vein ratio 0.45-0.55; M vein ratio 0.54-0.59. Forefemur with posteroventral setae slender, not stout and peg-like; femora and tibiae grayish black to black, apices of tibiae yellowish; tarsi entirely yellowish or with apical 1-2 tarsomeres darkened. <italic>Abdomen</italic>: Tergites more sparsely microtomentose than mesonotum, shinier black or <!--PageBreak-->brown, especially laterally and mostly of tergites 4 and 5. Male terminalia (Figs <xref ref-type="fig" rid="F44">124–127</xref>): Epandrium in posterior view (Fig. <xref ref-type="fig" rid="F44">124</xref>) generally oval, as high as wide, dorsal portion thin, each lateral arm gradually becoming wider ventrally, widest subapically, apex tapered, shallowly recurved, rounded pointed, ventral half with slightly increased number of setulae; cerci in posterior view (Fig. <xref ref-type="fig" rid="F44">124</xref>) elongate, thin, generally shallowly arched, ventral half generally tapered to acute point, slightly curved, setulose on dorsal 2/3; gonite in lateral view (Fig. <xref ref-type="fig" rid="F44">127</xref>) rod-like, shallowly arched, apical half toward aedeagal base digitiform, almost parallel sided, basal half wider than apical half, apex truncate with tiny, narrow emargination, basolateral margin irregularly serrate, in ventral view (Fig. <xref ref-type="fig" rid="F44">126</xref>) irregularly clavate apical half narrow, parallel sided, basal half becoming wider with subapical notch, thereafter thumb-like; aedeagus in lateral view (Fig. <xref ref-type="fig" rid="F44">127</xref>) narrowly funnel-like, wider basally, apical 2/3 tapered to acutely pointed and curved apex, in ventral view (Fig. <xref ref-type="fig" rid="F44">126</xref>) elongate, thin, tapered very gradually from base to subapex, apical portion more abruptly tapered to pointed apex; phallapodeme in lateral view (Fig. <xref ref-type="fig" rid="F44">127</xref>) shallowly L shaped, each arm tapered to narrowed apex, short arm toward hypandrium 1/3 length of longer and wider than dorsal arm toward aedeagal base, shallow keel at vertex, slightly extended, in ventral view (Fig. <xref ref-type="fig" rid="F44">126</xref>) as an inverted bottle with basal 2/3 very shallowly arched, nearly parallel sided, neck robust, slightly flared apically, apex with medial, short, narrow emargination; hypandrium in lateral view (Fig. <xref ref-type="fig" rid="F44">127</xref>) irregularly rod-like, sinuous, both apices tapered, posterior apex narrowly digitiform, anterior apex tapered to acute point, in ventral view (Fig. <xref ref-type="fig" rid="F44">126</xref>) with anterior half robustly developed, more or less quadrate, anterolateral corners slightly extended anteriorly, anterior margin shallowly emarginate, posterior extensions elongate, slightly tapered, directed posterolaterally, posterior margin deeply emarginate, widely U-shaped.</p><fig id="F44" position="float" orientation="portrait"><label>Figures 124–127.</label><caption><p>
          <italic><tp:taxon-name><tp:taxon-name-part taxon-name-part-type="genus">Lamproclasiopa</tp:taxon-name-part> <tp:taxon-name-part taxon-name-part-type="species">caligosa</tp:taxon-name-part></tp:taxon-name></italic> sp. n. (Chile. Osorno: Anticura) <bold>124</bold> epandrium and cerci, posterior view <bold>125</bold> same, lateral view <bold>126</bold> internal structures of male terminalia (aedeagus [shaded], phallapodeme, gonite, hypandrium), ventral view <bold>127</bold> same, lateral view. Scale bar = 0.1 mm.</p></caption><graphic xmlns:xlink="http://www.w3.org/1999/xlink" xlink:href="zookeys-631-001-g044.jpg" position="float" orientation="portrait" xlink:type="simple" id="oo_110869.jpg"/></fig></tp:treatment-sec><tp:treatment-sec sec-type="type material" id="SECID0E2FGK"><title>Type material.</title><p>The holotype male of <italic><tp:taxon-name><tp:taxon-name-part taxon-name-part-type="genus">Lamproclasiopa</tp:taxon-name-part> <tp:taxon-name-part taxon-name-part-type="species">caligosa</tp:taxon-name-part></tp:taxon-name></italic> is labeled “CHILE. Osorno: Anticura (1 km W; <named-content xmlns:xlink="http://www.w3.org/1999/xlink" content-type="dwc:verbatimCoordinates" xlink:type="simple"><named-content content-type="geo-json" specific-use="{&#34;type&#34;:&#34;Point&#34;,&#34;coordinates&#34;:[-72.166667,-40.650000]}" id="NCID0EOGGK" xlink:type="simple">40°39'S, 72°10'W</named-content></named-content>; 430 m), 5 Feb 1978[,], W. N. Mathis/HOLOTYPE ♂ <italic><tp:taxon-name><tp:taxon-name-part taxon-name-part-type="genus">Lamproclasiopa</tp:taxon-name-part> <tp:taxon-name-part taxon-name-part-type="species">caligosa</tp:taxon-name-part></tp:taxon-name></italic> Costa, Mathis &amp; Marinoni <named-content xmlns:xlink="http://www.w3.org/1999/xlink" content-type="dwc:institutional_code" xlink:type="simple">USNM</named-content> [red].” The holotype is double mounted (minuten pin in a block of plastic), is in excellent condition, and is deposited in <named-content xmlns:xlink="http://www.w3.org/1999/xlink" content-type="dwc:institutional_code" xlink:type="simple">USNM</named-content>. Five paratypes (5♂, <named-content xmlns:xlink="http://www.w3.org/1999/xlink" content-type="dwc:institutional_code" xlink:type="simple">DZUP</named-content>, <named-content xmlns:xlink="http://www.w3.org/1999/xlink" content-type="dwc:institutional_code" xlink:type="simple">USNM</named-content>) bear the same label data as the holotype. A male paratype (<named-content xmlns:xlink="http://www.w3.org/1999/xlink" content-type="dwc:institutional_code" xlink:type="simple">USNM</named-content>) is as follows: CHILE. Bío Bío: Santa Bárbara (25 km E; <named-content xmlns:xlink="http://www.w3.org/1999/xlink" content-type="dwc:verbatimCoordinates" xlink:type="simple"><named-content content-type="geo-json" specific-use="{&#34;type&#34;:&#34;Point&#34;,&#34;coordinates&#34;:[-71.798333,-37.740000]}" id="NCID0EYHGK" xlink:type="simple">37°44.4'S, 71°47.9'W</named-content></named-content>; 350 m), 24 Jan 1978, W. N. Mathis.</p></tp:treatment-sec><tp:treatment-sec sec-type="material" id="SECID0E4HGK"><title>Other specimens examined.</title><p>CHILE. <bold>Bío Bío</bold>: Santa Barbara (25 km E; <named-content xmlns:xlink="http://www.w3.org/1999/xlink" content-type="dwc:verbatimCoordinates" xlink:type="simple"><named-content content-type="geo-json" specific-use="{&#34;type&#34;:&#34;Point&#34;,&#34;coordinates&#34;:[-72.068333,-37.488333]}" id="NCID0EIIGK" xlink:type="simple">37°29.3'S, 72°4.1'W</named-content></named-content>; 350 m), 24 Jan 1978, W. N. Mathis (1♀; <named-content xmlns:xlink="http://www.w3.org/1999/xlink" content-type="dwc:institutional_code" xlink:type="simple">USNM</named-content>). <bold>Osorno</bold>: Anticura (1 km W; <named-content xmlns:xlink="http://www.w3.org/1999/xlink" content-type="dwc:verbatimCoordinates" xlink:type="simple"><named-content content-type="geo-json" specific-use="{&#34;type&#34;:&#34;Point&#34;,&#34;coordinates&#34;:[-72.166667,-40.650000]}" id="NCID0EWIGK" xlink:type="simple">40°39'S, 72°10'W</named-content></named-content>; 430 m), 1-6 Feb 1978, W. N. Mathis (19♂, 26♀; <named-content xmlns:xlink="http://www.w3.org/1999/xlink" content-type="dwc:institutional_code" xlink:type="simple">USNM</named-content>); Laguna El Toro (<named-content xmlns:xlink="http://www.w3.org/1999/xlink" content-type="dwc:verbatimCoordinates" xlink:type="simple"><named-content content-type="geo-json" specific-use="{&#34;type&#34;:&#34;Point&#34;,&#34;coordinates&#34;:[-72.308333,-40.753333]}" id="NCID0ECJGK" xlink:type="simple">40°45.2'S, 72°18.5'W</named-content></named-content>; 780 m), 8 Feb 1978, W. N. Mathis (2♂; <named-content xmlns:xlink="http://www.w3.org/1999/xlink" content-type="dwc:institutional_code" xlink:type="simple">USNM</named-content>); Termas de Aguas Calientes (1 km SE; <named-content xmlns:xlink="http://www.w3.org/1999/xlink" content-type="dwc:verbatimCoordinates" xlink:type="simple"><named-content content-type="geo-json" specific-use="{&#34;type&#34;:&#34;Point&#34;,&#34;coordinates&#34;:[-72.350000,-40.683333]}" id="NCID0EOJGK" xlink:type="simple">40°41'S, 72°21'W</named-content></named-content>; 530 m), 7-8 Feb 1978, W. N. Mathis (1♂; <named-content xmlns:xlink="http://www.w3.org/1999/xlink" content-type="dwc:institutional_code" xlink:type="simple">USNM</named-content>).</p></tp:treatment-sec><tp:treatment-sec sec-type="type locality" id="SECID0EXJGK"><title>Type locality.</title><p>Chile. Osorno: Anticura (1 km W; <named-content xmlns:xlink="http://www.w3.org/1999/xlink" content-type="dwc:verbatimCoordinates" xlink:type="simple"><named-content content-type="geo-json" specific-use="{&#34;type&#34;:&#34;Point&#34;,&#34;coordinates&#34;:[-72.166667,-40.650000]}" id="NCID0EAKGK" xlink:type="simple">40°39'S, 72°10'W</named-content></named-content>; 430 m).</p></tp:treatment-sec><tp:treatment-sec sec-type="distribution" id="SECID0EFKGK"><title>Distribution</title><p>(Fig. <xref ref-type="fig" rid="F49">139</xref>). Neotropical: Chile (Bío Bío, Osorno).</p></tp:treatment-sec><tp:treatment-sec sec-type="etymology" id="SECID0EPKGK"><title>Etymology.</title><p>The species epithet, <italic><tp:taxon-name><tp:taxon-name-part taxon-name-part-type="species">caligosa</tp:taxon-name-part></tp:taxon-name></italic>, is of Latin derivation and means misty, obscure or uncertain, referring to the difficulty in distinguishing this species from congeners, especially <italic><tp:taxon-name><tp:taxon-name-part taxon-name-part-type="genus">Lamproclasiopa</tp:taxon-name-part> <tp:taxon-name-part taxon-name-part-type="species">puella</tp:taxon-name-part></tp:taxon-name></italic>.</p><!--PageBreak--></tp:treatment-sec><tp:treatment-sec sec-type="remarks" id="SECID0EKLGK"><title>Remarks.</title><p>Externally, this species is very similar to <italic><tp:taxon-name><tp:taxon-name-part taxon-name-part-type="genus">Lamproclasiopa</tp:taxon-name-part> <tp:taxon-name-part taxon-name-part-type="species">puella</tp:taxon-name-part></tp:taxon-name></italic>, leading to the confusion and misidentification of this species with <italic><tp:taxon-name><tp:taxon-name-part taxon-name-part-type="genus">Lamproclasiopa</tp:taxon-name-part> <tp:taxon-name-part taxon-name-part-type="species">puella</tp:taxon-name-part></tp:taxon-name></italic> (<xref ref-type="bibr" rid="B36">Zatwarnicki and Mathis 2001</xref>). The structures that <xref ref-type="bibr" rid="B36">Zatwarnicki and Mathis (2001)</xref> illustrated of the so-called <italic><tp:taxon-name><tp:taxon-name-part taxon-name-part-type="genus">Lamproclasiopa</tp:taxon-name-part> <tp:taxon-name-part taxon-name-part-type="species">puella</tp:taxon-name-part></tp:taxon-name></italic> are actually of this species. This species is distinguished from <italic><tp:taxon-name><tp:taxon-name-part taxon-name-part-type="genus">Lamproclasiopa</tp:taxon-name-part> <tp:taxon-name-part taxon-name-part-type="species">puella</tp:taxon-name-part></tp:taxon-name></italic> by the posterior hypandrial arms being more widely separated and more flared laterally, and the aedeagal base in lateral view is wider, almost bulbous, and has a more abrupt taper after the basal one-third, and the apex is curved anteriorly and acutely pointed.</p></tp:treatment-sec><tp:treatment-sec><!--Section generated to contain objects referenced in tp:taxon-treatment.--><fig id="F49" position="float" orientation="portrait"><label>Figure 139.</label><caption><p>Distribution map of <italic><tp:taxon-name><tp:taxon-name-part taxon-name-part-type="genus">Lamproclasiopa</tp:taxon-name-part> <tp:taxon-name-part taxon-name-part-type="species">caligosa</tp:taxon-name-part></tp:taxon-name></italic> sp. n. (●); <italic><tp:taxon-name><tp:taxon-name-part taxon-name-part-type="genus">Lamproclasiopa</tp:taxon-name-part> <tp:taxon-name-part taxon-name-part-type="species">curva</tp:taxon-name-part></tp:taxon-name></italic> sp. n. (♦); <italic><tp:taxon-name><tp:taxon-name-part taxon-name-part-type="genus">Lamproclasiopa</tp:taxon-name-part> <tp:taxon-name-part taxon-name-part-type="species">fumipennis</tp:taxon-name-part></tp:taxon-name></italic> (★); <italic><tp:taxon-name><tp:taxon-name-part taxon-name-part-type="genus">Lamproclasiopa</tp:taxon-name-part> <tp:taxon-name-part taxon-name-part-type="species">puella</tp:taxon-name-part></tp:taxon-name></italic> (<styled-content style="color:darkgrey;">▲</styled-content>).</p></caption><graphic xmlns:xlink="http://www.w3.org/1999/xlink" xlink:href="zookeys-631-001-g049.jpg" position="float" orientation="portrait" xlink:type="simple" id="oo_110874.jpg"/></fig></tp:treatment-sec><ref-list><ref id="B36"><mixed-citation xmlns:xlink="http://www.w3.org/1999/xlink" xlink:type="simple">
          <person-group><name name-style="western"><surname>Zatwarnicki</surname><given-names>T</given-names></name><name name-style="western"><surname>Mathis</surname><given-names>WN</given-names></name></person-group> (<year>2001</year>) <article-title>A generic classification of the tribe <tp:taxon-name><tp:taxon-name-part taxon-name-part-type="tribe">Discocerinini</tp:taxon-name-part></tp:taxon-name> (<tp:taxon-name><tp:taxon-name-part taxon-name-part-type="order">Diptera</tp:taxon-name-part></tp:taxon-name>: <tp:taxon-name><tp:taxon-name-part taxon-name-part-type="family">Ephydridae</tp:taxon-name-part></tp:taxon-name>).</article-title> <source>Annales Zoologici (Warsaw)</source> <volume>51</volume>(<issue>1</issue>): <fpage>5</fpage>–<lpage>51</lpage>.</mixed-citation></ref></ref-list></tp:taxon-treatment>
