# Supplementary material for: A revision of the shore-fly genus Lamproclasiopa Hendel (Diptera, Ephydridae)
Source: Zookeys. 2016 Nov 14;(631):1–99. doi: 10.3897/zookeys.631.10718 (PMC5126506; doi:10.3897/zookeys.631.10718)
Supplement: XML Treatment for Lamproclasiopa curva [file zookeys.631.10718-treatment24.xml]

<!DOCTYPE tp:taxon-treatment
  PUBLIC "-//TaxonX//DTD Taxonomic Treatment Publishing DTD v0 20100105//EN" "tax-treatment-NSO.dtd">
<tp:taxon-treatment xmlns:tp="http://www.plazi.org/taxpub"><tp:treatment-meta><kwd-group><label>Taxon classification</label><kwd><named-content content-type="kingdom">Animalia</named-content></kwd><kwd><named-content content-type="order">Diptera</named-content></kwd><kwd><named-content content-type="family">Ephydridae</named-content></kwd></kwd-group><mixed-citation publication-type="journal"><person-group><name><surname>Costa</surname><given-names>Daniel N. R.</given-names></name><name><surname>Mathis</surname><given-names>Wayne N.</given-names></name><name><surname>Marinoni</surname><given-names>Luciane</given-names></name></person-group><article-title>A revision of the shore-fly genus <italic><tp:taxon-name><tp:taxon-name-part taxon-name-part-type="genus">Lamproclasiopa</tp:taxon-name-part></tp:taxon-name></italic> Hendel (<tp:taxon-name><tp:taxon-name-part taxon-name-part-type="order">Diptera</tp:taxon-name-part></tp:taxon-name>, <tp:taxon-name><tp:taxon-name-part taxon-name-part-type="family">Ephydridae</tp:taxon-name-part></tp:taxon-name>)</article-title><source>Zookeys</source><day>14</day><month>11</month><year>2016</year><volume>2016</volume><issue>631</issue><fpage>1</fpage><lpage>99</lpage><pub-id pub-id-type="doi">10.3897/zookeys.631.10718</pub-id></mixed-citation></tp:treatment-meta><tp:nomenclature><tp:taxon-name>
                <tp:taxon-name-part taxon-name-part-type="genus">Lamproclasiopa</tp:taxon-name-part>
                <tp:taxon-name-part taxon-name-part-type="species">curva</tp:taxon-name-part>
                <object-id xmlns:xlink="http://www.w3.org/1999/xlink" content-type="zoobank" xlink:type="simple">http://www.zoobank.org/AA7B9380-0C01-4C56-92D0-7B7EBB231538</object-id>
              </tp:taxon-name><tp:taxon-status xmlns:xlink="http://www.w3.org/1999/xlink" xlink:type="simple">sp. n.</tp:taxon-status><xref ref-type="fig" rid="F45">Figs 128–131</xref><xref ref-type="fig" rid="F49">, 139</xref><!--PageBreak--></tp:nomenclature><tp:treatment-sec sec-type="diagnosis" id="SECID0ENOGK"><title>Diagnosis.</title><p>This species is distinguished from congeners by the following combination of characters: Small to moderately small shore flies, body length 1.80–2.35 mm. <italic>Head</italic>: Frons dull, anterior margin yellowish orange in some degree, posterior portion grayish black, concolorous with mesonotum, some specimens with frons entirely grayish black, without distinctly marked iridescent microtomentose stripes. Antenna mostly grayish black to black, only ventral margin of segments yellowish orange. Face nearly unicolorous, blackish gray, not distinctively marked; parafacial bare of ventroclinate setulae, generally dull, creamy white, contrasted with face. Gena moderately high, gena-to-eye ratio 0.11–0.18. <italic>Thorax</italic>: Mesonotum uniformly faintly grayish black, finely microtomentose, lacking stripes; presutural supra-alar seta well developed. Scutellum dorsally covered with fine, sparse setulae, sometimes almost bare. Wing completely hyaline, lacking pattern of spots; vein R<sub>2+3</sub> with apical portion a continued extension of angle at merger with costa; costal vein ratio 0.43–0.45; M vein ratio 0.56–0.58. Forefemur with posteroventral setae slender, not stout and peg-like; femora and tibiae grayish black to black, apices of tibiae yellowish; tarsi entirely yellowish or with apical 1–2 tarsomeres darkened. <italic>Abdomen</italic>: Tergites more sparsely microtomentose than mesonotum, shinier black or brown, especially laterally and mostly of tergites 4 and 5. Male terminalia (Figs <xref ref-type="fig" rid="F45">128–131</xref>): Epandrium in posterior view (Fig. <xref ref-type="fig" rid="F45">128</xref>) generally oval, almost as wide as high, dorsal portion thinner, each lateral arm gradually becoming wider ventrally, ventral half with sides almost parallel sided, apex almost truncate, shallow arched, ventral 1/4 with slightly increased number of setulae, in lateral view (Fig. <xref ref-type="fig" rid="F45">129</xref>) higher than wide, dorsal half thinner and tapered to acute apex, ventral half becoming expanded, ventral margin shallowly rounded with short, anterior extension, extension tapered to anterior point; cerci in posterior view (Fig. <xref ref-type="fig" rid="F45">128</xref>) elongate, moderately thin, curvature very slight, almost straight, ventral half generally tapered to acute point, more setulose on dorsal half, in lateral view (Fig. <xref ref-type="fig" rid="F45">129</xref>) rounded posteriorly, tapered from dorsum to ventral point; gonite in lateral view (Fig. <xref ref-type="fig" rid="F45">131</xref>) robust developed, higher than wide, with posterior margin extended, keel-like, margin serrate, anterior margin straight, in ventral view (Fig. <xref ref-type="fig" rid="F45">130</xref>) with irregularly rectangular base, dorsal extension narrow, parallel sided, curved medially; aedeagus in lateral view (Fig. <xref ref-type="fig" rid="F45">131</xref>) narrowly funnel-like, wider basally, <!--PageBreak-->apical 3/4 tapered to acutely pointed and straight apex, in ventral view (Fig. <xref ref-type="fig" rid="F45">130</xref>) elongate, thin, uniquely and asymmetrically curved laterally, forming banana-like structure, apical half more curved, tapered to bluntly rounded apex, basal margin bilobed with deep and rather narrow medial incision; phallapodeme in lateral view (Fig. <xref ref-type="fig" rid="F45">131</xref>) shallowly L shaped, each arm tapered to narrowed, short arm toward hypandrium 1/3 <!--PageBreak-->length of longer, digitiform process, keel at vertex of L, robustly developed, elongate, slightly longer than dorsal arm, in ventral view (Fig. <xref ref-type="fig" rid="F45">130</xref>) as an robustly rod-like with shallowly sinuous sides, ventral apex slightly flared and shallowly bilobed, dorsal apex truncate; hypandrium in lateral view (Fig. <xref ref-type="fig" rid="F45">131</xref>) irregularly rod-like, conspicuously sinuous, both apices tapered, in ventral view (Fig. <xref ref-type="fig" rid="F45">130</xref>) asymmetrical with one lateral half shorted than opposite lateral half, anterior margin truncate, posterior margin deeply emarginate, U-shaped with elongate posterolateral extensions.</p><fig id="F45" position="float" orientation="portrait"><label>Figures 128–131.</label><caption><p>
          <italic><tp:taxon-name><tp:taxon-name-part taxon-name-part-type="genus">Lamproclasiopa</tp:taxon-name-part> <tp:taxon-name-part taxon-name-part-type="species">curva</tp:taxon-name-part></tp:taxon-name></italic> sp. n. (Chile. Lanquihue: Casa Pangue) <bold>128</bold> epandrium and cerci, posterior view <bold>129</bold> same, lateral view <bold>130</bold> internal structures of male terminalia (aedeagus [shaded], phallapodeme, gonite, hypandrium), ventral view <bold>131</bold> same, lateral view. Scale bar = 0.1 mm.</p></caption><graphic xmlns:xlink="http://www.w3.org/1999/xlink" xlink:href="zookeys-631-001-g045.jpg" position="float" orientation="portrait" xlink:type="simple" id="oo_110870.jpg"/></fig></tp:treatment-sec><tp:treatment-sec sec-type="type material" id="SECID0ESRGK"><title>Type material.</title><p>The holotype male of <italic><tp:taxon-name><tp:taxon-name-part taxon-name-part-type="genus">Lamproclasiopa</tp:taxon-name-part> <tp:taxon-name-part taxon-name-part-type="species">curva</tp:taxon-name-part></tp:taxon-name></italic> is labeled “Casa Pangue (<named-content xmlns:xlink="http://www.w3.org/1999/xlink" content-type="dwc:verbatimCoordinates" xlink:type="simple"><named-content content-type="geo-json" specific-use="{&#34;type&#34;:&#34;Point&#34;,&#34;coordinates&#34;:[-71.866667,-41.050000]}" id="NCID0EFSGK" xlink:type="simple">41°03'S, 71° 52'W</named-content></named-content>), Llanquihue, Chile Dec1926, R&amp;EShannon//HOLOTYPE ♂ <italic><tp:taxon-name><tp:taxon-name-part taxon-name-part-type="genus">Lamproclasiopa</tp:taxon-name-part> <tp:taxon-name-part taxon-name-part-type="species">curva</tp:taxon-name-part></tp:taxon-name></italic> Costa, Mathis &amp; Marinoni, <named-content xmlns:xlink="http://www.w3.org/1999/xlink" content-type="dwc:institutional_code" xlink:type="simple">USNM</named-content> [red].” The holotype is double mounted (glued to a paper triangle) and is in good condition (abdomen removed, dissected, and in an attached microvial) and deposited in the <named-content xmlns:xlink="http://www.w3.org/1999/xlink" content-type="dwc:institutional_code" xlink:type="simple">USNM</named-content>. One paratype (1♂; <named-content xmlns:xlink="http://www.w3.org/1999/xlink" content-type="dwc:institutional_code" xlink:type="simple">USNM</named-content>) bears the same label data as the holotype. Other paratypes are as follows: CHILE: <bold>Los Lagos</bold>: Chiloé Island, Chepu (on seashore; <named-content xmlns:xlink="http://www.w3.org/1999/xlink" content-type="dwc:verbatimCoordinates" xlink:type="simple"><named-content content-type="geo-json" specific-use="{&#34;type&#34;:&#34;Point&#34;,&#34;coordinates&#34;:[-73.994167,-42.083333]}" id="NCID0EFTGK" xlink:type="simple">42°5'S, 73°59.65'W</named-content></named-content>), Oct 1958, G. Kuschel (4♂; <named-content xmlns:xlink="http://www.w3.org/1999/xlink" content-type="dwc:institutional_code" xlink:type="simple">USNM</named-content>).</p><p>
                <bold>Other specimen examined.</bold> CHILE. <bold>Malleco</bold>: Angol (<named-content xmlns:xlink="http://www.w3.org/1999/xlink" content-type="dwc:verbatimCoordinates" xlink:type="simple"><named-content content-type="geo-json" specific-use="{&#34;type&#34;:&#34;Point&#34;,&#34;coordinates&#34;:[-72.716667,-37.800000]}" id="NCID0EXTGK" xlink:type="simple">37°48'S, 72°43'W</named-content></named-content>), 18 Oct 1931, D. S. Bullock (1♂; <named-content xmlns:xlink="http://www.w3.org/1999/xlink" content-type="dwc:institutional_code" xlink:type="simple">USNM</named-content>).</p></tp:treatment-sec><tp:treatment-sec sec-type="type locality" id="SECID0EAUGK"><title>Type locality.</title><p>Chile. Lanquihue: Casa Pangue (<named-content xmlns:xlink="http://www.w3.org/1999/xlink" content-type="dwc:verbatimCoordinates" xlink:type="simple"><named-content content-type="geo-json" specific-use="{&#34;type&#34;:&#34;Point&#34;,&#34;coordinates&#34;:[-71.866667,-41.050000]}" id="NCID0EJUGK" xlink:type="simple">41°03'S, 71° 52'W</named-content></named-content>).</p></tp:treatment-sec><tp:treatment-sec sec-type="distribution" id="SECID0EOUGK"><title>Distribution</title><p>(Fig. <xref ref-type="fig" rid="F49">139</xref>). Neotropical: Chile (Lanquihue, Los Lagos, Malleco).</p></tp:treatment-sec><tp:treatment-sec sec-type="etymology" id="SECID0EYUGK"><title>Etymology.</title><p>The species epithet, <italic><tp:taxon-name><tp:taxon-name-part taxon-name-part-type="species">curva</tp:taxon-name-part></tp:taxon-name></italic>, is of Latin derivation and means curved, bent, or arched, referring to the curved aedeagus of this species.</p></tp:treatment-sec><tp:treatment-sec sec-type="remarks" id="SECID0EIVGK"><title>Remarks.</title><p>Externally, this species is very similar to <italic><tp:taxon-name><tp:taxon-name-part taxon-name-part-type="genus">Lamproclasiopa</tp:taxon-name-part> <tp:taxon-name-part taxon-name-part-type="species">aracataca</tp:taxon-name-part></tp:taxon-name></italic> and <italic><tp:taxon-name><tp:taxon-name-part taxon-name-part-type="genus">Lamproclasiopa</tp:taxon-name-part> <tp:taxon-name-part taxon-name-part-type="species">puella</tp:taxon-name-part></tp:taxon-name></italic>, and we primarily rely on structures of the male terminalia to distinguish between these three species. The most obvious distinguishing characters are the asymmetry of the aedeagus and hypandrium in ventral view. The curved aedeagus is the basis for this species name. Other distinguishing characters of this species are the extended, narrowly rectangular keel of the phallapodeme and the gonal width with serrations along some of its posterior margin.</p></tp:treatment-sec><tp:treatment-sec><!--Section generated to contain objects referenced in tp:taxon-treatment.--><fig id="F49" position="float" orientation="portrait"><label>Figure 139.</label><caption><p>Distribution map of <italic><tp:taxon-name><tp:taxon-name-part taxon-name-part-type="genus">Lamproclasiopa</tp:taxon-name-part> <tp:taxon-name-part taxon-name-part-type="species">caligosa</tp:taxon-name-part></tp:taxon-name></italic> sp. n. (●); <italic><tp:taxon-name><tp:taxon-name-part taxon-name-part-type="genus">Lamproclasiopa</tp:taxon-name-part> <tp:taxon-name-part taxon-name-part-type="species">curva</tp:taxon-name-part></tp:taxon-name></italic> sp. n. (♦); <italic><tp:taxon-name><tp:taxon-name-part taxon-name-part-type="genus">Lamproclasiopa</tp:taxon-name-part> <tp:taxon-name-part taxon-name-part-type="species">fumipennis</tp:taxon-name-part></tp:taxon-name></italic> (★); <italic><tp:taxon-name><tp:taxon-name-part taxon-name-part-type="genus">Lamproclasiopa</tp:taxon-name-part> <tp:taxon-name-part taxon-name-part-type="species">puella</tp:taxon-name-part></tp:taxon-name></italic> (<styled-content style="color:darkgrey;">▲</styled-content>).</p></caption><graphic xmlns:xlink="http://www.w3.org/1999/xlink" xlink:href="zookeys-631-001-g049.jpg" position="float" orientation="portrait" xlink:type="simple" id="oo_110874.jpg"/></fig></tp:treatment-sec></tp:taxon-treatment>
