# Supplementary material for: A revision of the shore-fly genus Lamproclasiopa Hendel (Diptera, Ephydridae)
Source: Zookeys. 2016 Nov 14;(631):1–99. doi: 10.3897/zookeys.631.10718 (PMC5126506; doi:10.3897/zookeys.631.10718)
Supplement: XML Treatment for Lamproclasiopa puella [file zookeys.631.10718-treatment26.xml]

<!DOCTYPE tp:taxon-treatment
  PUBLIC "-//TaxonX//DTD Taxonomic Treatment Publishing DTD v0 20100105//EN" "tax-treatment-NSO.dtd">
<tp:taxon-treatment xmlns:tp="http://www.plazi.org/taxpub"><tp:treatment-meta><kwd-group><label>Taxon classification</label><kwd><named-content content-type="kingdom">Animalia</named-content></kwd><kwd><named-content content-type="order">Diptera</named-content></kwd><kwd><named-content content-type="family">Ephydridae</named-content></kwd></kwd-group><mixed-citation publication-type="journal"><person-group><name><surname>Costa</surname><given-names>Daniel N. R.</given-names></name><name><surname>Mathis</surname><given-names>Wayne N.</given-names></name><name><surname>Marinoni</surname><given-names>Luciane</given-names></name></person-group><article-title>A revision of the shore-fly genus <italic><tp:taxon-name><tp:taxon-name-part taxon-name-part-type="genus">Lamproclasiopa</tp:taxon-name-part></tp:taxon-name></italic> Hendel (<tp:taxon-name><tp:taxon-name-part taxon-name-part-type="order">Diptera</tp:taxon-name-part></tp:taxon-name>, <tp:taxon-name><tp:taxon-name-part taxon-name-part-type="family">Ephydridae</tp:taxon-name-part></tp:taxon-name>)</article-title><source>Zookeys</source><day>14</day><month>11</month><year>2016</year><volume>2016</volume><issue>631</issue><fpage>1</fpage><lpage>99</lpage><pub-id pub-id-type="doi">10.3897/zookeys.631.10718</pub-id></mixed-citation></tp:treatment-meta><tp:nomenclature><tp:taxon-name>
                <tp:taxon-name-part taxon-name-part-type="genus">Lamproclasiopa</tp:taxon-name-part>
                <tp:taxon-name-part taxon-name-part-type="species">puella</tp:taxon-name-part>
              </tp:taxon-name><tp:taxon-authority>(Cresson)</tp:taxon-authority><xref ref-type="fig" rid="F47">Figs 133–134</xref><xref ref-type="fig" rid="F48">, 135–138</xref><xref ref-type="fig" rid="F49">, 139</xref><!--PageBreak--><tp:nomenclature-citation-list><tp:nomenclature-citation><tp:taxon-name>
                    <tp:taxon-name-part taxon-name-part-type="genus">Ditrichophora</tp:taxon-name-part> <tp:taxon-name-part taxon-name-part-type="species">puella</tp:taxon-name-part></tp:taxon-name><comment><xref ref-type="bibr" rid="B6">Cresson 1931</xref>: 91.</comment></tp:nomenclature-citation><tp:nomenclature-citation><tp:taxon-name>
                    <tp:taxon-name-part taxon-name-part-type="genus">Discocerina</tp:taxon-name-part> (<tp:taxon-name-part taxon-name-part-type="subgenus">Basila</tp:taxon-name-part>) <tp:taxon-name-part taxon-name-part-type="species">puella</tp:taxon-name-part></tp:taxon-name><comment>. <xref ref-type="bibr" rid="B12">Cresson 1946</xref>: 148 [generic combination]. <xref ref-type="bibr" rid="B34">Wirth 1968</xref>: 7 [Neotropical catalog]. <xref ref-type="bibr" rid="B16">Lizarralde de Grosso 1989</xref>: 24 [list, Argentina]. –<xref ref-type="bibr" rid="B17">Lizarralde de Grosso et al. 2011</xref>: 13 [Argentina catalog]. <xref ref-type="bibr" rid="B24">Mathis and Zatwarnicki 1995</xref>: 165 [world catalog].</comment></tp:nomenclature-citation><tp:nomenclature-citation><tp:taxon-name>
                    <tp:taxon-name-part taxon-name-part-type="genus">Lamproclasiopa</tp:taxon-name-part> <tp:taxon-name-part taxon-name-part-type="species">puella</tp:taxon-name-part></tp:taxon-name><comment>. <xref ref-type="bibr" rid="B36">Zatwarnicki and Mathis 2001</xref>: 39 [generic combination].</comment></tp:nomenclature-citation></tp:nomenclature-citation-list></tp:nomenclature><tp:treatment-sec sec-type="diagnosis" id="SECID0ESDHK"><title>Diagnosis.</title><p>This species is distinguished from congeners by the following combination of characters: Small to moderately small shore flies, body length 1.80–2.80 mm. <italic>Head</italic>: Frons dull, uniformly grayish black concolorous with mesonotum, some specimens with anterior margin yellowish orange, except for ocellar triangle and fronto-orbital stripe slightly grayer, without distinctly marked iridescent microtomentose stripes, some specimens with anterior margin faintly reddish orange. Antenna mostly grayish black to black, only ventral margin of segments yellowish orange. Face nearly unicolorous, grayish black, not distinctively marked; parafacial bare of ventroclinate setulae, generally dull, creamy white anteriorly, grayish black ventrally, similar to facial color. Gena moderately high, gena-to-eye ratio 0.16–0.19. <italic>Thorax</italic>: Mesonotum uniformly faintly grayish to brownish black, finely microtomentose, faintly subshiny, lacking stripes; presutural supra-alar seta well developed. Scutellum dorsally covered with strong setulae. Wing completely hyaline to faintly infuscate, lacking pattern of spots; vein R<sub>2+3</sub> with apical portion extended at same angle to costa; costal vein ratio 0.42–0.46; M vein ratio 0.55–0.60. Forefemur with posteroventral setae slender, not stout and peg-like; femora and tibiae grayish black to black, apices of tibiae yellowish; tarsi entirely yellowish or with apical 1–2 tarsomeres darkened. <italic>Abdomen</italic>: Tergites more sparsely microtomentose than mesonotum, shinier black or brown, especially laterally and mostly of tergites 4 and 5. Male terminalia (Figs <xref ref-type="fig" rid="F48">135–138</xref>): Epandrium in posterior view (Fig. <xref ref-type="fig" rid="F48">135</xref>) generally oval, higher than wide, dorsal portion thin, gradually becoming wider ventrally, widest subapically, apex tapered, rounded pointed, apex and dorsal half bearing more setulae, in lateral view (Fig. <xref ref-type="fig" rid="F48">136</xref>) with dorsal half almost parallel sided, ventral portion expanded, with rounded ventral margin and shallow, anterior point subapically; cerci in posterior view (Fig. <xref ref-type="fig" rid="F48">135</xref>) elongate, thin, ventral half tapered to acute point, slightly curved, setulose on dorsal half, in lateral view (Fig. <xref ref-type="fig" rid="F48">136</xref>) elongate, thin, dorsal half wider than ventral portion, tapered toward ventral <!--PageBreak-->apex; in about as wide as long, narrower dorsally and ventrally, widest at midheight, each lateral arm widest ventrally, ventral margin mostly evenly rounded, with a shallow medioventral extension, more or less evenly setulose along length; cercus narrowly hemispherical, slightly curved, gradually tapered toward ventral apex; gonite in lateral view (Fig. <xref ref-type="fig" rid="F48">138</xref>) rod-like, shallowly arched, apices tapered, with broad, short process beyond midlength, in ventral view (Fig. <xref ref-type="fig" rid="F48">137</xref>) irregularly V-shaped, arm toward aedeagal base much longer, tapered, more basal arm short, digitiform; aedeagus in lateral view (Fig. <xref ref-type="fig" rid="F48">138</xref>) narrowly funnel-like, wider basally, apical half tapered to narrow, parallel-sided extension, in ventral view (Fig. <xref ref-type="fig" rid="F48">137</xref>) elongate, thin, tapered very gradually from base to apex, narrow apex rounded, base arched; phallapodeme in lateral view (Fig. <xref ref-type="fig" rid="F48">138</xref>) L shaped, each arm tapered to narrowed apex, keel at angle, slightly extended, in ventral view (Fig. <xref ref-type="fig" rid="F48">137</xref>) narrowly spindle shaped, apices expanded, end toward hypandrium bifurcate; hypandrium in lateral view (Fig. <xref ref-type="fig" rid="F48">138</xref>) rod-like, shallowly arched, in ventral view (Fig. <xref ref-type="fig" rid="F48">138</xref>) with anterior half robustly developed, more or less quadrate, anterolateral corners rounded, anterior margin shallowly emarginated, posterior extensions elongate, tapered, posterior margin deeply emarginate, V-shaped.</p><fig id="F47" position="float" orientation="portrait"><label>Figures 133–134.</label><caption><p>
          <italic><tp:taxon-name><tp:taxon-name-part taxon-name-part-type="genus">Lamproclasiopa</tp:taxon-name-part> <tp:taxon-name-part taxon-name-part-type="species">puella</tp:taxon-name-part></tp:taxon-name></italic> (Cresson). (Chile. Osorno: Anticura) <bold>133</bold> head, anterior view <bold>134</bold> same, lateral view. Scale bar = 0.5 mm.</p></caption><graphic xmlns:xlink="http://www.w3.org/1999/xlink" xlink:href="zookeys-631-001-g047.jpg" position="float" orientation="portrait" xlink:type="simple" id="oo_110872.jpg"/></fig><fig id="F48" position="float" orientation="portrait"><label>Figures 135–138.</label><caption><p>
          <italic><tp:taxon-name><tp:taxon-name-part taxon-name-part-type="genus">Lamproclasiopa</tp:taxon-name-part> <tp:taxon-name-part taxon-name-part-type="species">puella</tp:taxon-name-part></tp:taxon-name></italic> (Cresson). (Chile. Osorno: Anticura) <bold>135</bold> epandrium and cerci, posterior view <bold>136</bold> same, lateral view <bold>137</bold> internal structures of male terminalia (aedeagus [shaded], phallapodeme, gonite, hypandrium), ventral view <bold>138</bold> same, lateral view. Scale bar = 0.1 mm.</p></caption><graphic xmlns:xlink="http://www.w3.org/1999/xlink" xlink:href="zookeys-631-001-g048.jpg" position="float" orientation="portrait" xlink:type="simple" id="oo_110873.jpg"/></fig></tp:treatment-sec><tp:treatment-sec sec-type="type material" id="SECID0EQHHK"><title>Type material.</title><p>The holotype male of <italic><tp:taxon-name><tp:taxon-name-part taxon-name-part-type="genus">Ditrichophora</tp:taxon-name-part> <tp:taxon-name-part taxon-name-part-type="species">puella</tp:taxon-name-part></tp:taxon-name></italic> Cresson is labeled “HOLOTYPE/Casa Pangue 4–10.xii.1926./S.Chile: Llanquihue Prov F.&amp;M. Edwards. B.M.1927–63./Holo-TYPE <italic><tp:taxon-name><tp:taxon-name-part taxon-name-part-type="genus">Ditrichophora</tp:taxon-name-part> <tp:taxon-name-part taxon-name-part-type="species">puella</tp:taxon-name-part></tp:taxon-name></italic> E. T. Cresson Jr./NHMUK010240992”. The holotype is double mounted (glued to a plastic triangle) and is in good condition (head missing), and is deposited in <abbrev xmlns:xlink="http://www.w3.org/1999/xlink" content-type="institution" xlink:title="The Natural History Museum (formerly the British Museum (Natural History)), London, England, United Kingdom (Kim Goodger)" id="ABBRID0EKIHK" xlink:type="simple">BMNH</abbrev>.</p></tp:treatment-sec><tp:treatment-sec sec-type="type locality" id="SECID0EPIHK"><title>Type locality.</title><p>Chile. Lanquihue: Casa Pangue (<named-content xmlns:xlink="http://www.w3.org/1999/xlink" content-type="dwc:verbatimCoordinates" xlink:type="simple"><named-content content-type="geo-json" specific-use="{&#34;type&#34;:&#34;Point&#34;,&#34;coordinates&#34;:[-71.866667,-41.050000]}" id="NCID0EYIHK" xlink:type="simple">41°03'S, 71°52'W</named-content></named-content>; 779 m).</p></tp:treatment-sec><tp:treatment-sec sec-type="material" id="SECID0E4IHK"><title>Other specimens examined.</title><p>CHILE. <bold>Aysen</bold>: Puerto Puyuguapi (<named-content xmlns:xlink="http://www.w3.org/1999/xlink" content-type="dwc:verbatimCoordinates" xlink:type="simple"><named-content content-type="geo-json" specific-use="{&#34;type&#34;:&#34;Point&#34;,&#34;coordinates&#34;:[-72.558333,-44.325000]}" id="NCID0EIJHK" xlink:type="simple">44°19.5'S, 72°33.5'W</named-content></named-content>), Feb, 13 Out 1939, G. H. Schwable (1♀; <named-content xmlns:xlink="http://www.w3.org/1999/xlink" content-type="dwc:institutional_code" xlink:type="simple">USNM</named-content>). <bold>Lanquihue</bold>: Los Riscos (<named-content xmlns:xlink="http://www.w3.org/1999/xlink" content-type="dwc:verbatimCoordinates" xlink:type="simple"><named-content content-type="geo-json" specific-use="{&#34;type&#34;:&#34;Point&#34;,&#34;coordinates&#34;:[-72.745000,-41.228333]}" id="NCID0EWJHK" xlink:type="simple">41°13.7'S, 72°44.7'W</named-content></named-content>), 14 Sep 1954, P. G. Kuschel (1♂; <named-content xmlns:xlink="http://www.w3.org/1999/xlink" content-type="dwc:institutional_code" xlink:type="simple">USNM</named-content>); <bold>Osorno</bold>: Anticura (1 km W; <named-content xmlns:xlink="http://www.w3.org/1999/xlink" content-type="dwc:verbatimCoordinates" xlink:type="simple"><named-content content-type="geo-json" specific-use="{&#34;type&#34;:&#34;Point&#34;,&#34;coordinates&#34;:[-72.166667,-40.650000]}" id="NCID0EEKHK" xlink:type="simple">40°39'S, 72°10'W</named-content></named-content>; 430 m), 1–6 Feb 1978, W. N. Mathis (11♂, 4♀; <named-content xmlns:xlink="http://www.w3.org/1999/xlink" content-type="dwc:institutional_code" xlink:type="simple">USNM</named-content>); Lago Puyehue (SE shore; <named-content xmlns:xlink="http://www.w3.org/1999/xlink" content-type="dwc:verbatimCoordinates" xlink:type="simple"><named-content content-type="geo-json" specific-use="{&#34;type&#34;:&#34;Point&#34;,&#34;coordinates&#34;:[-72.420000,-40.750000]}" id="NCID0EQKHK" xlink:type="simple">40°45'S, 72°25.2'W</named-content></named-content>), 6–10 Feb 1978, W. N. Mathis (3♂; <named-content xmlns:xlink="http://www.w3.org/1999/xlink" content-type="dwc:institutional_code" xlink:type="simple">USNM</named-content>); Pucatrihue (<named-content xmlns:xlink="http://www.w3.org/1999/xlink" content-type="dwc:verbatimCoordinates" xlink:type="simple"><named-content content-type="geo-json" specific-use="{&#34;type&#34;:&#34;Point&#34;,&#34;coordinates&#34;:[-73.718333,-40.543333]}" id="NCID0E3KHK" xlink:type="simple">40°32.6'S, 73°43.1'W</named-content></named-content>), 27–30 Jan 1978, W. <!--PageBreak-->N. Mathis (4♂; <named-content xmlns:xlink="http://www.w3.org/1999/xlink" content-type="dwc:institutional_code" xlink:type="simple">USNM</named-content>); Puyehue (20 km E.; <named-content xmlns:xlink="http://www.w3.org/1999/xlink" content-type="dwc:verbatimCoordinates" xlink:type="simple"><named-content content-type="geo-json" specific-use="{&#34;type&#34;:&#34;Point&#34;,&#34;coordinates&#34;:[-72.085000,-40.646667]}" id="NCID0EKLHK" xlink:type="simple">40°38.8'S, 72°5.1'W</named-content></named-content>), 25 Jan 1951, A. E. Michelbacher, E. S. Ross (1♂; <named-content xmlns:xlink="http://www.w3.org/1999/xlink" content-type="dwc:institutional_code" xlink:type="simple">USNM</named-content>); Termas de Aguas Calientes (1 km SE; <named-content xmlns:xlink="http://www.w3.org/1999/xlink" content-type="dwc:verbatimCoordinates" xlink:type="simple"><named-content content-type="geo-json" specific-use="{&#34;type&#34;:&#34;Point&#34;,&#34;coordinates&#34;:[-72.350000,-40.683333]}" id="NCID0EWLHK" xlink:type="simple">40°41'S, 72°21'W</named-content></named-content>; 530 m), 7–8 Feb 1978, W. N. Mathis (13♂, 8♀; <named-content xmlns:xlink="http://www.w3.org/1999/xlink" content-type="dwc:institutional_code" xlink:type="simple">USNM</named-content>); Volcan Puyehue (<named-content xmlns:xlink="http://www.w3.org/1999/xlink" content-type="dwc:verbatimCoordinates" xlink:type="simple"><named-content content-type="geo-json" specific-use="{&#34;type&#34;:&#34;Point&#34;,&#34;coordinates&#34;:[-72.140000,-40.611667]}" id="NCID0ECMHK" xlink:type="simple">40°36.7'S, 72°8.4'W</named-content></named-content>; 1400 m), 4 Feb 1978, W. N. Mathis (1♂; <named-content xmlns:xlink="http://www.w3.org/1999/xlink" content-type="dwc:institutional_code" xlink:type="simple">USNM</named-content>).</p></tp:treatment-sec><tp:treatment-sec sec-type="distribution" id="SECID0ELMHK"><title>Distribution</title><p>(Fig. <xref ref-type="fig" rid="F49">139</xref>). Neotropical: Chile (Aysen, Lanquihue, Osorno).</p><fig id="F49" position="float" orientation="portrait"><label>Figure 139.</label><caption><p>Distribution map of <italic><tp:taxon-name><tp:taxon-name-part taxon-name-part-type="genus">Lamproclasiopa</tp:taxon-name-part> <tp:taxon-name-part taxon-name-part-type="species">caligosa</tp:taxon-name-part></tp:taxon-name></italic> sp. n. (●); <italic><tp:taxon-name><tp:taxon-name-part taxon-name-part-type="genus">Lamproclasiopa</tp:taxon-name-part> <tp:taxon-name-part taxon-name-part-type="species">curva</tp:taxon-name-part></tp:taxon-name></italic> sp. n. (♦); <italic><tp:taxon-name><tp:taxon-name-part taxon-name-part-type="genus">Lamproclasiopa</tp:taxon-name-part> <tp:taxon-name-part taxon-name-part-type="species">fumipennis</tp:taxon-name-part></tp:taxon-name></italic> (★); <italic><tp:taxon-name><tp:taxon-name-part taxon-name-part-type="genus">Lamproclasiopa</tp:taxon-name-part> <tp:taxon-name-part taxon-name-part-type="species">puella</tp:taxon-name-part></tp:taxon-name></italic> (<styled-content style="color:darkgrey;">▲</styled-content>).</p></caption><graphic xmlns:xlink="http://www.w3.org/1999/xlink" xlink:href="zookeys-631-001-g049.jpg" position="float" orientation="portrait" xlink:type="simple" id="oo_110874.jpg"/></fig><!--PageBreak--></tp:treatment-sec><tp:treatment-sec sec-type="remarks" id="SECID0EOOHK"><title>Remarks.</title><p>This species is challengingly similar to <italic><tp:taxon-name><tp:taxon-name-part taxon-name-part-type="genus">Lamproclasiopa</tp:taxon-name-part> <tp:taxon-name-part taxon-name-part-type="species">aracataca</tp:taxon-name-part></tp:taxon-name></italic> and distinguishing between them is difficult. The diagnostic characters presented in the original descriptions (frons entirely grayish black, antenna mostly grayish black than orange, in opposition to <italic><tp:taxon-name><tp:taxon-name-part taxon-name-part-type="genus">Lamproclasiopa</tp:taxon-name-part> <tp:taxon-name-part taxon-name-part-type="species">aracataca</tp:taxon-name-part></tp:taxon-name></italic>) are inconsistent, and specimens of <italic><tp:taxon-name><tp:taxon-name-part taxon-name-part-type="genus">Lamproclasiopa</tp:taxon-name-part> <tp:taxon-name-part taxon-name-part-type="species">puella</tp:taxon-name-part></tp:taxon-name></italic> could easily be identified as <italic><tp:taxon-name><tp:taxon-name-part taxon-name-part-type="genus">Lamproclasiopa</tp:taxon-name-part> <tp:taxon-name-part taxon-name-part-type="species">aracataca</tp:taxon-name-part></tp:taxon-name></italic> and vice versa. We dissected the male holotype to confirm the identity of <italic><tp:taxon-name><tp:taxon-name-part taxon-name-part-type="genus">Lamproclasiopa</tp:taxon-name-part> <tp:taxon-name-part taxon-name-part-type="species">puella</tp:taxon-name-part></tp:taxon-name></italic>, and based on these characters we propose the more reliable, external character: scutellum covered with strong setulae. The shape of structures of the male terminalia also distinguish this species, especially the narrow aedeagus that is straight in ventral view and the less flared posterior hypandrial arms. We have studied specimens from Juan Fernández Islands and these specimens have wings slightly darker than specimens from the continent (Fig. <xref ref-type="fig" rid="F46">132</xref>). This corresponds to Wirth’s description <!--PageBreak-->of <italic><tp:taxon-name><tp:taxon-name-part taxon-name-part-type="genus">Lamproclasiopa</tp:taxon-name-part> <tp:taxon-name-part taxon-name-part-type="species">fumipennis</tp:taxon-name-part></tp:taxon-name></italic>, but terminalia structures clearly correspond to <italic><tp:taxon-name><tp:taxon-name-part taxon-name-part-type="genus">Lamproclasiopa</tp:taxon-name-part> <tp:taxon-name-part taxon-name-part-type="species">puella</tp:taxon-name-part></tp:taxon-name></italic>. As we have not been given access to the holotype of <italic><tp:taxon-name><tp:taxon-name-part taxon-name-part-type="genus">Lamproclasiopa</tp:taxon-name-part> <tp:taxon-name-part taxon-name-part-type="species">fumipennis</tp:taxon-name-part></tp:taxon-name></italic>, we decided not to propose this synonymy as yet.</p></tp:treatment-sec><tp:treatment-sec><!--Section generated to contain objects referenced in tp:taxon-treatment.--><fig id="F46" position="float" orientation="portrait"><label>Figure 132.</label><caption><p>
          <italic><tp:taxon-name><tp:taxon-name-part taxon-name-part-type="genus">Lamproclasiopa</tp:taxon-name-part> <tp:taxon-name-part taxon-name-part-type="species">fumipennis</tp:taxon-name-part></tp:taxon-name></italic> (Wirth). (Chile. Valparaíso: Juan Fernández Islands) Wing. Scale bar = 0.5 mm.</p></caption><graphic xmlns:xlink="http://www.w3.org/1999/xlink" xlink:href="zookeys-631-001-g046.jpg" position="float" orientation="portrait" xlink:type="simple" id="oo_110871.jpg"/></fig></tp:treatment-sec><ref-list><ref id="B6"><mixed-citation xmlns:xlink="http://www.w3.org/1999/xlink" xlink:type="simple">
          <person-group><name name-style="western"><surname>Cresson</surname><given-names>ET Jr</given-names></name></person-group> (<year>1931</year>) <article-title><tp:taxon-name><tp:taxon-name-part taxon-name-part-type="family">Ephydridae</tp:taxon-name-part></tp:taxon-name>.</article-title> <source><tp:taxon-name><tp:taxon-name-part taxon-name-part-type="order">Diptera</tp:taxon-name-part></tp:taxon-name> of Patagonia and South Chile</source> <volume>6</volume>(<issue>2</issue>). <publisher-name>British Museum (Natural History)</publisher-name>, <publisher-loc>London</publisher-loc>, <fpage>85</fpage>–<lpage>116</lpage>.</mixed-citation></ref><ref id="B12"><mixed-citation xmlns:xlink="http://www.w3.org/1999/xlink" xlink:type="simple">
          <person-group><name name-style="western"><surname>Cresson</surname><given-names>ET Jr</given-names></name></person-group> (<year>1946</year>) <article-title>A systematic annotated arrangement of the genera and species of the Neotropical <tp:taxon-name><tp:taxon-name-part taxon-name-part-type="family">Ephydridae</tp:taxon-name-part></tp:taxon-name> (<tp:taxon-name><tp:taxon-name-part taxon-name-part-type="order">Diptera</tp:taxon-name-part></tp:taxon-name>) I. The subfamily <tp:taxon-name><tp:taxon-name-part taxon-name-part-type="subfamily">Psilopinae</tp:taxon-name-part></tp:taxon-name>.</article-title> <source>Transactions of the American Entomological Society</source> <volume>71</volume>: <fpage>129</fpage>–<lpage>163</lpage>.</mixed-citation></ref><ref id="B34"><mixed-citation xmlns:xlink="http://www.w3.org/1999/xlink" xlink:type="simple">
          <person-group><name name-style="western"><surname>Wirth</surname><given-names>WW</given-names></name></person-group> (<year>1968</year>) <article-title>77. Family <tp:taxon-name><tp:taxon-name-part taxon-name-part-type="family">Ephydridae</tp:taxon-name-part></tp:taxon-name>.</article-title> In: <person-group><name name-style="western"><surname>Papavero</surname><given-names>N</given-names></name></person-group> (<role>Ed.</role>) <source>A Catalogue of the <tp:taxon-name><tp:taxon-name-part taxon-name-part-type="order">Diptera</tp:taxon-name-part></tp:taxon-name> of the Americas South of the United States</source>. <publisher-name>Departamento de Zoologia, Secretaria da Agricultura</publisher-name>. <publisher-loc>São Paulo</publisher-loc>, <fpage>1</fpage>–<lpage>43</lpage>.</mixed-citation></ref><ref id="B16"><mixed-citation xmlns:xlink="http://www.w3.org/1999/xlink" xlink:type="simple">
          <person-group><name name-style="western"><surname>Lizarralde de Grosso</surname><given-names>MS</given-names></name></person-group> (<year>1989</year>) <source><tp:taxon-name><tp:taxon-name-part taxon-name-part-type="family">Ephydridae</tp:taxon-name-part></tp:taxon-name> de la Republica Argentina (<tp:taxon-name><tp:taxon-name-part taxon-name-part-type="class">Insecta</tp:taxon-name-part></tp:taxon-name> – <tp:taxon-name><tp:taxon-name-part taxon-name-part-type="order">Diptera</tp:taxon-name-part></tp:taxon-name>). Serie Monografica y Didactica No. 3</source>. <publisher-name>Facultad de Ciencias Naturales y Instituto Miguel Lillo Universidad Nacional de Tucumán</publisher-name>, <size units="page">93 pp</size>.</mixed-citation></ref><ref id="B17"><mixed-citation xmlns:xlink="http://www.w3.org/1999/xlink" xlink:type="simple">
          <person-group><name name-style="western"><surname>Lizarralde de Grosso</surname><given-names>M</given-names></name><name name-style="western"><surname>Gramajo</surname><given-names>MC</given-names></name><name name-style="western"><surname>Corisi</surname><given-names>C</given-names></name></person-group> (<year>2011</year>) <source>Catálogo de <tp:taxon-name><tp:taxon-name-part taxon-name-part-type="family">Ephydridae</tp:taxon-name-part></tp:taxon-name> de la República Argentina, Miscelánea nº 127 Fundación Miguel Lillo</source>, <publisher-loc>Tucuman</publisher-loc>, <size units="page">28 pp</size>.</mixed-citation></ref><ref id="B24"><mixed-citation xmlns:xlink="http://www.w3.org/1999/xlink" xlink:type="simple">
          <person-group><name name-style="western"><surname>Mathis</surname><given-names>WN</given-names></name><name name-style="western"><surname>Zatwarnicki</surname><given-names>T</given-names></name></person-group> (<year>1995</year>) <article-title>A world catalog of the shore flies (<tp:taxon-name><tp:taxon-name-part taxon-name-part-type="order">Diptera</tp:taxon-name-part></tp:taxon-name>: <tp:taxon-name><tp:taxon-name-part taxon-name-part-type="family">Ephydridae</tp:taxon-name-part></tp:taxon-name>).</article-title> <source>Memoirs on Entomology, International</source> <volume>4</volume>: <fpage>1</fpage>–<lpage>423</lpage>.</mixed-citation></ref><ref id="B36"><mixed-citation xmlns:xlink="http://www.w3.org/1999/xlink" xlink:type="simple">
          <person-group><name name-style="western"><surname>Zatwarnicki</surname><given-names>T</given-names></name><name name-style="western"><surname>Mathis</surname><given-names>WN</given-names></name></person-group> (<year>2001</year>) <article-title>A generic classification of the tribe <tp:taxon-name><tp:taxon-name-part taxon-name-part-type="tribe">Discocerinini</tp:taxon-name-part></tp:taxon-name> (<tp:taxon-name><tp:taxon-name-part taxon-name-part-type="order">Diptera</tp:taxon-name-part></tp:taxon-name>: <tp:taxon-name><tp:taxon-name-part taxon-name-part-type="family">Ephydridae</tp:taxon-name-part></tp:taxon-name>).</article-title> <source>Annales Zoologici (Warsaw)</source> <volume>51</volume>(<issue>1</issue>): <fpage>5</fpage>–<lpage>51</lpage>.</mixed-citation></ref></ref-list></tp:taxon-treatment>
